# Supplementary material for: On the de­pro­ton­ation of chloro­thia­zide
Source: Acta Crystallogr C Struct Chem. 2025 Jan 30;81(Pt 2):102–8. doi: 10.1107/S2053229625000701 (PMC11795655; doi:10.1107/S2053229625000701)
Supplement: Supplementary file 1 [file c-81-00102-sup1.cif]

##############################################################################
#                                                                            #
# This CIF contains the data in a paper accepted for publication in          #
# Acta Crystallographica Section C. It conforms to the requirements of       #
# Notes for Authors for Acta Crystallographica Section C, and has been       #
# peer reviewed under the auspices of the IUCr Commission on Journals.       #
#                                                                            #
# Full details of the Crystallographic Information File format               #
# are given in the paper "The Crystallographic Information File (CIF):       #
# a New Standard Archive File for Crystallography" by S. R. Hall, F. H.      #
# Allen and I. D. Brown [Acta Cryst. (1991), A47, 655-685].                  #
#                                                                            #
# The current version of the core CIF dictionary is obtainable from          #
# ftp://ftp.iucr.org/pub/cif_core.dic.                                       #
#                                                                            #
# Software is freely available for graphical display of the structure(s)     #
# in this CIF. For information consult the CIF software page                 #
# http://www.iucr.org/resources/cif/software.                                #
#                                                                            #
# This file may be used for bona fide research purposes within the           #
# scientific community so long as proper attribution is given to the journal # 
# article from which it was obtained.                                        #
#                                                                            #
##############################################################################
data_NaCTZ
_audit_creation_method     'SHELXL-2018/3'
_chemical_name_systematic
;\
Poly[[\m-aqua-aqua(\m~3~-6-chloro-1,1-dioxo-7-sulfamoyl-2<i>H</i>-1,2,4-\
benzothiadiazin-2-ido)sodium] hemihydrate]
;
_chemical_name_common     ?
_chemical_formula_moiety     'C7 H5 Cl N3 Na O4 S2, 2.5(H2 O1)'
_chemical_formula_sum     'C7 H10 Cl N3 Na O6.50 S2'
_chemical_formula_iupac     '[Na (C7 H5 Cl N3 O4 S2) (H2 O1)2], 0.5H2 O1'
_chemical_formula_weight     362.74
_chemical_melting_point     ?
_space_group_crystal_system     triclinic
_space_group_name_H-M_alt     'P -1'
_space_group_name_Hall     '-P 1'
loop_
    _space_group_symop_operation_xyz
    'x, y, z'
    '-x, -y, -z'
_cell_length_a     8.3728(7)
_cell_length_b     9.0819(8)
_cell_length_c     9.6533(6)
_cell_angle_alpha     83.013(6)
_cell_angle_beta     74.055(6)
_cell_angle_gamma     70.189(7)
_cell_volume     663.70(10)
_cell_formula_units_Z     2
_cell_measurement_reflns_used     9631
_cell_measurement_theta_min     4.5690
_cell_measurement_theta_max     71.1410
_cell_measurement_temperature     100(2)
_exptl_crystal_description     'slab cut from mass'
_exptl_crystal_colour     colourless
_exptl_crystal_size_max     0.13
_exptl_crystal_size_mid     0.11
_exptl_crystal_size_min     0.05
_exptl_crystal_density_diffrn     1.815
_exptl_crystal_density_meas     ?
_exptl_crystal_density_method     ?
_exptl_crystal_F_000     370
_exptl_absorpt_coefficient_mu     6.163
_exptl_absorpt_correction_type     multi-scan
_exptl_absorpt_process_details
;
(CrysAlis PRO; Rigaku OD, 2019)
;
_exptl_absorpt_correction_T_min     0.58696
_exptl_absorpt_correction_T_max     1.00000
_diffrn_ambient_temperature     100(2)
_diffrn_source     'microsource tube'
_diffrn_radiation_type     CuK\a
_diffrn_radiation_wavelength     1.54184
_diffrn_measurement_device_type     'Rigaku Synergy-i'
_diffrn_measurement_method     'omega scans'
_diffrn_detector_area_resol_mean     ?
_diffrn_reflns_number     10937
_diffrn_reflns_av_R_equivalents     0.0454
_diffrn_reflns_av_unetI/netI     0.0231
_diffrn_reflns_theta_min     5.801
_diffrn_reflns_theta_max     71.879
_diffrn_reflns_theta_full     70.000
_diffrn_measured_fraction_theta_max     0.966
_diffrn_measured_fraction_theta_full     0.982
_diffrn_reflns_limit_h_min     -10
_diffrn_reflns_limit_h_max     10
_diffrn_reflns_limit_k_min     -11
_diffrn_reflns_limit_k_max     10
_diffrn_reflns_limit_l_min     -11
_diffrn_reflns_limit_l_max     10
_diffrn_standards_number     0
_diffrn_standards_interval_count     0
_diffrn_standards_decay_%     0
_refine_special_details     ?
_reflns_number_total     2522
_reflns_number_gt     2427
_reflns_threshold_expression     'I > 2\s(I)'
_refine_ls_structure_factor_coef     Fsqd
_refine_ls_matrix_type     full
_refine_ls_R_factor_all     0.0429
_refine_ls_R_factor_gt     0.0419
_refine_ls_wR_factor_gt     0.1189
_refine_ls_wR_factor_ref     0.1208
_refine_ls_goodness_of_fit_ref     1.061
_refine_ls_restrained_S_all     1.060
_refine_ls_number_reflns     2522
_refine_ls_number_parameters     210
_refine_ls_number_restraints     8
_refine_ls_hydrogen_treatment     mixed
_refine_ls_weighting_scheme     calc
_refine_ls_weighting_details
              'w=1/[\s^2^(Fo^2^)+(0.0768P)^2^+0.9303P] where P=(Fo^2^+2Fc^2^)/3'
_atom_sites_solution_hydrogens     mixed
_atom_sites_solution_primary     ?
_atom_sites_solution_secondary     ?
_refine_ls_shift/su_max     0.000
_refine_ls_shift/su_mean     0.000
_refine_diff_density_max     0.870
_refine_diff_density_min     -0.453
_refine_ls_extinction_method     none
_refine_ls_extinction_coef     .
loop_
    _atom_type_symbol
    _atom_type_description
    _atom_type_scat_dispersion_real
    _atom_type_scat_dispersion_imag
    _atom_type_scat_source
    'Na' 'Na' 0.1353 0.1239
                         'International Tables Vol C Tables 4.2.6.8 and 6.1.1.4'
    'Cl' 'Cl' 0.3639 0.7018
                         'International Tables Vol C Tables 4.2.6.8 and 6.1.1.4'
    'S' 'S' 0.3331 0.5567
                         'International Tables Vol C Tables 4.2.6.8 and 6.1.1.4'
    'O' 'O' 0.0492 0.0322
                         'International Tables Vol C Tables 4.2.6.8 and 6.1.1.4'
    'N' 'N' 0.0311 0.0180
                         'International Tables Vol C Tables 4.2.6.8 and 6.1.1.4'
    'C' 'C' 0.0181 0.0091
                         'International Tables Vol C Tables 4.2.6.8 and 6.1.1.4'
    'H' 'H' 0.0000 0.0000
                         'International Tables Vol C Tables 4.2.6.8 and 6.1.1.4'
_computing_data_collection
;
Crysalis PRO (Rigaku OD, 2019)
;
_computing_cell_refinement
;
Crysalis PRO (Rigaku OD, 2019)
;
_computing_data_reduction
;
Crysalis PRO (Rigaku OD, 2019)
;
_computing_structure_solution
;
SHELXT (Sheldrick, 2015<i>a</i>)
;
_computing_structure_refinement
;
SHELXL2018 (Sheldrick, 2015<i>b</i>)
;
_computing_molecular_graphics
;
Mercury (Macrae <i>et al.</i>, 2020)
;
_computing_publication_material
;
SHELXL in WinGX (Farrugia, 2012)
;
loop_
    _atom_site_type_symbol
    _atom_site_label
    _atom_site_fract_x
    _atom_site_fract_y
    _atom_site_fract_z
    _atom_site_U_iso_or_equiv
    _atom_site_adp_type
    _atom_site_calc_flag
    _atom_site_occupancy
    _atom_site_disorder_assembly
    _atom_site_disorder_group
    Na Na1 0.51193(13) 0.31409(11) 0.96262(10) 0.0181(2) Uani d 1 . .
    Cl Cl1 -0.21121(8) 1.00632(7) 0.44660(6) 0.01987(19) Uani d 1 . .
    S S1 0.20461(8) 0.41614(7) 0.75673(6) 0.01702(19) Uani d 1 . .
    S S2 -0.33213(7) 0.95212(7) 0.80244(6) 0.01555(19) Uani d 1 . .
    O O1 0.2997(3) 0.4640(2) 0.8388(2) 0.0255(4) Uani d 1 . .
    O O2 0.0816(3) 0.3409(2) 0.8458(2) 0.0275(5) Uani d 1 . .
    O O3 -0.3553(2) 0.8628(2) 0.93696(19) 0.0187(4) Uani d 1 . .
    O O4 -0.2981(2) 1.0975(2) 0.8019(2) 0.0212(4) Uani d 1 . .
    O O1W 0.3229(2) 0.5162(2) 1.13402(19) 0.0193(4) Uani d 1 . .
    H H1W 0.310(4) 0.517(4) 1.2268(13) 0.029 Uiso d 1 . .
    H H2W 0.2147(19) 0.559(4) 1.127(3) 0.029 Uiso d 1 . .
    O O2W 0.6943(3) 0.2247(2) 1.1313(3) 0.0303(5) Uani d 1 . .
    H H3W 0.699(5) 0.309(3) 1.161(4) 0.045 Uiso d 1 . .
    H H4W 0.804(2) 0.179(4) 1.087(4) 0.045 Uiso d 1 . .
    O O3W 1.0038(7) 0.0570(6) 0.9401(6) 0.0455(12) Uani d 0.5 . .
    H H5W 1.029387 0.151659 0.908877 0.068 Uiso d 0.5 . .
    H H6W 1.055461 0.041235 0.843577 0.068 Uiso d 0.5 . .
    N N1 0.3385(3) 0.3055(3) 0.6325(2) 0.0223(5) Uani d 1 . .
    N N2 0.2754(3) 0.4861(3) 0.4312(2) 0.0228(5) Uani d 1 . .
    N N3 -0.4954(3) 0.9832(3) 0.7372(3) 0.0212(5) Uani d 1 . .
    C C1 0.3591(4) 0.3552(3) 0.4928(3) 0.0248(6) Uani d 1 . .
    H H1 0.449735 0.283357 0.427239 0.030 Uiso calc 1 . .
    C C2 0.1403(3) 0.5962(3) 0.5181(3) 0.0175(5) Uani d 1 . .
    C C3 0.0902(3) 0.5811(3) 0.6693(3) 0.0157(5) Uani d 1 . .
    C C4 -0.0516(3) 0.6927(3) 0.7517(3) 0.0164(5) Uani d 1 . .
    H H4 -0.081828 0.679362 0.853710 0.020 Uiso calc 1 . .
    C C5 -0.1487(3) 0.8226(3) 0.6863(3) 0.0153(5) Uani d 1 . .
    C C6 -0.0982(3) 0.8418(3) 0.5352(3) 0.0159(5) Uani d 1 . .
    C C7 0.0416(3) 0.7320(3) 0.4535(3) 0.0183(5) Uani d 1 . .
    H H7 0.072603 0.747406 0.351726 0.022 Uiso calc 1 . .
    H H1N -0.564(4) 0.925(4) 0.770(4) 0.033(10) Uiso d 1 . .
    H H2N -0.538(5) 1.076(2) 0.700(4) 0.045(11) Uiso d 1 . .
loop_
    _atom_site_aniso_label
    _atom_site_aniso_U_11
    _atom_site_aniso_U_22
    _atom_site_aniso_U_33
    _atom_site_aniso_U_12
    _atom_site_aniso_U_13
    _atom_site_aniso_U_23
    Na1 0.0214(5) 0.0139(5) 0.0206(5) -0.0058(4) -0.0083(4) 0.0017(4)
    Cl1 0.0238(3) 0.0144(3) 0.0211(3) -0.0043(2) -0.0096(2) 0.0043(2)
    S1 0.0197(3) 0.0121(3) 0.0194(3) -0.0021(2) -0.0096(2) 0.0009(2)
    S2 0.0164(3) 0.0115(3) 0.0177(3) -0.0030(2) -0.0042(2) -0.0006(2)
    O1 0.0300(10) 0.0185(9) 0.0309(10) -0.0015(8) -0.0198(9) -0.0023(8)
    O2 0.0266(10) 0.0222(10) 0.0315(11) -0.0076(8) -0.0091(8) 0.0105(8)
    O3 0.0204(9) 0.0157(9) 0.0170(9) -0.0037(7) -0.0034(7) 0.0019(7)
    O4 0.0244(10) 0.0141(9) 0.0245(9) -0.0074(7) -0.0027(8) -0.0026(7)
    O1W 0.0225(9) 0.0181(9) 0.0178(9) -0.0074(7) -0.0053(7) 0.0008(7)
    O2W 0.0353(12) 0.0223(10) 0.0420(12) -0.0144(9) -0.0214(10) 0.0090(9)
    O3W 0.044(3) 0.034(3) 0.053(3) -0.015(2) 0.000(2) -0.002(2)
    N1 0.0261(12) 0.0142(10) 0.0239(11) -0.0008(9) -0.0088(9) -0.0008(9)
    N2 0.0249(12) 0.0207(11) 0.0194(11) -0.0029(9) -0.0049(9) -0.0028(9)
    N3 0.0185(11) 0.0171(11) 0.0278(12) -0.0043(9) -0.0092(9) 0.0042(9)
    C1 0.0228(14) 0.0222(14) 0.0266(14) -0.0019(11) -0.0064(11) -0.0050(11)
    C2 0.0180(12) 0.0159(12) 0.0191(12) -0.0047(10) -0.0055(10) -0.0026(9)
    C3 0.0168(12) 0.0131(11) 0.0176(12) -0.0034(9) -0.0070(9) 0.0006(9)
    C4 0.0178(12) 0.0162(12) 0.0163(11) -0.0064(10) -0.0051(9) 0.0007(9)
    C5 0.0159(12) 0.0123(11) 0.0182(12) -0.0048(9) -0.0046(9) -0.0008(9)
    C6 0.0197(12) 0.0121(11) 0.0182(12) -0.0055(9) -0.0097(10) 0.0033(9)
    C7 0.0219(13) 0.0179(12) 0.0159(12) -0.0069(10) -0.0060(10) 0.0012(9)
_geom_special_details
;
 All esds (except the esd in the dihedral angle between two l.s. planes)
 are estimated using the full covariance matrix.  The cell esds are taken
 into account individually in the estimation of esds in distances, angles
 and torsion angles; correlations between esds in cell parameters are only
 used when they are defined by crystal symmetry.  An approximate (isotropic)
 treatment of cell esds is used for estimating esds involving l.s. planes.
;
loop_
    _geom_bond_atom_site_label_1
    _geom_bond_atom_site_label_2
    _geom_bond_site_symmetry_2
    _geom_bond_distance
    _geom_bond_publ_flag
    Na1 O1W 2_667 2.355(2) ?
    Na1 O1 . 2.360(2) ?
    Na1 O3 2_567 2.365(2) ?
    Na1 O2W . 2.418(2) ?
    Na1 O1W . 2.438(2) ?
    Na1 O4 1_645 2.464(2) ?
    Na1 Na1 2_667 3.4671(19) ?
    Cl1 C6 . 1.742(2) ?
    S1 O2 . 1.454(2) ?
    S1 O1 . 1.4546(19) ?
    S1 N1 . 1.580(2) ?
    S1 C3 . 1.743(2) ?
    S2 O4 . 1.4412(19) ?
    S2 O3 . 1.4470(18) ?
    S2 N3 . 1.585(2) ?
    S2 C5 . 1.775(2) ?
    O1W H1W . 0.873(10) ?
    O1W H2W . 0.874(10) ?
    O2W H3W . 0.868(10) ?
    O2W H4W . 0.874(10) ?
    O3W O3W 2_757 1.459(10) ?
    O3W H5W . 0.9497 ?
    O3W H6W . 0.9188 ?
    N1 C1 . 1.352(4) ?
    N2 C1 . 1.323(4) ?
    N2 C2 . 1.378(3) ?
    N3 H1N . 0.880(10) ?
    N3 H2N . 0.875(10) ?
    C1 H1 . 0.9500 ?
    C2 C3 . 1.407(4) ?
    C2 C7 . 1.414(4) ?
    C3 C4 . 1.390(4) ?
    C4 C5 . 1.380(3) ?
    C4 H4 . 0.9500 ?
    C5 C6 . 1.410(3) ?
    C6 C7 . 1.371(4) ?
    C7 H7 . 0.9500 ?
loop_
    _geom_angle_atom_site_label_1
    _geom_angle_atom_site_label_2
    _geom_angle_atom_site_label_3
    _geom_angle_site_symmetry_1
    _geom_angle_site_symmetry_3
    _geom_angle
    _geom_angle_publ_flag
    O1W Na1 O1 2_667 . 89.08(8) ?
    O1W Na1 O3 2_667 2_567 177.80(8) ?
    O1 Na1 O3 . 2_567 93.09(8) ?
    O1W Na1 O2W 2_667 . 86.14(7) ?
    O1 Na1 O2W . . 163.79(9) ?
    O3 Na1 O2W 2_567 . 91.86(7) ?
    O1W Na1 O1W 2_667 . 87.34(7) ?
    O1 Na1 O1W . . 77.79(7) ?
    O3 Na1 O1W 2_567 . 93.45(7) ?
    O2W Na1 O1W . . 86.51(8) ?
    O1W Na1 O4 2_667 1_645 95.35(7) ?
    O1 Na1 O4 . 1_645 104.61(7) ?
    O3 Na1 O4 2_567 1_645 83.78(7) ?
    O2W Na1 O4 . 1_645 91.27(8) ?
    O1W Na1 O4 . 1_645 176.40(7) ?
    O1W Na1 Na1 2_667 2_667 44.61(5) ?
    O1 Na1 Na1 . 2_667 80.82(6) ?
    O3 Na1 Na1 2_567 2_667 136.14(7) ?
    O2W Na1 Na1 . 2_667 84.92(6) ?
    O1W Na1 Na1 . 2_667 42.73(5) ?
    O4 Na1 Na1 1_645 2_667 139.91(7) ?
    O2 S1 O1 . . 113.07(12) ?
    O2 S1 N1 . . 110.62(13) ?
    O1 S1 N1 . . 109.82(12) ?
    O2 S1 C3 . . 108.99(12) ?
    O1 S1 C3 . . 108.63(11) ?
    N1 S1 C3 . . 105.40(12) ?
    O4 S2 O3 . . 118.27(11) ?
    O4 S2 N3 . . 109.06(12) ?
    O3 S2 N3 . . 109.68(12) ?
    O4 S2 C5 . . 108.34(11) ?
    O3 S2 C5 . . 103.78(11) ?
    N3 S2 C5 . . 107.08(12) ?
    S1 O1 Na1 . . 130.84(12) ?
    S2 O3 Na1 . 2_567 134.86(11) ?
    S2 O4 Na1 . 1_465 123.99(11) ?
    Na1 O1W Na1 2_667 . 92.66(7) ?
    Na1 O1W H1W 2_667 . 104(2) ?
    Na1 O1W H1W . . 130(2) ?
    Na1 O1W H2W 2_667 . 111(2) ?
    Na1 O1W H2W . . 116(2) ?
    H1W O1W H2W . . 101(2) ?
    Na1 O2W H3W . . 105(3) ?
    Na1 O2W H4W . . 111(3) ?
    H3W O2W H4W . . 102(2) ?
    O3W O3W H5W 2_757 . 143.5 ?
    O3W O3W H6W 2_757 . 129.6 ?
    H5W O3W H6W . . 77.9 ?
    C1 N1 S1 . . 120.88(19) ?
    C1 N2 C2 . . 118.2(2) ?
    S2 N3 H1N . . 118(3) ?
    S2 N3 H2N . . 118(3) ?
    H1N N3 H2N . . 120(4) ?
    N2 C1 N1 . . 131.4(3) ?
    N2 C1 H1 . . 114.3 ?
    N1 C1 H1 . . 114.3 ?
    N2 C2 C3 . . 124.1(2) ?
    N2 C2 C7 . . 119.0(2) ?
    C3 C2 C7 . . 116.9(2) ?
    C4 C3 C2 . . 121.8(2) ?
    C4 C3 S1 . . 118.57(19) ?
    C2 C3 S1 . . 119.58(19) ?
    C5 C4 C3 . . 120.4(2) ?
    C5 C4 H4 . . 119.8 ?
    C3 C4 H4 . . 119.8 ?
    C4 C5 C6 . . 118.7(2) ?
    C4 C5 S2 . . 116.10(19) ?
    C6 C5 S2 . . 125.19(19) ?
    C7 C6 C5 . . 121.1(2) ?
    C7 C6 Cl1 . . 117.98(19) ?
    C5 C6 Cl1 . . 120.93(19) ?
    C6 C7 C2 . . 121.1(2) ?
    C6 C7 H7 . . 119.5 ?
    C2 C7 H7 . . 119.5 ?
loop_
    _geom_torsion_atom_site_label_1
    _geom_torsion_atom_site_label_2
    _geom_torsion_atom_site_label_3
    _geom_torsion_atom_site_label_4
    _geom_torsion_site_symmetry_1
    _geom_torsion_site_symmetry_2
    _geom_torsion_site_symmetry_3
    _geom_torsion_site_symmetry_4
    _geom_torsion
    _geom_torsion_publ_flag
    O2 S1 O1 Na1 . . . . 67.61(19) ?
    N1 S1 O1 Na1 . . . . -56.47(19) ?
    C3 S1 O1 Na1 . . . . -171.27(15) ?
    O4 S2 O3 Na1 . . . 2_567 151.47(14) ?
    N3 S2 O3 Na1 . . . 2_567 25.59(19) ?
    C5 S2 O3 Na1 . . . 2_567 -88.55(16) ?
    O3 S2 O4 Na1 . . . 1_465 -55.18(16) ?
    N3 S2 O4 Na1 . . . 1_465 71.01(15) ?
    C5 S2 O4 Na1 . . . 1_465 -172.77(12) ?
    O2 S1 N1 C1 . . . . 125.0(2) ?
    O1 S1 N1 C1 . . . . -109.5(2) ?
    C3 S1 N1 C1 . . . . 7.3(3) ?
    C2 N2 C1 N1 . . . . -0.8(5) ?
    S1 N1 C1 N2 . . . . -5.2(5) ?
    C1 N2 C2 C3 . . . . 2.7(4) ?
    C1 N2 C2 C7 . . . . -175.7(2) ?
    N2 C2 C3 C4 . . . . -177.3(2) ?
    C7 C2 C3 C4 . . . . 1.1(4) ?
    N2 C2 C3 S1 . . . . 1.0(4) ?
    C7 C2 C3 S1 . . . . 179.48(18) ?
    O2 S1 C3 C4 . . . . 54.1(2) ?
    O1 S1 C3 C4 . . . . -69.5(2) ?
    N1 S1 C3 C4 . . . . 172.8(2) ?
    O2 S1 C3 C2 . . . . -124.4(2) ?
    O1 S1 C3 C2 . . . . 112.1(2) ?
    N1 S1 C3 C2 . . . . -5.6(2) ?
    C2 C3 C4 C5 . . . . 0.3(4) ?
    S1 C3 C4 C5 . . . . -178.08(18) ?
    C3 C4 C5 C6 . . . . -1.7(4) ?
    C3 C4 C5 S2 . . . . 177.36(19) ?
    O4 S2 C5 C4 . . . . 112.7(2) ?
    O3 S2 C5 C4 . . . . -13.8(2) ?
    N3 S2 C5 C4 . . . . -129.79(19) ?
    O4 S2 C5 C6 . . . . -68.3(2) ?
    O3 S2 C5 C6 . . . . 165.2(2) ?
    N3 S2 C5 C6 . . . . 49.2(2) ?
    C4 C5 C6 C7 . . . . 1.7(4) ?
    S2 C5 C6 C7 . . . . -177.2(2) ?
    C4 C5 C6 Cl1 . . . . -177.98(18) ?
    S2 C5 C6 Cl1 . . . . 3.0(3) ?
    C5 C6 C7 C2 . . . . -0.3(4) ?
    Cl1 C6 C7 C2 . . . . 179.42(19) ?
    N2 C2 C7 C6 . . . . 177.4(2) ?
    C3 C2 C7 C6 . . . . -1.1(4) ?
loop_
    _geom_hbond_atom_site_label_D
    _geom_hbond_atom_site_label_H
    _geom_hbond_atom_site_label_A
    _geom_hbond_site_symmetry_A
    _geom_hbond_distance_DH
    _geom_hbond_distance_HA
    _geom_hbond_distance_DA
    _geom_hbond_angle_DHA
    _geom_hbond_publ_flag
    N3 H1N O2W 2_567 0.880(10) 2.017(12) 2.888(3) 170(4) yes
    N3 H2N N1 1_465 0.875(10) 2.097(12) 2.969(3) 173(4) yes
    O1W H1W N2 1_556 0.873(10) 1.914(12) 2.778(3) 171(3) yes
    O1W H2W O2 2_567 0.874(10) 2.285(12) 3.148(3) 169(3) yes
    O2W H3W O1 2_667 0.868(10) 2.065(18) 2.895(3) 160(4) yes
    O2W H4W O3W . 0.874(10) 1.965(17) 2.797(6) 158(4) yes
    O2W H4W O3W 2_757 0.874(10) 2.20(3) 2.915(6) 139(3) yes
    O3W H5W O2 1_655 0.95 1.90 2.853(5) 179.7 yes
    O3W H6W Cl1 2_666 0.92 2.76 3.683(5) 179.9 yes
_shelx_space_group_comment
;
The symmetry employed for this shelxl refinement is uniquely defined
by the following loop, which should always be used as a source of
symmetry information in preference to the above space-group names.
They are only intended as comments.
;
_shelx_estimated_absorpt_T_min     ?
_shelx_estimated_absorpt_T_max     ?
_shelx_hkl_file
;
   0   0  -2 2044.21 64.3615   8
   0   0  -3 67714.7 1332.21   8
   0   0  -3 70728.2 1332.99   7
   0   0  -3 70383.7 1310.29  10
   0   0   3 66279.5 1313.71  66
   0   0   3 64681.7 1310.36  62
   0   0  -4 9381.31 227.392   7
   0   0  -4 8935.56 228.483   8
   0   0   4 8649.92 197.662  62
   0   0   4 9002.83 203.830  66
   0   0  -4 9036.11 235.498  14
   0   0  -4 8990.33 235.112  12
   0   0   5 1859.71 73.8002  66
   0   0   5 1726.93 66.0734  62
   0   0  -6 24.5289 20.2198  47
   0   0  -6 20.5701 19.2414  48
   0   0  -6 7.96761 30.4720   7
   0   0  -6 12.6651 29.6671   8
   0   0   6 30.2852 20.1975  66
   0   0  -6 27.7571 18.5107  59
   0   0  -7 9.50080 18.2071  50
   0   0  -7 11.2030 21.0132  48
   0   0  -7 8.48333 22.0535  47
   0   0   7 8.50656 18.2279  66
   0   0  -7 5.02018 77.5617  41
   0   0  -7-10.3359 81.2541  42
   0   0  -7-4.54614 26.0644  36
   0   0  -8 2042.03 90.2941  36
   0   0  -8 2009.03 79.1481  50
   0   0  -8 2044.06 82.6584  48
   0   0  -8 2173.66 85.1248  47
   0   0  -9 1211.57 69.3944  36
   0   0 -10 7833.44 200.554  36
   0   0 -11-3.07902 18.2019  36
   0   1 -11 7848.34 180.641  36
   0   1 -10 1126.57 59.3229  36
   0   1  -9 207.775 29.7887  50
   0   1  -9 172.733 35.9567  36
   0   1  -8 27334.7 610.097  36
   0   1  -8 29866.7 603.178  50
   0   1  -7 898.965 57.4006  36
   0  -1   7 1033.86 65.6634  66
   0   1  -7 992.156 54.8134  59
   0   1  -7 981.088 53.3009  50
   0   1  -6 8444.33 215.117  33
   0   1  -6 8271.15 214.317  32
   0   1  -6 8660.61 207.963  59
   0   1  -5 1873.38 97.8276  14
   0   1  -5 2057.24 103.723  12
   0   1  -5 1780.88 75.4635  15
   0  -1   5 1812.07 76.3469  66
   0  -1   5 1913.37 73.5853  62
   0   1  -4 5898.46 175.641  12
   0   1  -4 5582.38 147.108  15
   0   1  -4 5283.44 167.941  14
   0   1  -4 5982.70 151.235  10
   0  -1   4 5856.04 149.528  66
   0  -1   4 5175.14 141.506  62
   0   1  -3 325.185 32.3256   7
   0   1  -3 389.799 28.4367  10
   0   1  -3 328.154 25.8326  15
   0   1  -3 352.527 39.3831  14
   0   1  -3 299.003 40.9383  12
   0  -1   3 266.043 26.4692  66
   0  -1   3 286.968 25.3389  62
   0  -1   3 260.193 21.9728  67
   0  -1   2 8.71417 6.93321   1
   0   1  -2-0.96822 9.39446  19
   0   1  -2-5.23934 9.42614  20
   0  -1   1 400.768 19.7720  67
   0  -1  -1 81.0919 12.3925  13
   0  -1  -1 63.5272 9.84046  16
   0  -1  -1 67.8168 13.7977  11
   0  -1  -1 119.489 15.7222  17
   0  -1  -1 43.6975 11.3055   7
   0  -1  -1 81.0760 11.6709   1
   0  -1  -1 113.068 19.0297   8
   0  -1  -2 1278.31 43.9265  11
   0  -1  -2 1196.59 41.7899  13
   0  -1  -2 1342.23 57.5454   8
   0  -1  -3 59.6107 32.1188  12
   0  -1  -3 77.0255 33.6923  14
   0  -1  -3 39.6231 17.2208   9
   0  -1  -3 53.8090 24.6097   7
   0  -1  -3 61.4025 28.3389   8
   0  -1  -4 1562.81 80.8894   8
   0  -1  -5 3895.53 151.011   8
   0  -1  -6 2265.48 76.0005  47
   0  -1  -6 2313.75 76.2509  48
   0  -1  -6 1587.99 72.5228  44
   0  -1  -6 1617.79 72.0624  43
   0  -1  -6 2384.43 118.170   8
   0  -1  -7 1354.57 63.4523  47
   0  -1  -7 1318.95 62.3520  48
   0  -1  -7 1242.56 94.7695   8
   0  -1  -7 1399.85 80.4075  42
   0  -1  -7 1266.25 66.8596  38
   0  -1  -7 1188.47 68.9099  37
   0  -1  -7 1330.59 67.4515  36
   0  -1  -7 1271.72 66.3017  23
   0  -1  -8 10870.3 266.805  38
   0  -1  -8 10338.2 264.807  36
   0  -1  -8 10783.5 260.087  47
   0  -1  -8 10014.3 256.438  48
   0  -1  -8 10830.5 266.832  23
   0  -1  -9 5141.16 157.533  36
   0  -1  -9 5157.49 152.937  47
   0  -1  -9 5386.49 154.396  48
   0  -1 -10 3853.46 116.322  36
   0  -1 -10 3644.95 111.329  48
   0  -1 -11 4063.11 107.352  36
   0   2 -10 0.84565 22.7110  36
   0   2 -10 5.28198 17.4101  50
   0   2  -9 6913.26 181.748  50
   0   2  -9 6994.59 188.239  36
   0   2  -8 1204.02 61.9120  50
   0   2  -8 1205.55 66.3819  36
   0   2  -7 855.150 51.4156  50
   0   2  -7 773.120 52.8101  36
   0   2  -7 772.239 51.6442  59
   0  -2   7 765.421 59.6913  66
   0  -2   6 41.0817 21.1194  62
   0  -2   6 31.5060 22.3096  66
   0   2  -6 30.9807 20.9299  15
   0   2  -6 19.3731 23.3406  33
   0   2  -6 24.6023 22.7828  32
   0   2  -6 8.96656 21.2701  59
   0   2  -5 15226.3 350.820  15
   0  -2   5 14560.0 343.993  66
   0  -2   5 14963.9 338.851  62
   0   2  -4 2801.45 116.436  12
   0   2  -4 2950.14 99.8516  15
   0   2  -4 2872.29 114.020  14
   0   2  -4 2926.84 102.213  10
   0  -2   4 2744.33 90.4416  67
   0  -2   4 3004.09 97.2135  62
   0   2  -3 17867.9 388.510  15
   0   2  -3 18320.2 392.050  10
   0  -2   3 18119.4 382.531  62
   0  -2   3 18306.0 381.973  67
   0  -2   2 12.5027 15.9753  66
   0  -2   2 13.4203 14.9556  62
   0  -2   2 14.6843 17.2003  67
   0   2  -2 16.4134 19.9218  64
   0   2  -2 13.9226 19.2065  18
   0  -2   2 12.2042 10.6381   1
   0   2  -2 3.38924 17.2031  10
   0   2  -1 14179.7 280.575  63
   0  -2   1 14312.6 282.606  62
   0   2  -1 13818.7 289.910  10
   0   2   0 48013.0 945.602  18
   0  -2   0 47866.8 950.861  17
   0  -2   0 48377.6 929.041  66
   0  -2   0 45153.3 934.129  62
   0  -2  -1 58351.8 1192.72  16
   0  -2  -1 59986.5 1198.42  11
   0  -2  -1 61823.3 1206.15  17
   0  -2  -2 44512.0 906.753   7
   0  -2  -2 44104.8 921.794   8
   0  -2  -3 38967.0 750.933  11
   0  -2  -3 41127.8 779.908   8
   0  -2  -4 2090.92 98.0238   8
   0  -2  -5 200.731 43.5130   8
   0  -2  -5 141.809 38.5865   7
   0  -2  -6 6267.02 159.671  52
   0  -2  -6 6288.06 159.746  54
   0  -2  -6 4940.49 152.635  23
   0  -2  -6 6305.02 151.875  47
   0  -2  -6 5728.72 154.504  44
   0  -2  -6 6189.11 157.753  43
   0  -2  -6 6452.96 152.760  48
   0  -2  -6 5091.04 153.125  38
   0  -2  -6 6796.34 154.803  42
   0  -2  -6 6470.23 153.802  41
   0  -2  -6 6005.17 163.305  37
   0  -2  -6 6648.46 217.078   8
   0  -2  -7 199.323 33.0291  54
   0  -2  -7 229.906 35.3868  52
   0  -2  -7 160.402 42.2440  26
   0  -2  -7 246.938 37.8263  23
   0  -2  -7 166.869 31.4897  41
   0  -2  -7 183.802 42.9521  37
   0  -2  -7 185.059 35.9216  43
   0  -2  -7 201.071 33.9189  42
   0  -2  -7 176.504 35.8406  38
   0  -2  -7 204.848 33.3764  36
   0  -2  -7 148.630 43.3335  30
   0  -2  -7 214.028 32.0625  47
   0  -2  -7 212.102 32.7743  48
   0  -2  -7 197.771 36.6148  44
   0  -2  -8 6541.00 188.754  42
   0  -2  -8 5905.99 173.021  36
   0  -2  -8 5845.73 182.311  37
   0  -2  -8 6050.12 182.244  41
   0  -2  -8 6210.02 180.238  23
   0  -2  -8 5819.84 170.456  47
   0  -2  -8 5904.05 170.053  48
   0  -2  -9 245.558 38.0788  23
   0  -2  -9 240.954 38.9381  38
   0  -2  -9 178.730 42.1994  37
   0  -2  -9 169.909 35.1143  36
   0  -2  -9 241.989 36.1081  48
   0  -2  -9 208.577 35.1040  47
   0  -2 -10 129.773 28.5944  23
   0  -2 -10 203.900 29.4638  48
   0  -2 -10 148.542 27.8316  47
   0  -2 -10 192.260 29.7241  36
   0  -2 -10 170.064 30.4985  38
   0  -2 -10 142.040 34.3412  37
   0  -2 -11 1268.99 47.4306  48
   0  -2 -11 1255.09 46.8039  47
   0   3 -10 2620.89 80.4247  50
   0   3 -10 2552.46 75.1207  53
   0   3  -9 1232.75 58.7645  50
   0   3  -8 1831.85 77.0885  50
   0   3  -7 6512.25 180.909  59
   0  -3   7 7039.91 212.308  66
   0   3  -7 7006.31 180.480  50
   0   3  -6 362.127 43.9078  15
   0   3  -6 323.762 34.3324  59
   0  -3   6 295.193 36.8505  62
   0  -3   6 315.094 40.9079  66
   0   3  -5 7131.05 214.650  10
   0   3  -5 7449.21 212.441  15
   0  -3   5 7600.46 199.866  67
   0  -3   5 7284.05 201.046  62
   0   3  -5 7025.18 181.340  59
   0   3  -4 13274.0 331.703  15
   0   3  -4 14764.1 343.659  10
   0  -3   4 14468.1 324.800  67
   0   3  -4 15580.0 345.410  64
   0  -3   4 13248.5 321.566  62
   0   3  -3 6122.83 181.292  18
   0   3  -3 6529.21 176.773  15
   0   3  -3 6926.71 184.143  10
   0  -3   3 6769.94 169.485  66
   0  -3   3 6197.81 168.269  62
   0  -3   3 6868.16 173.057  67
   0   3  -3 6934.64 182.054  64
   0  -3   2 9955.07 224.962  67
   0  -3   2 9912.31 219.908  62
   0   3  -2 8931.40 235.089  64
   0   3  -2 9575.71 236.804  18
   0   3  -2 9893.05 231.501  10
   0  -3   2 9248.99 213.701   1
   0  -3   1 21597.2 425.804  67
   0  -3   1 20770.7 419.184  62
   0   3  -1 19021.7 437.554  64
   0  -3   1 19388.0 410.447  66
   0   3  -1 21117.6 438.469  18
   0   3  -1 18895.0 426.542  10
   0  -3   1 22589.1 427.407   1
   0   3   0 21136.4 407.809  18
   0  -3   0 19985.7 403.155   1
   0   3   1 21.6751 16.9438  64
   0  -3  -1 22.3477 18.5926   1
   0  -3  -1 36.5632 18.4302  11
   0   3   1 33.7183 17.9851  18
   0  -3  -1 29.3694 18.2762  13
   0  -3  -1 9.76556 20.2905  17
   0  -3  -1 22.0588 18.2498  16
   0  -3  -2 20265.8 437.573   1
   0  -3  -2 21138.2 443.129  11
   0  -3  -2 20206.2 438.165  13
   0  -3  -3 10814.1 258.274  13
   0  -3  -3 10387.1 259.710  11
   0  -3  -5 2743.22 94.2908  54
   0  -3  -5 2785.46 94.4116  52
   0  -3  -6 925.886 51.4563  48
   0  -3  -6 830.551 54.5846  43
   0  -3  -6 846.647 55.4799  44
   0  -3  -6 914.545 51.5391  47
   0  -3  -6 836.832 54.2470  23
   0  -3  -6 865.866 50.8032  42
   0  -3  -6 868.492 50.6897  41
   0  -3  -6 791.638 59.9704  37
   0  -3  -6 829.912 53.9787  38
   0  -3  -6 923.556 56.5349  54
   0  -3  -6 838.021 54.1371  52
   0  -3  -7 15552.0 360.480  52
   0  -3  -7 15072.9 358.129  54
   0  -3  -7 13631.1 359.508  26
   0  -3  -7 14419.3 353.686  23
   0  -3  -7 16291.9 352.319  48
   0  -3  -7 16222.1 362.856  44
   0  -3  -7 16031.6 351.965  47
   0  -3  -7 16073.8 360.804  43
   0  -3  -7 15508.8 349.359  41
   0  -3  -7 15287.2 366.459  37
   0  -3  -7 16150.7 350.689  42
   0  -3  -7 14255.7 352.667  38
   0  -3  -7 13730.0 358.998  30
   0  -3  -8 300.625 41.1978  54
   0  -3  -8 282.432 39.3011  52
   0  -3  -8 259.077 48.3590  26
   0  -3  -8 330.584 43.0638  23
   0  -3  -8 273.606 42.3549  43
   0  -3  -8 318.677 42.6705  44
   0  -3  -8 275.428 37.9089  48
   0  -3  -8 307.482 38.8856  47
   0  -3  -8 285.112 42.1667  42
   0  -3  -8 279.326 41.6330  38
   0  -3  -8 268.793 50.2304  37
   0  -3  -8 334.698 42.5942  41
   0  -3  -8 239.024 48.3109  30
   0  -3  -9 2545.34 94.4284  47
   0  -3  -9 2440.21 93.6225  48
   0  -3  -9 2461.95 96.7150  23
   0  -3  -9 2493.80 105.076  37
   0  -3  -9 2475.51 97.2076  38
   0  -3  -9 2392.45 146.089  41
   0  -3  -9 2393.32 94.1634  54
   0  -3  -9 2339.33 93.9141  52
   0  -3 -10 42.7051 21.7637  48
   0  -3 -10 3.25129 21.0071  47
   0  -3 -10 22.3021 22.9041  23
   0  -3 -10 28.2215 23.5128  38
   0  -3 -10 38.7300 29.0682  37
   0   4 -10 840.357 35.4582  53
   0   4  -9 1764.00 66.8465  50
   0   4  -8 4120.56 124.280  50
   0   4  -7 214.277 34.8358  59
   0   4  -7 281.000 32.4537  50
   0   4  -6 104.456 26.9352  59
   0  -4   6 120.320 33.1047  66
   0  -4   6 113.125 29.0371  62
   0   4  -6 108.122 31.2756  15
   0  -4   5 3460.38 126.296  67
   0  -4   5 3656.61 132.419  62
   0   4  -5 3493.91 142.255  10
   0   4  -5 3341.42 108.967  51
   0  -4   4 34290.3 656.925  62
   0  -4   4 32460.6 651.878  67
   0   4  -4 27260.8 659.330  64
   0   4  -4 32463.9 664.094  15
   0   4  -4 31194.8 672.511  10
   0   4  -4 27398.0 617.529  51
   0   4  -3 59279.4 1191.49  18
   0   4  -3 60889.8 1178.66  15
   0   4  -3 55225.3 1180.74  10
   0   4  -3 64350.2 1194.48  64
   0  -4   3 52768.8 1157.70  62
   0  -4   3 59170.6 1169.99  67
   0  -4   2 7820.81 200.763  62
   0   4  -2 8155.45 218.277  10
   0  -4   2 8020.61 199.680   1
   0   4  -1 67.4382 32.5892  64
   0  -4   1 115.921 22.1966  62
   0  -4   1 165.794 25.7712  67
   0   4  -1 212.529 33.1295  19
   0   4  -1 175.990 29.6622  18
   0  -4   1 94.1669 20.4941  11
   0   4  -1 200.675 32.9386  20
   0  -4   1 108.969 30.5374  17
   0   4  -1 147.049 25.9973  10
   0  -4   1 87.1789 19.9525  13
   0  -4   1 123.433 22.0991   1
   0  -4   0 7230.56 166.589  11
   0  -4   0 5959.51 180.935  17
   0   4   0 6580.10 174.596  18
   0   4   0 7003.76 179.415  19
   0   4   0 7032.63 178.940  20
   0  -4   0 6234.11 168.242   1
   0  -4  -1 12135.6 294.318  13
   0  -4  -1 12692.7 297.823  11
   0   4   1 13096.6 302.369  19
   0  -4  -1 13085.9 317.960  17
   0   4   1 12533.0 300.080  20
   0  -4  -1 13118.9 302.537   1
   0   4   2 1225.38 65.5192  64
   0   4   2 1155.47 59.8960  19
   0  -4  -2 1336.99 65.0258  13
   0  -4  -2 1267.32 66.6583  11
   0  -4  -2 1276.01 62.8618   1
   0  -4  -3 14656.9 363.267  17
   0  -4  -3 13578.0 325.298  13
   0  -4  -3 14012.4 329.590  11
   0  -4  -4 2897.44 93.6712  54
   0  -4  -4 2863.16 93.3584  52
   0  -4  -4 2778.72 83.7716  55
   0  -4  -4 2702.60 83.6321  60
   0   4   4 2679.85 114.130  64
   0  -4  -5 27.1992 33.7396  30
   0  -4  -5 54.7772 25.0391  54
   0  -4  -5 25.9486 23.8233  52
   0  -4  -5 50.9159 34.9960  26
   0  -4  -5 33.1065 23.1569  23
   0  -4  -5 42.6908 23.1005  24
   0  -4  -5 31.6706 24.7449  44
   0  -4  -5 38.4915 25.2211  43
   0  -4  -5 23.8147 22.1019  39
   0  -4  -5 54.4139 24.1466  42
   0  -4  -5 16.5336 20.9458  41
   0  -4  -5 31.6643 32.9680  37
   0  -4  -5 17.7403 21.8339  40
   0  -4  -5 51.8793 23.7145  38
   0  -4  -5 40.5457 21.5457  22
   0  -4  -6 1199.02 69.0323  52
   0  -4  -6 1298.00 70.8339  54
   0  -4  -6 1338.44 70.2664  24
   0  -4  -6 1164.07 65.7124  23
   0  -4  -6 1237.43 76.3933  26
   0  -4  -6 1363.33 70.5806  43
   0  -4  -6 1239.27 67.3210  44
   0  -4  -6 1435.33 66.2433  48
   0  -4  -6 1365.24 65.2116  47
   0  -4  -6 1368.60 65.6007  41
   0  -4  -6 1363.97 77.5836  37
   0  -4  -6 1109.09 64.6803  38
   0  -4  -6 1228.73 62.6245  42
   0  -4  -6 1042.30 74.0053  30
   0  -4  -7 31463.8 680.073  54
   0  -4  -7 30911.4 679.581  52
   0  -4  -7 29631.0 683.958  26
   0  -4  -7 31893.2 675.506  23
   0  -4  -7 32615.9 670.442  47
   0  -4  -7 32534.0 669.885  48
   0  -4  -7 32862.7 678.558  43
   0  -4  -7 32312.3 676.472  44
   0  -4  -7 33639.3 672.889  41
   0  -4  -7 31003.8 673.273  38
   0  -4  -7 34665.7 693.810  37
   0  -4  -7 30907.6 666.674  42
   0  -4  -7 29875.7 685.674  30
   0  -4  -8 283.816 41.1207  54
   0  -4  -8 351.526 43.1799  52
   0  -4  -8 406.359 44.0443  23
   0  -4  -8 246.418 49.2831  26
   0  -4  -8 350.841 46.2104  44
   0  -4  -8 320.272 39.0727  47
   0  -4  -8 362.293 40.4804  48
   0  -4  -8 422.363 54.3441  37
   0  -4  -8 375.438 40.7360  41
   0  -4  -8 402.145 44.6743  38
   0  -4  -8 377.948 42.1755  42
   0  -4  -8 331.005 54.5609  30
   0  -4  -9 3462.75 117.890  52
   0  -4  -9 3609.05 119.323  54
   0  -4  -9 3846.21 121.069  23
   0  -4  -9 4069.85 132.579  26
   0  -4  -9 4135.27 144.819  41
   0  -4  -9 4117.54 147.925  42
   0  -4  -9 3860.87 129.244  37
   0  -4  -9 3747.84 119.929  38
   0  -4  -9 3608.35 129.111  30
   0  -4  -9 3356.38 113.486  48
   0  -4  -9 3215.41 111.766  47
   0  -4  -9 3632.48 120.376  44
   0  -4 -10 528.115 35.1990  48
   0  -4 -10 556.072 35.3137  47
   0  -4 -10 721.790 41.2403  38
   0  -4 -10 686.838 40.5394  23
   0   5  -9 218.099 23.6465  53
   0  -5   8 266.129 25.9133  35
   0  -5   8 247.349 25.0775  34
   0  -5   7 2551.94 84.3611  34
   0  -5   7 2379.38 82.4301  35
   0   5  -6 30.6319 22.3753  51
   0  -5   6 20.3994 19.7715  34
   0  -5   6 4.28673 19.3404  35
   0   5  -5 9309.76 220.763  51
   0  -5   5 8308.18 240.957  67
   0  -5   5 10166.1 259.388  62
   0   5  -5 8997.03 269.745  10
   0   5  -5 9756.14 266.068  15
   0  -5   5 8627.87 207.918  35
   0  -5   5 8884.71 208.541  34
   0  -5   4 254.528 37.7820  62
   0   5  -4 283.787 43.5973  64
   0  -5   4 322.411 40.2993  67
   0   5  -4 368.500 43.6365  15
   0   5  -4 266.522 41.7592  10
   0   5  -4 292.561 33.7494  51
   0   5  -3 2764.96 121.665  64
   0  -5   3 2010.26 94.0858  67
   0   5  -3 2510.71 117.092  18
   0   5  -3 2282.66 109.259  10
   0   5  -3 2058.40 80.7437  51
   0  -5   2 123.741 25.9606  62
   0   5  -2 163.697 51.5232  64
   0  -5   2 159.562 24.7476   1
   0   5  -2 174.765 32.5566  10
   0   5  -2 110.234 31.8385  20
   0  -5   2 140.619 33.9337  17
   0   5  -2 119.783 32.2880  18
   0   5  -2 152.124 34.5557  19
   0   5  -2 151.387 24.0287  51
   0   5  -1 10496.9 264.607  19
   0  -5   1 9941.88 272.438  17
   0   5  -1 10578.2 263.125  20
   0  -5   1 9595.35 237.799   1
   0   5   0 186.279 35.4404  64
   0  -5   0 182.975 35.2780  17
   0   5   0 178.235 31.5532  18
   0  -5   0 163.635 26.7461  11
   0   5   0 119.747 29.8117  20
   0   5   0 126.623 29.9156  19
   0  -5   0 133.202 25.9552  13
   0  -5   0 158.272 27.6417   1
   0   5   1 24238.6 512.300  64
   0   5   1 23001.2 508.437  20
   0  -5  -1 20946.4 520.942  17
   0  -5  -1 25191.7 508.040  11
   0  -5  -1 21176.1 495.637  13
   0   5   1 22433.4 506.848  19
   0  -5  -1 21510.9 500.118   1
   0  -5  -2 2031.86 68.1083  55
   0  -5  -2 1906.41 87.3120   1
   0   5   2 2217.89 96.3170  64
   0  -5  -2 1798.51 65.9114  60
   0   5   2 1909.97 88.2840  20
   0   5   2 1976.58 89.8560  19
   0  -5  -2 2166.18 110.418  17
   0  -5  -2 2241.46 96.9220  11
   0  -5  -2 2079.89 93.6269  13
   0  -5  -3 52.5979 32.4283  17
   0  -5  -3 71.9650 26.5459  13
   0  -5  -3 65.6156 26.7996  11
   0   5   3 60.1276 25.5721  64
   0  -5  -3 98.3382 27.4441  60
   0  -5  -3 62.2794 25.6205  55
   0  -5  -3 43.1573 33.8534  26
   0  -5  -3 44.9241 19.3150  24
   0  -5  -3 39.9726 22.3256  40
   0  -5  -3 57.6965 22.3588  42
   0  -5  -3 69.6757 22.4359  41
   0  -5  -3 47.3153 22.2552  39
   0  -5  -3 61.7318 35.8386  30
   0  -5  -4 13721.8 319.126  60
   0   5   4 15485.7 379.498  64
   0  -5  -4 14718.1 322.103  55
   0  -5  -4 14517.5 328.304  43
   0  -5  -4 17343.2 337.446  44
   0  -5  -4 15682.7 331.144  24
   0  -5  -4 14876.2 324.957  29
   0  -5  -4 15397.6 327.851  22
   0  -5  -4 13524.8 326.671  42
   0  -5  -4 14567.2 331.622  39
   0  -5  -4 15293.5 332.649  40
   0  -5  -4 13141.0 361.232  13
   0  -5  -4 12414.2 358.667  11
   0  -5  -4 14272.1 417.481  17
   0  -5  -5 381.372 39.0894  24
   0  -5  -5 273.263 50.2399  26
   0  -5  -5 434.368 39.8673  22
   0  -5  -5 337.193 37.5144  42
   0  -5  -5 337.269 36.8789  41
   0  -5  -5 234.604 36.1106  39
   0  -5  -5 272.403 51.8683  30
   0  -5  -5 361.330 39.4226  43
   0  -5  -5 363.479 38.8314  44
   0  -5  -6 6783.00 186.866  24
   0  -5  -6 6843.81 183.585  22
   0  -5  -6 7240.10 192.508  44
   0  -5  -6 6341.05 185.475  43
   0  -5  -6 7253.74 186.249  42
   0  -5  -6 6534.28 181.975  41
   0  -5  -6 6682.26 205.088  30
   0  -5  -7 399.706 46.9435  54
   0  -5  -7 428.530 47.0506  52
   0  -5  -7 422.098 45.0004  24
   0  -5  -7 429.875 44.7233  23
   0  -5  -7 457.906 47.2119  44
   0  -5  -7 434.417 46.1262  43
   0  -5  -7 456.725 45.1470  38
   0  -5  -7 454.719 43.5035  42
   0  -5  -7 410.118 43.0723  41
   0  -5  -7 375.075 52.5249  37
   0  -5  -7 386.583 57.7383  30
   0  -5  -8 32.0793 42.3530  30
   0  -5  -8 7.35878 26.1654  54
   0  -5  -8 30.8539 27.3049  52
   0  -5  -8 17.0168 26.9569  24
   0  -5  -8 30.9450 40.2270  26
   0  -5  -8 5.65117 25.3869  23
   0  -5  -8 22.6376 29.1999  44
   0  -5  -8 11.9987 23.4414  47
   0  -5  -8 2.01916 23.8069  48
   0  -5  -8 22.8485 24.5375  41
   0  -5  -8 23.9132 37.9942  37
   0  -5  -8 12.4604 27.1713  43
   0  -5  -8 28.1961 27.6028  38
   0  -5  -8 18.5973 26.2643  42
   0  -5  -8 13.3939 23.7259  22
   0  -5  -9 9012.01 197.546  38
   0  -5  -9 8929.18 207.513  42
   0  -5  -9 8975.42 204.865  41
   0  -5  -9 7710.39 194.433  52
   0  -5  -9 7899.05 195.418  54
   0  -5  -9 9312.99 199.194  23
   0  -5  -9 8504.67 206.600  26
   0  -5 -10 870.377 46.7326  23
   0  -5 -10 793.387 46.1148  38
   0  -6   8 2994.53 83.9576  34
   0  -6   8 2950.62 83.7850  35
   0  -6   7 15429.2 328.025  35
   0  -6   7 14778.1 326.113  34
   0  -6   6 1060.80 52.6435  34
   0  -6   6 896.030 49.8077  35
   0   6  -6 1001.47 55.8485  51
   0  -6   5 1979.51 76.9072  34
   0   6  -5 1967.00 82.9180  51
   0   6  -4 10825.3 260.151  51
   0   6  -4 10048.4 307.383  10
   0  -6   4 10397.0 288.726  62
   0  -6   3 53.9212 26.4986  62
   0   6  -3 54.5762 32.9318  64
   0  -6   3 57.3761 21.9764  24
   0   6  -3 66.2014 30.1224  10
   0   6  -3 89.4756 26.4972  51
   0  -6   3 56.7950 34.8282  17
   0  -6   3 76.4837 21.5050  22
   0  -6   3 35.1170 20.7648  34
   0  -6   3 53.4380 21.0850  35
   0   6  -2 27706.1 602.159  51
   0  -6   2 28169.4 591.747  24
   0  -6   2 29267.6 593.495  22
   0   6  -2 28307.7 667.180  18
   0  -6   2 27155.7 674.989  17
   0  -6   1 5478.09 133.092  22
   0  -6   1 5105.84 190.668  17
   0   6  -1 5213.48 183.127  20
   0   6  -1 5094.83 182.233  19
   0  -6   1 5365.85 164.650   1
   0  -6   0 4994.79 162.242   1
   0  -6   0 4927.01 124.697  24
   0  -6   0 5549.41 127.523  22
   0   6   0 5169.59 175.902  20
   0  -6   0 4902.90 184.037  17
   0   6   0 5274.30 177.649  19
   0  -6  -1 17504.1 402.204   1
   0  -6  -1 18909.8 355.145  24
   0  -6  -1 16166.2 347.336  22
   0   6   1 22354.0 446.836  64
   0  -6  -1 11865.5 345.041  42
   0  -6  -1 15025.4 422.840  17
   0  -6  -1 16075.5 394.443  11
   0   6   1 17877.1 414.996  19
   0   6   1 17161.5 409.010  20
   0  -6  -2 6077.93 192.494   1
   0   6   2 6971.27 212.111  64
   0  -6  -2 6019.14 154.401  24
   0  -6  -2 5984.34 153.823  22
   0  -6  -2 6440.85 163.600  41
   0  -6  -2 5512.97 194.067  13
   0  -6  -2 5700.03 194.272  11
   0  -6  -2 6441.24 230.513  17
   0   6   2 5826.22 194.902  19
   0   6   2 5512.79 190.309  20
   0  -6  -3 166.615 31.7758  60
   0   6   3 154.832 36.3528  64
   0  -6  -3 159.958 31.5719  55
   0  -6  -3 149.787 26.2178  24
   0  -6  -3 178.490 31.8419  29
   0  -6  -3 159.214 28.0625  41
   0  -6  -3 129.851 28.7464  39
   0  -6  -3 198.251 31.7570  42
   0  -6  -3 127.749 27.8255  40
   0  -6  -3 177.573 46.4883  17
   0  -6  -3 151.570 35.9798  11
   0  -6  -3 143.536 25.6142  22
   0  -6  -3 131.379 34.8205  13
   0  -6  -3 129.419 25.7351  45
   0  -6  -4 1736.85 71.9369  22
   0  -6  -4 1679.27 71.8689  24
   0  -6  -4 1577.83 72.3464  41
   0  -6  -4 1659.38 75.1176  42
   0  -6  -4 1178.12 85.4619  11
   0  -6  -4 1001.15 100.361  17
   0  -6  -4 1357.03 90.6442  13
   0  -6  -5 58.4312 29.5245  60
   0  -6  -5 24.6674 28.6518  55
   0  -6  -5 127.048 28.7269  24
   0  -6  -5 53.3593 29.8237  44
   0  -6  -5 56.7306 29.9275  43
   0  -6  -5 69.7327 30.8259  41
   0  -6  -5 92.9446 30.7589  42
   0  -6  -5 68.1735 29.6453  40
   0  -6  -5 110.133 30.5218  39
   0  -6  -5 100.798 26.1816  22
   0  -6  -6 185.451 32.1076  60
   0  -6  -6 187.321 32.5324  55
   0  -6  -6 254.214 38.0637  52
   0  -6  -6 277.344 38.9100  54
   0  -6  -6 249.178 37.7992  24
   0  -6  -6 120.685 47.4792  26
   0  -6  -6 241.235 35.6497  22
   0  -6  -6 237.226 37.3596  43
   0  -6  -6 250.479 40.1487  44
   0  -6  -6 265.830 37.7633  42
   0  -6  -6 246.889 36.2751  41
   0  -6  -6 212.648 54.2856  30
   0  -6  -7 269.456 39.1846  43
   0  -6  -7 298.463 39.6996  44
   0  -6  -7 260.666 36.6375  24
   0  -6  -7 209.571 32.1138  22
   0  -6  -7 269.305 38.3068  54
   0  -6  -7 234.069 36.0591  52
   0  -6  -7 259.793 36.4289  42
   0  -6  -7 255.211 35.0942  41
   0  -6  -8 1085.11 57.4690  43
   0  -6  -8 1006.76 55.8447  44
   0  -6  -8 1089.05 55.3637  41
   0  -6  -8 1206.22 57.9111  42
   0  -6  -8 959.240 54.8165  54
   0  -6  -8 871.824 53.6352  52
   0  -6  -9-16.0867 40.1168  38
   0  -6  -9 27.5568 56.2756  42
   0  -6  -9 55.8357 53.4552  41
   0  -6  -9-16.8215 40.6040  23
   0  -6  -9 1.36004 29.7399  52
   0  -6  -9 20.3441 30.8165  54
   0  -7   8 3579.31 88.5356  35
   0  -7   8 3642.99 88.5557  34
   0   7  -7 45.1817 18.7339  51
   0  -7   7 61.2215 17.2414  34
   0  -7   7 66.3734 17.8702  35
   0   7  -6 5291.92 142.060  51
   0  -7   6 5165.54 135.531  35
   0   7  -5 2679.40 95.9858  51
   0  -7   5 2417.40 86.7034  34
   0  -7   5 2558.66 88.2171  35
   0   7  -4 16.5739 25.4981  51
   0  -7   4 31.5843 21.6560  35
   0  -7   4 38.7539 21.9730  34
   0   7  -3 1989.31 85.4451  51
   0   7  -2 81.2732 28.4585  51
   0  -7   2 91.8495 25.1294  24
   0  -7   2 109.365 24.4691  22
   0   7  -2 121.079 48.9281  64
   0  -7   1 129.035 25.9855  24
   0  -7   1 119.141 24.7142  22
   0  -7   1 104.779 28.4104   1
   0  -7   0 5563.13 157.681  45
   0  -7   0 5531.19 223.606  17
   0   7   0 5741.76 213.420  19
   0   7   0 5639.66 209.772  20
   0  -7   0 5822.55 198.830   1
   0  -7   0 6103.32 158.706  22
   0  -7  -1 18521.5 440.102   1
   0   7   1 13821.3 452.894  64
   0  -7  -1 19047.8 388.516  45
   0  -7  -1 16355.6 374.393  22
   0  -7  -1 19463.6 383.387  24
   0  -7  -1 15489.1 379.636  41
   0  -7  -1 18587.8 390.700  42
   0   7   1 15310.3 435.859  20
   0   7   1 17025.4 448.150  19
   0  -7  -2 3495.62 110.971  24
   0  -7  -2 3234.80 108.687  22
   0  -7  -2 3657.03 117.666  41
   0  -7  -2 3337.41 148.520  13
   0  -7  -2 3482.07 151.981  11
   0  -7  -2 3356.41 113.170  45
   0  -7  -3 20765.6 442.500  45
   0  -7  -3 21117.0 449.083  41
   0  -7  -3 20256.7 448.648  42
   0  -7  -3 22044.2 444.843  24
   0  -7  -3 19550.2 437.199  22
   0  -7  -3 18462.9 436.553  29
   0  -7  -4 24700.8 517.087  41
   0  -7  -4 26151.2 521.061  42
   0  -7  -4 22406.5 504.935  22
   0  -7  -4 22414.0 507.216  24
   0  -7  -5 5282.04 154.813  41
   0  -7  -5 5189.55 152.536  24
   0  -7  -5 4781.60 147.330  22
   0  -7  -6 4803.17 145.861  42
   0  -7  -6 5487.23 152.319  41
   0  -7  -6 5367.77 151.636  24
   0  -7  -6 4909.39 145.850  22
   0  -7  -7 7.40992 26.6407  52
   0  -7  -7 23.9853 28.5243  54
   0  -7  -7 39.7398 25.8429  44
   0  -7  -7 63.1457 23.5208  41
   0  -7  -7 74.2096 24.9149  42
   0  -7  -7 25.2580 25.3676  43
   0  -7  -7 50.9041 20.8174  22
   0  -7  -7 56.3221 23.5919  24
   0  -7  -8 3260.93 94.7324  41
   0  -7  -8 3347.65 95.5885  42
   0  -8   7 16907.8 342.879  34
   0  -8   7 17112.3 343.423  35
   0  -8   6 844.390 38.0170  35
   0  -8   6 790.859 36.9037  34
   0   8  -6 761.163 39.7791  51
   0  -8   5 5191.66 131.283  35
   0  -8   5 5034.01 130.016  34
   0   8  -5 4765.81 136.157  51
   0   8  -4 3994.46 124.415  51
   0   8  -3 656.067 48.3065  57
   0   8  -3 680.475 48.8444  51
   0   8  -2 12121.8 298.373  57
   0   8  -2 12821.1 298.804  51
   0  -8   0 1285.85 63.7495  41
   0  -8   0 1205.98 60.8296  45
   0  -8  -1 15216.3 338.233  42
   0  -8  -1 13685.8 331.146  41
   0  -8  -1 14241.0 328.073  22
   0  -8  -1 14157.3 328.818  24
   0  -8  -1 15314.0 335.839  45
   0  -8  -2 2526.48 96.5638  42
   0  -8  -2 2593.32 95.9728  41
   0  -8  -2 2498.30 91.3979  24
   0  -8  -2 2445.32 89.7952  22
   0  -8  -2 2328.59 90.9993  45
   0  -8  -3 3554.89 114.301  24
   0  -8  -3 3707.96 114.756  22
   0  -8  -3 3508.33 112.564  45
   0  -8  -4 221.025 33.3878  24
   0  -8  -4 259.006 32.5279  22
   0  -8  -4 265.230 35.1144  42
   0  -8  -4 264.445 34.9465  41
   0  -8  -5 83.1471 25.4098  24
   0  -8  -5 66.2724 23.7729  22
   0  -8  -5 76.8022 26.4442  42
   0  -8  -5 120.666 28.3693  41
   0  -8  -6 584.008 38.8561  22
   0  -8  -6 714.679 42.8161  41
   0  -8  -6 722.624 43.1869  42
   0  -8  -7 403.052 29.4824  41
   0  -8  -7 420.711 29.6193  42
   0   9  -5 5281.28 128.941  51
   0   9  -4 652.042 38.6110  51
   0   9  -3 51.2882 23.3204  57
   0   9  -3 88.6920 22.1790  51
   0   9  -2 1445.40 67.0575  57
   0   9  -1 2489.21 94.9701  57
   0   9   0 118.826 32.0944  57
   0  -9   0 51.3983 21.4960  45
   0   9   1 2963.23 107.769  57
   0  -9  -1 3419.71 105.978  45
   0  -9  -2 757.301 48.4236  42
   0  -9  -2 734.955 45.2516  45
   0  -9  -3 299.864 33.2167  42
   0  -9  -3 284.668 32.0242  41
   0  -9  -3 309.999 30.2913  45
   0  -9  -4 49.7004 21.4328  42
   0  -9  -4 71.3964 22.5975  41
   0  -9  -5 8176.58 189.152  42
   0  -9  -6 4292.73 104.449  42
   0  -9  -6 4089.30 103.999  41
   0  10  -2 642.754 35.9356  57
   0 -10   2 775.869 34.5194  28
   0  10  -1 1710.53 63.1279  57
   0 -10   1 1615.91 56.7730  28
   0  10   0 1284.61 54.6358  57
   0 -10   0 1268.37 49.3275  28
   0 -10   0 1307.12 50.2262  49
   0 -10   0 1168.35 47.6380  45
   0 -10  -1 1702.84 56.8598  28
   0 -10  -1 1573.42 57.9830  45
   0 -10  -2 14.3867 14.2862  45
   0 -10  -3 5.21253 12.0055  45
   1 -10   0 309.095 21.6125  28
   1 -10   1 1737.22 52.6886  28
   1  -9  -3 2809.20 89.8283  24
   1  -9  -2 6.09384 18.0328  45
   1  -9  -2 12.5138 17.6362  28
   1  -9  -2 15.5004 20.2868  24
  -1   9   2 26.7434 22.2155  57
   1  -9  -2 26.7022 19.0145  22
   1  -9  -1 29.1569 20.4635  45
   1  -9  -1 60.1530 21.3818  28
   1  -9  -1 22.5358 20.7663  24
  -1   9   1 37.9376 24.8983  57
   1  -9  -1 49.3800 20.8618  22
  -1   9   0 343.856 36.9604  57
   1  -9   0 280.924 29.6534  24
   1  -9   0 318.657 30.6913  45
   1  -9   1 2081.04 71.6471  28
  -1   9  -1 1965.84 77.2812  57
   1  -9   2 14.9951 18.0959  24
  -1   9  -2 31.9962 23.5036  57
   1  -9   2 28.8318 18.2045  22
   1  -9   3 225.036 23.7576  24
   1  -9   3 221.622 23.6074  22
  -1   9  -4 14387.0 307.177  51
   1  -8  -6 634.845 35.7541  42
   1  -8  -6 678.638 37.1023  41
   1  -8  -6 683.662 38.6103  24
   1  -8  -5 4475.19 121.072  42
   1  -8  -5 4441.30 122.821  22
   1  -8  -5 4266.91 123.935  24
   1  -8  -4 3371.65 109.967  24
   1  -8  -4 3344.25 106.232  22
   1  -8  -3 2249.43 87.1826  24
   1  -8  -3 2340.61 87.3613  22
   1  -8  -3 2428.88 86.4644  45
   1  -8  -2 100.415 26.4196  45
   1  -8  -2 106.600 27.4802  28
   1  -8  -2 117.290 27.7168  24
   1  -8  -2 127.171 27.0963  22
   1  -8  -1 4479.54 135.546  24
   1  -8  -1 4711.15 137.317  22
   1  -8  -1 4714.99 138.408  45
   1  -8   0 3975.93 124.056  22
   1  -8   0 3633.86 119.843  45
   1  -8   1 1277.21 62.9305  24
   1  -8   1 1283.17 62.0023  22
   1  -8   1 1206.03 58.2334  45
  -1   8  -2 4847.57 151.321  57
  -1   8  -2 5173.95 153.226  51
  -1   8  -3 602.640 45.1141  57
  -1   8  -3 647.005 46.7161  51
   1  -8   3 609.051 41.3545  22
   1  -8   3 565.103 41.4853  24
  -1   8  -4 300.585 33.7783  51
   1  -8   4 305.114 30.5194  22
  -1   8  -5 3596.61 105.292  51
   1  -8   5 3775.35 98.9910  34
   1  -8   5 3742.19 99.2247  35
   1  -8   6 3877.07 98.5619  35
   1  -8   6 4102.52 99.4832  34
   1  -7  -8 336.056 47.4969  42
   1  -7  -8 320.567 45.2958  41
   1  -7  -7 791.749 45.1624  43
   1  -7  -7 852.625 45.7970  44
   1  -7  -7 952.372 47.2077  24
   1  -7  -7 942.372 45.7758  22
   1  -7  -7 1023.87 47.5736  41
   1  -7  -7 1100.22 49.0554  42
   1  -7  -6 4328.46 133.569  43
   1  -7  -6 4324.30 132.481  44
   1  -7  -6 4749.30 134.889  24
   1  -7  -6 4516.90 130.770  22
   1  -7  -6 4987.81 134.214  41
   1  -7  -6 4728.28 131.874  42
   1  -7  -5 1899.14 81.9541  44
   1  -7  -5 2005.56 83.6217  43
   1  -7  -5 1878.76 80.7122  24
   1  -7  -5 1844.49 77.3600  22
   1  -7  -5 1830.07 80.1141  41
   1  -7  -5 2052.70 81.6228  42
   1  -7  -4 2694.89 100.777  44
   1  -7  -4 2473.66 96.2461  24
   1  -7  -4 2526.50 95.4751  22
   1  -7  -4 2682.60 99.4156  41
   1  -7  -4 2742.43 100.540  42
   1  -7  -3 9866.12 247.161  24
   1  -7  -3 10171.4 246.817  22
   1  -7  -3 10191.6 246.541  45
   1  -7  -2 56.8793 24.2361  45
   1  -7  -2 61.0035 25.1502  24
   1  -7  -2 72.5440 24.6274  22
   1  -7  -1 17729.2 386.554  24
   1  -7  -1 17147.7 388.552  45
   1  -7   0 11399.6 255.198  22
   1  -7   0 10922.8 255.259  45
   1  -7   1 1063.35 57.9761  24
   1  -7   1 1178.48 56.8668  45
   1  -7   2 8019.61 198.733  22
   1  -7   2 7607.25 197.855  24
  -1   7  -2 7315.46 203.361  51
   1  -7   3 4398.64 129.918  22
   1  -7   3 4213.18 129.571  24
  -1   7  -3 4351.43 138.186  51
   1  -7   4 2369.55 86.9515  22
   1  -7   4 2392.14 88.2153  24
   1  -7   4 2351.62 83.6330  34
   1  -7   4 2276.43 83.1047  35
  -1   7  -4 2384.62 92.9971  51
   1  -7   5 15806.8 349.497  22
   1  -7   5 15999.2 350.553  24
   1  -7   5 15632.1 343.996  34
   1  -7   5 15285.9 343.328  35
  -1   7  -5 15909.5 354.214  51
   1  -7   6 2736.08 88.7940  24
   1  -7   6 2909.03 90.0163  22
   1  -7   6 2491.39 82.7383  35
   1  -7   6 2519.24 83.0723  34
  -1   7  -6 2740.05 88.6515  51
   1  -7   7 157.323 19.8458  34
   1  -7   7 156.566 19.9926  35
   1  -7   7 119.401 20.1357  22
   1  -7   7 122.230 20.8741  24
   1  -7   8 3839.53 90.8424  35
   1  -7   8 3727.88 90.0550  34
   1  -6  -8 661.842 47.0919  42
   1  -6  -8 688.240 46.5614  41
   1  -6  -8 660.216 41.3665  43
   1  -6  -8 636.965 40.8888  44
   1  -6  -7 3420.72 109.129  42
   1  -6  -7 3085.48 108.182  24
   1  -6  -7 3242.58 109.251  44
   1  -6  -7 3273.19 111.224  43
   1  -6  -6 5201.73 148.710  42
   1  -6  -6 4687.72 144.552  41
   1  -6  -6 4833.70 147.273  24
   1  -6  -6 4803.99 144.043  22
   1  -6  -6 5001.91 150.213  44
   1  -6  -6 4788.48 148.169  43
   1  -6  -5 3523.35 121.031  24
   1  -6  -5 3569.86 118.579  22
   1  -6  -5 3592.39 122.515  43
   1  -6  -5 4072.39 125.785  42
   1  -6  -5 3827.91 124.146  41
   1  -6  -5 3268.17 110.776  60
   1  -6  -4 2331.76 88.3063  55
   1  -6  -4 2195.70 88.2146  24
   1  -6  -4 2271.73 87.3084  22
   1  -6  -4 2654.29 97.6044  44
   1  -6  -4 2183.50 90.6006  43
   1  -6  -4 2274.37 92.3293  41
   1  -6  -4 2659.81 97.1174  42
   1  -6  -4 2009.26 84.0595  60
   1  -6  -3 19835.1 396.559  60
   1  -6  -3 17891.3 391.675  55
   1  -6  -3 18356.5 395.800  24
   1  -6  -3 17559.8 392.805  22
   1  -6  -3 15814.1 392.917  44
   1  -6  -3 19533.3 398.757  45
   1  -6  -3 18375.1 398.995  43
   1  -6  -3 15619.8 394.096  42
   1  -6  -3 20757.3 408.543  41
   1  -6  -3 14275.0 485.995  17
   1  -6  -2 497.455 41.5123  60
   1  -6  -2 460.339 41.1072  55
   1  -6  -2 414.462 38.5907  45
   1  -6  -2 493.653 37.2396  22
   1  -6  -2 453.175 67.9527  17
   1  -6  -1 9891.89 234.585  22
   1  -6  -1 10311.5 236.550  24
   1  -6  -1 11309.3 334.982  17
  -1   6   1 12157.3 309.107  20
  -1   6   1 11409.8 303.036  19
   1  -6  -1 10947.4 291.577   1
   1  -6   0 1602.41 66.4105  45
   1  -6   0 1687.93 110.247  17
  -1   6   0 1912.98 105.171  19
  -1   6   0 2047.13 107.881  20
   1  -6   0 1724.75 93.8191   1
   1  -6   0 1785.72 67.5600  22
   1  -6   0 1788.62 68.0835  24
   1  -6   1 10223.8 234.184  22
   1  -6   1 10870.7 238.131  24
  -1   6  -1 10895.5 302.542  20
  -1   6  -1 10200.3 298.703  19
   1  -6   1 9586.51 305.784  17
   1  -6   1 10487.2 278.068   1
   1  -6   2 19339.9 393.954  56
   1  -6   2 14365.9 412.823   1
  -1   6  -2 16753.1 452.567  19
  -1   6  -2 15619.5 446.213  20
   1  -6   2 17435.6 469.254  17
  -1   6  -2 17376.2 457.204  18
   1  -6   2 19619.7 395.296  22
   1  -6   3 24.8148 27.7349  62
  -1   6  -3 54.5678 34.6901  64
   1  -6   3 29.8743 22.1544  24
  -1   6  -3 36.2630 24.1830  51
  -1   6  -3 34.2722 28.4754  18
   1  -6   3 29.5973 22.8233  22
   1  -6   3 33.5992 20.6736  34
   1  -6   3 37.1468 20.5751  35
   1  -6   4 2922.46 101.732  24
   1  -6   4 3022.20 102.213  22
  -1   6  -4 2725.09 138.850  10
  -1   6  -4 2967.43 105.761  51
  -1   6  -4 2721.13 141.504  64
   1  -6   4 2738.00 123.225  62
   1  -6   4 3097.80 98.9369  34
   1  -6   4 2992.52 98.1920  35
   1  -6   5 745.845 46.5244  34
   1  -6   5 863.055 49.2434  35
  -1   6  -5 813.769 52.2129  51
   1  -6   5 868.477 52.9144  22
   1  -6   5 859.425 51.7751  24
  -1   6  -6 13.9079 21.8822  51
   1  -6   6 3.36570 19.5717  34
   1  -6   6 13.5049 19.5548  35
   1  -6   6 22.8826 21.8662  22
   1  -6   6 18.9520 22.9230  24
   1  -6   7 1810.51 65.6898  34
   1  -6   7 1679.39 63.9936  35
   1  -6   8 2618.09 76.1758  34
   1  -6   8 2742.81 77.4604  35
   1  -5  -9 265.540 86.6927  41
   1  -5  -9 154.592 91.4881  42
   1  -5  -9 254.024 62.9985  38
   1  -5  -9 334.525 64.1481  23
   1  -5  -8 197.714 36.3973  54
   1  -5  -8 191.072 36.5740  52
   1  -5  -8 258.006 44.6977  26
   1  -5  -8 172.885 37.1833  23
   1  -5  -8 195.971 33.7477  44
   1  -5  -8 236.100 34.1306  43
   1  -5  -8 141.949 27.2109  48
   1  -5  -8 128.986 26.4854  47
   1  -5  -8 153.931 38.1043  37
   1  -5  -8 211.996 37.7442  38
   1  -5  -8 336.918 39.8618  41
   1  -5  -8 318.041 40.8661  42
   1  -5  -8 286.340 48.4303  30
   1  -5  -7 331.712 40.6125  52
   1  -5  -7 281.849 41.2047  54
   1  -5  -7 192.857 33.8813  47
   1  -5  -7 361.447 43.0838  44
   1  -5  -7 174.690 34.5229  48
   1  -5  -7 357.728 42.0968  43
   1  -5  -7 280.674 54.6822  30
   1  -5  -7 374.598 40.6833  42
   1  -5  -7 351.693 47.9928  37
   1  -5  -7 363.266 39.9166  41
   1  -5  -7 240.196 39.2564  38
   1  -5  -7 355.576 54.5714  26
   1  -5  -7 185.143 37.4940  23
   1  -5  -7 313.654 37.7771  22
   1  -5  -6 4854.24 155.525  44
   1  -5  -6 5162.70 158.793  43
   1  -5  -6 4396.19 169.987  30
   1  -5  -6 5394.40 157.623  41
   1  -5  -6 5518.64 157.451  42
   1  -5  -6 5052.11 156.188  24
   1  -5  -6 4851.36 151.440  22
   1  -5  -5 1380.03 70.9011  44
   1  -5  -5 1340.06 69.3683  43
   1  -5  -5 1463.92 70.1408  24
   1  -5  -5 1391.00 68.2498  22
   1  -5  -5 1342.33 67.2866  42
   1  -5  -5 1161.41 64.3855  41
   1  -5  -5 1326.69 64.3766  60
   1  -5  -4 9256.03 226.729  60
   1  -5  -4 9716.88 232.949  22
   1  -5  -4 9774.35 234.562  24
   1  -5  -4 9611.29 234.914  44
   1  -5  -4 8875.29 231.737  43
   1  -5  -4 9534.17 234.974  41
   1  -5  -3 1497.50 110.621  17
   1  -5  -3 1245.89 59.2309  60
   1  -5  -3 1489.38 62.5880  55
   1  -5  -3 1320.13 60.0198  24
   1  -5  -3 1416.74 61.0626  22
   1  -5  -3 1573.59 63.4471  45
   1  -5  -3 1540.61 65.0754  43
   1  -5  -3 1658.57 67.6387  44
   1  -5  -3 871.325 54.5243  42
   1  -5  -3 1219.36 60.3071  41
   1  -5  -3 1839.97 88.7628  30
   1  -5  -2 3213.41 101.576  60
   1  -5  -2 3542.86 104.523  55
   1  -5  -2 3494.62 102.363  22
   1  -5  -2 3486.08 102.568  24
   1  -5  -2 4055.46 110.473  44
   1  -5  -2 3783.03 141.335  13
   1  -5  -2 3448.69 137.838  11
  -1   5   2 3864.59 139.521  19
   1  -5  -2 3952.85 174.029  17
  -1   5   2 3773.75 139.325  20
   1  -5  -2 3162.01 128.740   1
   1  -5  -1 865.281 43.2464  60
  -1   5   1 938.268 64.8419  64
   1  -5  -1 755.067 40.7154  24
   1  -5  -1 891.381 61.1680  11
   1  -5  -1 882.877 76.1185  17
   1  -5  -1 873.615 60.8784   1
   1  -5  -1 752.707 41.1765  55
  -1   5   0 6285.42 214.840  64
  -1   5   0 6091.61 202.104  18
   1  -5   0 7567.40 230.639  17
   1  -5   0 7658.01 209.480   1
   1  -5   0 7243.64 170.121  56
   1  -5   1 10402.7 207.965  56
   1  -5   1 8918.26 261.507  17
  -1   5  -1 11210.9 269.802  18
   1  -5   1 9029.84 235.996   1
  -1   5  -2 580.036 65.6707  64
   1  -5   2 434.255 34.6467  56
  -1   5  -2 460.162 36.3478  51
   1  -5   2 395.351 38.5053   1
  -1   5  -2 494.119 52.2056  18
  -1   5  -2 460.500 49.9100  19
  -1   5  -2 361.832 47.5214  20
   1  -5   2 447.892 32.7059  22
   1  -5   3 1902.90 69.3226  22
   1  -5   3 2016.67 91.7708  62
  -1   5  -3 1888.53 103.704  64
  -1   5  -3 1693.46 70.3634  51
  -1   5  -3 1826.92 100.257  10
  -1   5  -3 2049.37 104.137  18
  -1   5  -3 1663.77 89.7877  15
   1  -5   3 1537.45 64.5081  35
   1  -5   3 1866.69 68.7648  34
   1  -5   4 593.935 41.1119  22
   1  -5   4 522.006 40.8330  24
  -1   5  -4 564.339 42.1418  51
   1  -5   4 541.076 51.4997  62
  -1   5  -4 591.727 61.4278  64
  -1   5  -4 589.780 60.5987  10
  -1   5  -4 501.053 51.6231  15
  -1   5  -4 560.495 59.1032  18
   1  -5   4 596.863 39.2340  35
   1  -5   4 590.448 38.7067  34
  -1   5  -5 19342.3 494.129  10
   1  -5   5 20891.6 425.206  34
   1  -5   5 19032.2 421.147  35
  -1   5  -5 19930.6 478.536  15
  -1   5  -5 20878.1 434.934  51
   1  -5   6 3145.28 102.256  35
   1  -5   6 3376.20 104.197  34
   1  -5   7 3124.11 96.9163  34
   1  -5   7 3198.57 97.3587  35
   1  -5   8 2182.95 79.8899  24
   1  -5   8 2075.18 68.1718  34
   1  -4 -10 1486.24 58.5901  30
   1  -4  -9 1066.47 60.8918  52
   1  -4  -9 1071.98 64.6573  26
   1  -4  -9 974.109 51.6872  47
   1  -4  -9 1127.99 57.7269  44
   1  -4  -9 1210.81 58.1679  43
   1  -4  -9 1034.63 52.9683  48
   1  -4  -9 1383.18 67.3152  37
   1  -4  -9 1217.88 60.4699  38
   1  -4  -9 1175.96 68.6304  30
   1  -4  -8 2715.04 105.572  54
   1  -4  -8 2793.73 106.759  52
   1  -4  -8 2892.42 117.183  26
   1  -4  -8 2737.96 103.968  23
   1  -4  -8 2775.50 104.565  44
   1  -4  -8 2603.22 99.0608  47
   1  -4  -8 2720.16 104.255  43
   1  -4  -8 3075.33 116.383  37
   1  -4  -8 2511.33 100.541  38
   1  -4  -8 3019.05 108.790  42
   1  -4  -8 2740.39 102.907  41
   1  -4  -8 2643.00 115.897  30
   1  -4  -7 2925.30 115.845  52
   1  -4  -7 2845.44 115.723  54
   1  -4  -7 2904.86 113.316  23
   1  -4  -7 3658.93 133.725  26
   1  -4  -7 3130.75 115.309  44
   1  -4  -7 3161.92 116.762  43
   1  -4  -7 3566.59 116.244  41
   1  -4  -7 3075.06 110.383  42
   1  -4  -7 2628.33 109.751  38
   1  -4  -7 3203.79 125.701  37
   1  -4  -7 2870.92 124.936  30
   1  -4  -6 635.616 46.5389  60
   1  -4  -6 672.117 47.1600  55
   1  -4  -6 628.713 54.3256  54
   1  -4  -6 615.474 53.8053  52
   1  -4  -6 621.983 64.1645  26
   1  -4  -6 700.124 54.1967  24
   1  -4  -6 678.891 53.7241  44
   1  -4  -6 751.738 53.4487  47
   1  -4  -6 767.058 55.3683  43
   1  -4  -6 684.925 51.8598  48
   1  -4  -6 693.920 61.2728  37
   1  -4  -6 714.634 50.9290  42
   1  -4  -6 658.294 49.6053  41
   1  -4  -6 840.501 70.8634  30
   1  -4  -5 3760.17 130.935  52
   1  -4  -5 3786.94 130.044  54
   1  -4  -5 3973.98 139.377  26
   1  -4  -5 4180.57 128.066  24
   1  -4  -5 4071.15 124.387  22
   1  -4  -5 4024.44 126.790  43
   1  -4  -5 3959.27 122.504  47
   1  -4  -5 4150.16 123.838  48
   1  -4  -5 4262.11 129.351  44
   1  -4  -5 3495.85 118.687  41
   1  -4  -5 4178.18 124.223  42
   1  -4  -5 3885.16 140.166  30
   1  -4  -4 7480.94 264.159  17
   1  -4  -4 7592.71 174.402  60
   1  -4  -4 6856.93 170.327  55
   1  -4  -4 7717.48 181.132  22
   1  -4  -4 7834.47 200.292  26
   1  -4  -4 7405.96 181.307  24
   1  -4  -4 7446.34 181.322  43
   1  -4  -4 6342.94 174.010  42
   1  -4  -4 7026.44 196.417  30
   1  -4  -3 7270.27 235.400  17
   1  -4  -3 6959.43 157.925  55
   1  -4  -3 6002.38 159.537  52
   1  -4  -3 6157.43 160.060  54
   1  -4  -3 6009.24 154.352  60
  -1   4   2 7216.23 202.534  64
   1  -4  -2 7575.54 207.547   1
   1  -4  -2 7047.10 232.943  17
  -1   4   1 803.556 51.0714  64
   1  -4  -1 767.856 52.2619   1
   1  -4  -1 852.575 54.3729  11
   1  -4  -1 821.258 50.4000  16
   1  -4  -1 905.203 66.8385  17
  -1   4   0 3615.12 121.558  64
   1  -4   0 3249.73 109.517   1
   1  -4   0 2808.45 117.411  17
   1  -4   0 2876.71 104.162  11
   1  -4   0 2681.91 101.474  16
   1  -4   0 3258.86 107.822  13
  -1   4   0 3406.15 116.422  18
   1  -4   1 1842.62 76.9816   1
   1  -4   1 1733.87 88.0984  17
   1  -4   1 1898.42 79.3502  16
  -1   4  -2 8271.95 214.754  64
   1  -4   2 6469.32 179.439  62
  -1   4  -2 6780.90 197.419  10
   1  -4   2 6334.90 180.975  16
  -1   4  -2 7730.10 204.269  18
   1  -4   2 5841.08 171.195   1
  -1   4  -3 8493.20 242.004  10
  -1   4  -3 8517.94 237.778  18
   1  -4   3 8982.33 224.780  62
  -1   4  -4 197.017 27.2314  51
  -1   4  -4 217.908 35.4170  15
  -1   4  -4 264.407 37.9657  18
  -1   4  -4 256.410 40.8485  10
   1  -4   4 279.789 26.7151  35
   1  -4   4 253.138 25.3986  34
   1  -4   4 266.314 33.5949  66
   1  -4   4 273.526 35.9605  62
  -1   4  -4 216.985 37.1377  64
  -1   4  -5 9271.66 265.839  10
  -1   4  -5 9652.97 253.640  15
   1  -4   5 8561.82 203.297  35
   1  -4   5 8260.00 201.619  34
   1  -4   5 8442.16 238.596  62
   1  -4   5 9300.95 245.644  66
  -1   4  -5 7474.84 249.660  64
  -1   4  -6 2617.02 131.138  10
   1  -4   6 2833.21 122.265  66
   1  -4   6 2860.20 119.128  62
  -1   4  -6 2803.54 97.7819  59
  -1   4  -6 2822.95 124.040  15
   1  -4   6 2684.09 88.0128  34
   1  -4   6 2811.41 89.5214  35
   1  -4   7 360.436 30.3972  34
   1  -4   7 330.656 29.5887  35
  -1   4  -8 370.795 34.0459  50
  -1   4  -8 341.313 35.6648  59
  -1   4  -9 571.659 36.2588  50
   1  -4  10 2150.21 66.5445  24
  -1   4 -10 2151.45 63.2314  53
   1  -3 -10 2857.10 92.3960  26
   1  -3 -10 2050.22 81.8801  23
   1  -3 -10 2478.49 85.1795  38
   1  -3 -10 3443.68 93.9992  37
   1  -3 -10 2888.72 93.6827  30
   1  -3 -10 2469.66 79.4148  47
   1  -3 -10 2993.35 84.6724  48
   1  -3  -9 55.1444 38.1723  26
   1  -3  -9 43.5078 29.2430  23
   1  -3  -9 34.4199 25.8658  48
   1  -3  -9 60.3536 26.5397  47
   1  -3  -9 19.1899 37.2424  37
   1  -3  -9 32.9454 30.6265  38
   1  -3  -9 15.3287 38.2253  30
   1  -3  -8 1436.70 77.5463  54
   1  -3  -8 1662.26 81.1068  23
   1  -3  -8 1984.86 97.6536  26
   1  -3  -8 1603.81 77.7154  48
   1  -3  -8 1536.45 81.2108  43
   1  -3  -8 1548.92 76.8975  47
   1  -3  -8 1700.39 82.3527  44
   1  -3  -8 1871.89 93.3668  37
   1  -3  -8 1447.26 92.4107  41
   1  -3  -8 1518.89 77.7798  38
   1  -3  -8 1697.65 99.4925  42
   1  -3  -8 1611.74 91.9884  30
   1  -3  -7 435.084 47.6899  54
   1  -3  -7 390.835 45.8486  52
   1  -3  -7 415.142 46.5629  23
   1  -3  -7 450.475 58.9733  26
   1  -3  -7 417.008 48.0388  44
   1  -3  -7 435.019 44.6859  47
   1  -3  -7 440.594 44.9545  48
   1  -3  -7 444.160 44.9047  42
   1  -3  -7 489.370 49.0702  38
   1  -3  -7 408.953 42.7939  41
   1  -3  -7 409.631 55.6933  37
   1  -3  -7 378.938 54.6962  30
   1  -3  -6 4789.12 151.636  54
   1  -3  -6 4569.42 150.051  52
   1  -3  -6 4442.42 144.472  23
   1  -3  -6 5197.90 151.978  24
   1  -3  -6 3988.30 149.314  26
   1  -3  -6 4612.06 144.243  22
   1  -3  -6 5041.98 145.082  47
   1  -3  -6 4953.40 148.861  44
   1  -3  -6 4964.05 148.958  43
   1  -3  -6 4985.14 144.186  48
   1  -3  -6 4788.98 139.258  42
   1  -3  -6 4265.60 143.093  38
   1  -3  -6 5121.93 142.676  41
   1  -3  -6 4722.21 155.995  37
   1  -3  -6 4628.50 154.834  30
   1  -3  -5 20.7560 21.1068  22
   1  -3  -5 24.4534 35.4714   8
   1  -3  -5 28.4517 23.2626  60
   1  -3  -5 18.9319 24.4261  52
   1  -3  -5 29.8588 25.9804  54
   1  -3  -5 20.0831 22.7397  55
   1  -3  -5 21.4265 23.4050  23
   1  -3  -5 7.94723 22.6951  24
   1  -3  -5 41.8019 34.4264  26
   1  -3  -5 32.9199 22.6246  48
   1  -3  -5 50.1563 23.8862  43
   1  -3  -5 30.4299 22.6941  47
   1  -3  -5 31.1910 23.3614  44
   1  -3  -5 29.4837 25.9773  38
   1  -3  -5 40.9418 20.3351  41
   1  -3  -5 57.7040 35.7118  37
   1  -3  -5 29.7915 21.8310  42
   1  -3  -5 23.5798 34.9797  30
   1  -3  -4 888.388 49.7873  52
   1  -3  -4 844.423 48.3029  54
   1  -3  -3 108250. 2171.64  17
   1  -3  -2 3542.68 117.683  13
   1  -3  -2 3644.33 106.866  16
   1  -3  -2 3912.81 122.268  11
   1  -3  -2 3651.67 114.649   1
   1  -3  -1 5425.32 151.659  13
   1  -3  -1 5505.60 145.612  16
   1  -3  -1 6060.51 156.964  11
   1  -3  -1 6055.23 173.015  17
   1  -3  -1 5559.70 152.577   1
  -1   3   1 5919.68 148.283  64
  -1   3   0 10154.3 235.428  18
   1  -3   0 8807.93 223.277  16
   1  -3   0 9459.05 227.895   1
  -1   3   0 10980.4 235.836  64
  -1   3  -1 12768.0 269.242  10
  -1   3  -1 13044.2 271.443  18
   1  -3   1 11945.8 272.828  17
   1  -3   1 11882.2 255.723  16
   1  -3   1 13498.8 260.331   1
   1  -3   1 12419.3 254.571  62
   1  -3   1 11580.1 243.810  66
   1  -3   2 66505.5 1286.29  62
   1  -3   2 64849.5 1281.08  66
  -1   3  -2 63177.2 1300.27  18
   1  -3   3 1013.76 52.0281  66
  -1   3  -3 1032.16 60.5801  64
   1  -3   3 1069.35 55.4606  67
  -1   3  -3 915.549 58.7391  10
  -1   3  -3 1020.79 60.1356  18
   1  -3   4 7439.58 191.171  62
   1  -3   4 6923.19 189.113  67
  -1   3  -4 7082.49 205.640  64
   1  -3   4 7086.36 193.373  66
  -1   3  -4 6514.16 197.533  18
  -1   3  -4 7419.40 209.621  10
  -1   3  -4 7733.39 201.883  15
  -1   3  -5 1184.95 53.8821  59
   1  -3   5 1210.85 65.1050  62
   1  -3   5 1347.21 72.3281  66
  -1   3  -5 1156.79 68.9704  15
  -1   3  -5 1095.66 72.2449  10
  -1   3  -6 43255.8 863.998  59
   1  -3   6 41975.5 899.990  66
   1  -3   7 5587.77 185.738  66
  -1   3  -7 5537.18 157.673  59
  -1   3  -8 58.1271 23.3842  50
  -1   3  -8 65.5247 26.7998  59
  -1   3  -9 1578.12 66.2556  50
  -1   3 -10 736.258 39.2691  50
  -1   3 -10 846.188 38.5023  53
   1  -2 -10 566.948 45.0311  26
   1  -2 -10 535.298 41.9576  37
   1  -2 -10 485.678 44.8325  30
   1  -2 -10 542.390 36.7701  47
   1  -2 -10 603.996 38.9888  48
   1  -2  -9 2930.54 112.823  26
   1  -2  -9 2802.75 108.392  37
   1  -2  -9 2501.54 107.370  30
   1  -2  -9 2810.21 101.116  48
   1  -2  -9 2698.85 99.2541  47
   1  -2  -8 1293.51 83.8193  26
   1  -2  -8 1245.36 71.6852  23
   1  -2  -8 1349.41 70.4382  48
   1  -2  -8 1239.10 70.6228  44
   1  -2  -8 1309.48 71.6688  43
   1  -2  -8 1316.75 70.1136  47
   1  -2  -8 1444.39 84.3022  37
   1  -2  -8 1188.65 70.6379  38
   1  -2  -8 1287.08 82.3727  30
   1  -2  -7 883.725 68.6125  30
   1  -2  -7 893.672 59.4603  52
   1  -2  -7 838.589 58.5205  54
   1  -2  -7 895.938 60.3697  23
   1  -2  -7 885.645 68.7356  26
   1  -2  -7 884.805 57.1930  47
   1  -2  -7 953.721 58.6556  48
   1  -2  -7 839.327 68.4457  37
   1  -2  -7 923.538 60.5544  42
   1  -2  -7 828.543 58.0149  41
   1  -2  -7 878.165 60.2703  38
   1  -2  -7 1037.48 94.5824   8
   1  -2  -6 22751.0 496.139  54
   1  -2  -6 22710.5 496.732  52
   1  -2  -6 23924.4 508.751  26
   1  -2  -6 21102.9 490.702  23
   1  -2  -6 23637.4 488.564  47
   1  -2  -6 22862.9 493.735  43
   1  -2  -6 23522.7 487.917  48
   1  -2  -6 23463.4 494.136  44
   1  -2  -6 21688.6 491.571  38
   1  -2  -6 20508.1 480.869  41
   1  -2  -6 23845.8 508.142  37
   1  -2  -6 22842.9 486.016  42
   1  -2  -6 25067.5 583.411   8
   1  -2  -5 15427.5 321.153  48
   1  -2  -5 15080.2 320.467  47
   1  -2  -5 13789.3 326.822  54
   1  -2  -5 13822.9 326.589  52
   1  -2  -5 13365.7 379.768   8
   1  -2  -4 731.780 65.6498   8
   1  -2  -3 36768.0 775.559   8
   1  -2  -2 133321. 2689.17   1
   1  -2  -2 125259. 2707.60   8
   1  -2  -2 133364. 2694.21  11
  -1   2   1 10650.1 236.376  18
   1  -2  -1 10057.8 252.076  17
   1  -2  -1 10623.2 240.297  13
   1  -2  -1 10168.7 232.772  16
  -1   2   0 15143.5 309.761  64
   1  -2   0 14911.7 309.178  16
  -1   2   0 15145.9 312.826  18
   1  -2   1 1907.62 63.1719   1
   1  -2   1 2038.52 67.1647  21
  -1   2  -1 2055.06 70.5129  10
  -1   2  -1 2418.21 73.5183  18
   1  -2   1 1846.67 63.0892  16
   1  -2   1 2102.13 64.2025  62
   1  -2   1 2316.58 63.4215  66
  -1   2  -2 6527.12 169.651  10
  -1   2  -2 6899.57 167.151  18
   1  -2   2 6721.34 157.306  62
   1  -2   2 6035.22 154.863  66
   1  -2   2 5918.42 157.218  67
  -1   2  -3 13096.5 291.507  18
  -1   2  -3 13344.0 297.121  10
   1  -2   3 12884.4 283.337  66
   1  -2   3 13437.4 283.711  67
  -1   2  -3 13059.9 297.218  64
  -1   2  -4 12105.2 280.505  15
  -1   2  -4 11280.5 284.718  10
  -1   2  -4 11365.4 277.618  18
   1  -2   4 12208.1 272.678  62
   1  -2   4 12117.1 271.122  67
   1  -2   4 11923.0 277.842  66
  -1   2  -4 11342.7 286.278  64
  -1   2  -5 1888.39 82.7620  15
  -1   2  -5 1828.66 88.3048  10
   1  -2   5 1826.99 82.2753  66
   1  -2   5 2001.24 78.9041  62
  -1   2  -6 9293.14 250.437  15
  -1   2  -6 9553.29 226.734  59
   1  -2   6 9271.03 250.078  66
   1  -2   7 797.002 59.6628  66
  -1   2  -7 712.535 48.1310  59
  -1   2  -8 10489.3 257.062  59
  -1   2  -9 979.620 53.5819  50
  -1   2 -10 369.073 30.9246  50
   1  -1 -10 4371.74 118.506  36
   1  -1 -10 3903.30 114.934  48
   1  -1  -9 2007.60 95.4569  26
   1  -1  -9 1971.18 91.0364  37
   1  -1  -9 2093.75 86.4171  36
   1  -1  -9 2048.98 95.0624  30
   1  -1  -9 2146.28 85.8844  47
   1  -1  -9 2047.40 84.3306  48
   1  -1  -8 1011.36 75.6216  26
   1  -1  -8 1023.05 61.1262  48
   1  -1  -8 1023.93 61.4351  47
   1  -1  -8 1042.58 71.9611  37
   1  -1  -8 1068.34 64.2584  36
   1  -1  -8 952.621 75.1452  30
   1  -1  -7 333.329 50.4610  30
   1  -1  -7 346.300 42.0248  23
   1  -1  -7 325.498 50.0251  26
   1  -1  -7 365.039 61.7034   8
   1  -1  -7 221.635 38.0799  43
   1  -1  -7 339.492 38.2455  47
   1  -1  -7 293.614 36.1745  48
   1  -1  -7 213.090 40.1298  44
   1  -1  -7 236.946 75.2786  41
   1  -1  -7 360.943 41.9332  38
   1  -1  -7 233.953 79.7871  42
   1  -1  -7 350.996 50.8341  37
   1  -1  -7 323.160 41.1157  36
   1  -1  -7 256.345 63.5475  14
   1  -1  -7 352.551 72.7142  12
   1  -1  -6 6563.74 197.398  30
   1  -1  -6 7270.50 191.819  23
   1  -1  -6 7145.72 201.143  26
   1  -1  -6 5127.38 177.193  24
   1  -1  -6 8628.66 192.383  48
   1  -1  -6 8119.56 189.792  47
   1  -1  -6 5379.65 177.894  43
   1  -1  -6 8389.10 193.776  41
   1  -1  -6 7875.66 191.394  42
   1  -1  -6 7637.20 193.656  38
   1  -1  -6 7604.16 201.953  37
   1  -1  -6 8647.50 267.113   8
   1  -1  -6 7698.95 270.747  12
   1  -1  -6 9315.04 285.406  14
   1  -1  -5 4381.96 171.638   8
   1  -1  -5 4721.54 184.094  14
   1  -1  -5 4615.75 183.119  12
   1  -1  -4 3686.37 141.635   8
   1  -1  -4 4162.95 156.620  12
   1  -1  -4 4190.54 156.841  14
   1  -1  -3 19028.4 427.870   8
   1  -1  -3 17784.2 436.657  14
   1  -1  -2 108531. 2281.23   8
   1  -1  -2 109965. 2295.04  12
   1  -1  -2 112502. 2264.97  11
   1  -1  -1 18239.1 396.514  13
   1  -1  -1 18509.7 397.203  11
   1  -1  -1 23175.1 423.931  12
   1  -1  -1 22931.6 423.093  14
   1  -1   0 2642.70 67.3906   1
   1  -1   0 2333.66 63.1850  16
  -1   1   0 2455.60 65.4829  18
   1  -1   0 2701.64 63.9989  66
  -1   1  -1 52739.2 1006.43  18
   1  -1   1 53260.6 1001.47  16
   1  -1   1 52515.7 1005.09  21
   1  -1   2 5161.94 129.484  21
  -1   1  -2 5578.55 138.211  10
  -1   1  -2 6196.20 135.649  18
  -1   1  -2 6579.38 142.970  64
   1  -1   2 5371.08 126.304  62
   1  -1   2 4949.27 127.228  67
   1  -1   2 5680.35 131.674  66
  -1   1  -3 71007.9 1333.94  64
   1  -1   3 72225.2 1315.63  62
  -1   1  -4 2944.44 102.752  10
  -1   1  -4 3129.43 99.2238  15
   1  -1   4 3140.59 93.3284  62
   1  -1   5 3913.05 115.480  62
  -1   1  -5 3781.67 127.805  10
  -1   1  -6 14517.3 316.982  59
   1  -1   6 14134.9 339.078  66
  -1   1  -7 499.120 43.5497  36
  -1   1  -7 675.156 45.2500  59
   1  -1   7 693.766 54.1974  66
   1  -1   7 649.346 55.6766  61
  -1   1  -8 985.431 60.6712  36
   1  -1   8 973.538 67.1514  66
   1  -1   8 1015.63 72.9217  61
  -1   1  -8 1172.43 61.4656  59
  -1   1  -9 711.539 53.1566  36
  -1   1  -9 802.709 48.9428  50
  -1   1 -10 239.537 34.6458  36
  -1   1 -10 260.423 28.4448  50
  -1   1 -11 59.8259 19.9025  36
  -1   1 -11 26.1666 13.5119  50
   1   0 -11 4038.66 100.537  36
   1   0 -10 1744.32 70.2015  36
   1   0  -9 2506.61 105.396  26
   1   0  -9 2305.80 103.160  30
   1   0  -9 2520.55 97.3187  36
   1   0  -8 127.886 44.6447  26
   1   0  -8 172.185 38.6391  36
   1   0  -8 135.721 47.9499  30
   1   0  -7 6520.91 192.774  26
   1   0  -7 6178.11 235.504   8
   1   0  -7 6170.90 165.266  50
   1   0  -7 6265.39 185.286  37
   1   0  -7 6235.03 178.957  36
   1   0  -7 6387.13 192.381  30
   1   0  -6 5359.30 205.839  12
   1   0  -6 5327.39 206.272  14
  -1   0   6 5018.33 151.624  66
   1   0  -6 3870.04 141.394  26
   1   0  -6 4412.66 124.092  50
   1   0  -6 4942.31 132.662  47
   1   0  -6 4712.25 131.030  48
   1   0  -6 3630.04 133.908  37
   1   0  -6 5118.91 148.997  41
   1   0  -6 5292.61 194.884   8
   1   0  -6 3773.71 142.650  30
   1   0  -5 6732.52 213.955   8
   1   0  -5 6762.04 222.940  12
   1   0  -4 566.156 53.6906   8
   1   0  -4 584.712 60.7216  12
   1   0  -4 595.849 38.5953  15
   1   0  -3 2389.55 89.2297   8
   1   0  -3 2504.47 73.5614  15
   1   0  -3 2007.07 91.6222  12
   1   0  -3 2302.91 95.6032  14
  -1   0   3 2113.43 65.4522  67
  -1   0   3 1957.75 65.0409  65
   1   0  -2 9245.63 205.259   8
   1   0  -2 9211.32 214.180  14
   1   0  -2 9207.79 190.946  15
  -1   0   0 14.4076 4.61287  64
   1   0   0 216.434 9.19599  63
   1   0   1 19919.2 391.330  21
   1   0   2 3707.82 90.4488  66
  -1   0  -3 49.0823 25.1104   9
  -1   0  -3 49.2780 17.4333  10
  -1   0  -3 49.3046 25.9886   8
  -1   0  -3 67.4124 25.7203   7
  -1   0  -3 60.9641 22.4012  14
   1   0   3 28.9884 13.6986  21
  -1   0  -3 56.1153 22.7439  12
   1   0   3 59.3075 17.5828  66
   1   0   3 60.4153 13.7287  62
  -1   0  -4 153.774 32.1967   7
  -1   0  -4 121.354 31.1260   8
  -1   0  -4 160.980 23.7567  10
  -1   0  -4 112.705 29.2761   9
  -1   0  -4 113.617 18.9680  15
   1   0   4 106.594 21.9202  66
   1   0   5 3558.14 110.617  66
  -1   0  -5 3418.89 130.489   7
   1   0   6 8052.52 217.422  66
   1   0   6 8809.89 231.639  61
  -1   0  -6 7646.79 196.218  59
  -1   0  -6 8882.29 202.815  48
  -1   0  -6 9423.85 205.436  47
  -1   0  -7 440.527 35.8539  59
   1   0   7 427.443 41.2527  66
   1   0   7 490.218 47.7349  61
  -1   0  -7 443.565 36.9409  48
  -1   0  -7 408.663 35.7628  47
  -1   0  -7 432.103 40.7916  36
  -1   0  -8 147.115 29.1003  48
  -1   0  -8 138.887 27.7283  47
  -1   0  -8 128.024 25.7649  50
  -1   0  -8 87.5062 25.6525  59
   1   0   8 123.159 35.0912  61
  -1   0  -8 129.313 33.0673  36
  -1   0  -9 22448.3 484.835  50
  -1   0  -9 23083.4 492.373  47
  -1   0  -9 22806.4 492.061  48
  -1   0  -9 23428.3 503.800  36
  -1   0 -10 696.978 49.5031  36
  -1   0 -11 3927.90 110.629  36
   1   1 -11 742.021 33.7224  36
   1   1 -10 234.193 31.0760  36
   1   1  -9 350.853 42.7965  36
   1   1  -8 407.407 38.8838  50
   1   1  -8 387.958 53.0173  26
   1   1  -8 420.812 47.7757  36
   1   1  -8 430.989 55.3623  30
   1   1  -7 6620.46 201.015  26
   1   1  -7 6974.45 181.256  50
   1   1  -7 6553.71 188.199  36
   1   1  -7 6783.46 204.156  30
  -1  -1   6 39736.3 749.907  62
  -1  -1   6 39130.0 756.474  66
   1   1  -6 31642.4 739.917  26
   1   1  -6 35846.7 720.077  50
   1   1  -6 39118.0 833.904  14
   1   1  -6 37551.9 828.428  12
   1   1  -6 29736.9 737.328  30
   1   1  -6 36049.9 799.470   8
   1   1  -5 1062.96 82.8898  12
   1   1  -5 1069.48 59.4068  15
   1   1  -5 1027.01 80.5367  14
  -1  -1   5 899.557 53.0465  62
  -1  -1   5 921.689 55.9740  66
   1   1  -4 65.2155 29.4661   8
   1   1  -4 33.3182 25.2900   7
   1   1  -4 79.3926 33.6853  14
   1   1  -4 109.570 38.0383  12
   1   1  -4 96.9336 22.1752  15
  -1  -1   4 51.3889 20.7607  66
  -1  -1   4 65.8732 21.2647  62
  -1  -1   4 37.9472 16.5448  67
   1   1  -3 53916.9 1083.94   8
   1   1  -3 55569.6 1070.05  15
   1   1  -3 56243.1 1100.42  14
   1   1  -3 55268.7 1101.72  12
  -1  -1   3 55949.2 1069.61  62
   1   1  -2 75884.0 1510.98   8
   1   1  -2 75159.0 1523.96  12
   1   1  -2 83760.7 1504.43  15
   1   1  -2 82222.9 1527.01  14
  -1  -1   2 86034.7 1504.00  67
  -1  -1   2 69126.2 1493.22  65
   1   1  -1 61274.5 1182.64  64
  -1  -1   1 62006.5 1188.82  67
   1   1   0 25458.8 494.344  61
   1   1   1 31120.1 593.136  20
   1   1   1 30119.4 592.326  19
   1   1   1 29692.1 589.998  63
  -1  -1  -2 25154.6 510.873   9
   1   1   2 25490.5 505.096  61
   1   1   3 53599.4 1053.69  61
  -1  -1  -4 32113.2 636.924   7
   1   1   4 28800.5 601.083  66
  -1  -1  -5 268.279 44.8815   8
  -1  -1  -5 313.900 42.8561   7
   1   1   5 314.500 34.9170  61
  -1  -1  -6 23663.2 491.180  48
  -1  -1  -6 25394.2 494.128  47
  -1  -1  -6 22488.4 491.286  46
   1   1   6 24132.1 525.965  61
  -1  -1  -6 25172.6 560.484   7
  -1  -1  -6 21553.2 547.416   8
  -1  -1  -7 1863.98 74.1257  47
  -1  -1  -7 1788.64 73.0569  48
   1   1   7 1913.33 92.6341  61
  -1  -1  -7 1707.39 78.0376  38
  -1  -1  -7 1727.01 76.7247  36
  -1  -1  -7 1714.39 78.9520  23
  -1  -1  -8-5.43518 35.1674   7
   1   1   8 24.1949 26.8596  61
  -1  -1  -8 54.8439 32.9045  23
  -1  -1  -8 16.3596 29.9608  38
  -1  -1  -8 14.7010 30.7794  36
  -1  -1  -8 34.6519 26.5617  48
  -1  -1  -8 24.3867 25.0527  47
  -1  -1  -9 125.768 35.7443  36
  -1  -1  -9 120.597 31.2513  48
  -1  -1  -9 146.533 31.8184  47
  -1  -1 -10 305.455 38.6649  36
  -1  -1 -10 274.639 33.5208  47
  -1  -1 -10 301.111 33.9432  48
  -1  -1 -11 1302.50 52.9189  47
  -1  -1 -11 1211.58 51.7095  48
   1   2 -10 2670.64 88.0935  36
   1   2  -9 1152.67 58.5561  50
   1   2  -9 1126.96 64.7372  36
   1   2  -9 1160.69 54.3972  53
   1   2  -8 4660.31 135.084  53
   1   2  -8 4862.01 143.777  50
   1   2  -8 4489.55 158.631  30
   1   2  -8 4868.86 151.003  36
   1   2  -8 4654.34 157.706  26
   1   2  -7 1713.00 93.1656  26
  -1  -2   7 1845.19 89.1982  62
  -1  -2   7 1971.30 96.8768  66
   1   2  -7 1929.56 79.4571  50
   1   2  -7 1816.27 83.8107  36
   1   2  -7 1676.42 94.6549  30
   1   2  -6 1136.80 76.1350  26
   1   2  -6 1576.03 65.7401  50
  -1  -2   6 1739.26 80.8758  62
  -1  -2   6 1675.12 82.8810  66
   1   2  -6 1665.93 86.1930  15
   1   2  -6 1574.42 108.664  12
   1   2  -6 1505.22 105.575  14
   1   2  -6 1143.28 75.5439  30
   1   2  -6 1393.64 68.7906  32
   1   2  -6 1389.78 69.2502  33
  -1  -2   5 12597.0 307.050  62
  -1  -2   5 13318.7 313.085  66
   1   2  -5 13582.2 320.024  15
   1   2  -5 13400.9 357.549  12
   1   2  -5 13533.7 356.288  14
   1   2  -5 12511.4 285.859  50
  -1  -2   4 5763.88 164.400  62
  -1  -2   4 5908.12 158.180  67
   1   2  -4 6124.59 194.305  14
   1   2  -4 6473.91 171.938  15
   1   2  -4 6195.93 177.717   8
  -1  -2   3 19.7526 18.9309  66
  -1  -2   3 17.4798 19.2302  62
  -1  -2   3 40.6350 18.0698  67
   1   2  -3 24.8857 16.9315  64
   1   2  -3 56.6593 33.6418  12
   1   2  -3 46.4029 32.6244  14
   1   2  -3 23.6149 19.7790  15
   1   2  -3 39.1385 16.9428  10
   1   2  -3 28.7046 20.9809   8
   1   2  -2 17290.4 390.930  15
  -1  -2   2 20735.4 394.734  67
   1   2  -1 519.684 34.2298  64
  -1  -2   1 933.522 34.5684  65
  -1  -2   0 11.3634 13.4284  65
  -1  -2   0 14.4276 13.8531  67
   1   2   0 18.4357 13.6926  63
   1   2   0 36.6952 12.7056  64
  -1  -2   0 0.57469 7.45296  66
  -1  -2   0 16.3337 10.2355  62
  -1  -2   0 5.62258 14.5509  11
   1   2   0 24.2263 14.4307  20
  -1  -2   0 17.1456 14.1360  13
   1   2   0 38.8550 9.38782  15
   1   2   0 25.8710 15.2417  19
  -1  -2   0 22.8994 14.3967   1
  -1  -2   0 18.7964 12.9738   9
  -1  -2  -1 627.887 29.4369  65
   1   2   1 784.642 33.9005  19
  -1  -2  -1 700.034 35.3590  13
  -1  -2  -1 604.717 34.7045  11
   1   2   1 686.063 32.5352  20
  -1  -2  -1 638.096 33.1095   1
  -1  -2  -1 714.400 32.5602   9
  -1  -2  -2 4156.12 110.640  11
   1   2   2 3969.46 106.039  63
  -1  -2  -3 5330.83 143.354  11
  -1  -2  -3 5643.28 152.459   7
  -1  -2  -4 11386.0 282.405   7
  -1  -2  -4 11835.6 272.717   9
  -1  -2  -6 1143.32 52.5509  47
  -1  -2  -6 1128.29 52.6778  48
  -1  -2  -6 1208.52 58.2436  52
  -1  -2  -6 1174.21 58.1613  54
  -1  -2  -7 1720.89 71.9283  47
  -1  -2  -7 1852.00 73.6129  48
  -1  -2  -7 1688.95 78.7584  23
  -1  -2  -7 1644.37 74.6443  36
  -1  -2  -7 1590.03 76.8392  38
  -1  -2  -7 1575.87 78.9233  37
  -1  -2  -7 1831.17 78.5977  52
  -1  -2  -7 1609.98 75.2635  54
  -1  -2  -8 4275.18 146.890  37
  -1  -2  -8 4456.74 143.178  36
  -1  -2  -8 4870.62 142.246  47
  -1  -2  -8 4854.05 141.687  48
  -1  -2  -9 2043.39 91.7615  23
  -1  -2  -9 1999.60 91.0785  38
  -1  -2  -9 2103.21 89.5529  36
  -1  -2  -9 2038.73 85.0496  48
  -1  -2  -9 2036.60 85.0275  47
  -1  -2 -10 2899.70 102.105  23
  -1  -2 -10 3042.71 103.662  38
  -1  -2 -10 2974.73 99.4685  48
  -1  -2 -10 2983.19 99.8133  47
  -1  -2 -10 2871.90 102.317  36
  -1  -2 -11 4918.29 125.920  48
  -1  -2 -11 4825.02 125.316  47
  -1  -2 -11 5004.08 127.273  36
   1   3 -10 300.649 24.0177  53
   1   3  -9 83.9523 23.7119  50
   1   3  -9 90.8699 24.5679  53
   1   3  -9 89.5330 27.8153  36
   1   3  -8 159.404 34.2521  36
   1   3  -8 202.798 31.6218  50
   1   3  -7 1224.75 64.3033  50
  -1  -3   7 1283.53 81.1886  66
  -1  -3   7 1497.06 82.0469  62
   1   3  -7 1161.95 80.7862  30
   1   3  -7 1234.43 80.7134  26
   1   3  -6 1347.57 79.4488  26
   1   3  -6 1367.40 64.3105  50
  -1  -3   6 1481.07 78.7994  62
  -1  -3   6 1456.49 81.0560  66
   1   3  -6 1479.94 105.692  12
   1   3  -6 1477.32 104.875  14
   1   3  -6 1433.95 85.5978  15
   1   3  -6 1335.99 79.7957  30
   1   3  -5 21311.3 444.215  50
   1   3  -5 21506.6 487.321  15
   1   3  -5 21344.6 518.613  14
   1   3  -5 22697.3 529.953  12
   1   3  -5 19602.7 444.440  33
   1   3  -5 17688.1 440.213  32
  -1  -3   5 24465.9 481.779  62
  -1  -3   5 22816.8 468.429  67
  -1  -3   5 22902.7 479.269  66
   1   3  -4 13406.3 344.111  12
   1   3  -4 13629.8 340.836  14
   1   3  -4 12820.2 310.738  15
   1   3  -4 13706.2 313.511  10
  -1  -3   4 11677.7 297.952  62
  -1  -3   4 12113.0 294.326  67
   1   3  -3 16786.6 357.522  15
   1   3  -3 15308.6 351.585  10
   1   3  -3 17316.7 355.582  64
  -1  -3   3 15755.5 346.241  67
   1   3  -2 11667.0 254.739  15
  -1  -3   2 11217.1 247.341  62
  -1  -3   1 23911.7 446.502  67
  -1  -3   1 21062.5 435.737  62
  -1  -3   1 18893.8 436.180  65
   1   3  -1 21100.9 441.187  63
   1   3  -1 23670.8 461.996  18
  -1  -3   1 22313.5 445.952   1
  -1  -3   0 21621.2 421.010  65
  -1  -3   0 19373.0 414.819  67
  -1  -3   0 22831.8 412.007  62
   1   3   0 19860.3 416.461  63
  -1  -3   0 17160.6 417.283  11
   1   3   0 20206.5 430.633  20
   1   3   0 20902.9 433.043  19
  -1  -3   0 22981.7 424.935  13
  -1  -3   0 19562.4 427.169   1
   1   3   1 2048.55 67.3963  63
  -1  -3  -1 2254.37 78.0126  17
  -1  -3  -1 2239.46 75.5350  13
   1   3   1 2167.57 74.9405  19
   1   3   1 2031.41 73.5447  20
  -1  -3  -1 2141.97 75.5618   1
   1   3   2 83.4210 20.0100  63
   1   3   2 84.4481 18.6869  20
  -1  -3  -2 64.5222 21.3518  17
  -1  -3  -2 61.0363 23.8049  13
  -1  -3  -2 83.9593 24.6443  11
   1   3   2 93.5322 19.5655  19
  -1  -3  -2 50.1700 21.2406   9
  -1  -3  -2 79.0375 21.7530   1
   1   3   3 6833.77 179.276  63
  -1  -3  -3 6981.09 181.249  13
  -1  -3  -3 6522.54 180.519  11
  -1  -3  -3 6653.66 179.923   7
   1   3   4 12907.6 299.114  63
  -1  -3  -4 12908.3 290.302  13
   1   3   5 4991.13 161.657  63
   1   3   6 128.781 34.8653  63
  -1  -3  -6 215.681 31.8457  54
  -1  -3  -6 217.970 31.8723  52
  -1  -3  -6 191.508 27.4410  22
  -1  -3  -6 188.618 34.4429  29
  -1  -3  -6 221.313 32.9260  23
  -1  -3  -6 172.533 29.3646  24
  -1  -3  -6 189.154 30.6268  44
  -1  -3  -6 201.584 26.8548  47
  -1  -3  -6 232.139 33.7408  43
  -1  -3  -6 200.395 27.4627  48
  -1  -3  -6 214.298 38.3390  37
  -1  -3  -6 206.070 28.4062  42
  -1  -3  -6 213.307 33.1201  38
  -1  -3  -6 203.202 27.8848  41
  -1  -3  -6 112.992 37.8546   7
  -1  -3  -7 2382.47 94.4813  54
  -1  -3  -7 2493.14 96.5076  52
  -1  -3  -7 2060.48 91.5145  23
  -1  -3  -7 2401.78 88.2495  47
  -1  -3  -7 2434.94 88.3383  48
  -1  -3  -7 2082.95 91.3373  38
  -1  -3  -7 2348.23 100.194  37
  -1  -3  -7 2531.09 90.1685  41
  -1  -3  -7 2520.43 90.5757  42
   1   3   7 2171.48 115.998  63
  -1  -3  -8 159.879 32.3550  48
  -1  -3  -8 162.792 31.3014  47
  -1  -3  -8 106.929 35.3321  44
  -1  -3  -8 134.144 35.6815  23
  -1  -3  -8 142.252 31.9549  41
  -1  -3  -8 187.274 34.6011  42
  -1  -3  -8 163.817 38.0378  43
  -1  -3  -8 155.623 37.3312  38
  -1  -3  -8 172.748 43.2700  37
  -1  -3  -8 151.431 33.8340  54
  -1  -3  -8 153.703 34.2623  52
  -1  -3  -9 933.041 58.2145  52
  -1  -3  -9 1003.99 60.5505  54
  -1  -3  -9 1059.81 63.9287  23
  -1  -3  -9 611.972 105.297  41
  -1  -3  -9 969.013 62.5212  38
  -1  -3  -9 597.170 112.907  42
  -1  -3  -9 1042.14 61.0456  36
  -1  -3  -9 962.993 57.8079  47
  -1  -3  -9 927.994 56.0816  48
  -1  -3 -10 84.1348 24.4716  48
  -1  -3 -10 80.2923 25.8752  47
  -1  -3 -10 61.1217 26.3582  23
  -1  -3 -10 75.3702 32.0867  37
  -1  -3 -10 83.4172 27.5463  38
  -1  -3 -11 469.029 29.4998  47
  -1  -3 -11 472.311 29.9167  48
  -1  -3 -11 471.489 31.0975  38
  -1  -3 -11 420.937 29.8035  23
   1   4  -9 3625.61 108.874  50
   1   4  -9 4015.69 108.869  53
   1   4  -8 273.592 32.8938  50
   1   4  -7 5414.16 155.054  50
   1   4  -6-10.6632 41.5149  26
  -1  -4   6-3.46520 24.4804  62
   1   4  -6-8.55358 26.7687  15
   1   4  -6 12.3067 39.3621  30
   1   4  -6 15.3107 25.7103  32
   1   4  -6 27.0284 26.6733  33
   1   4  -6 8.04894 20.5319  50
  -1  -4   5 408.080 45.5143  62
  -1  -4   5 354.948 39.6516  67
   1   4  -5 366.020 45.6234  15
   1   4  -5 348.128 44.9889  10
   1   4  -5 347.865 59.0881  12
   1   4  -5 352.253 58.6654  14
   1   4  -5 421.346 36.6909  51
  -1  -4   4 25173.8 518.901  67
  -1  -4   4 21756.6 508.400  62
   1   4  -4 22783.8 564.285  12
   1   4  -4 22456.1 557.953  14
   1   4  -4 24588.2 533.202  10
   1   4  -4 24759.6 532.032  15
   1   4  -4 22271.9 487.192  51
   1   4  -3 437.535 41.3394  15
   1   4  -3 533.275 44.7785  10
  -1  -4   3 456.111 40.6339  67
  -1  -4   3 514.121 41.8284  62
   1   4  -3 522.001 43.4991  64
   1   4  -2 5116.65 156.489  10
   1   4  -2 5210.73 167.280  64
   1   4  -1 4326.07 139.372  64
  -1  -4   1 4283.95 114.961  62
   1   4  -1 4173.70 133.689  20
   1   4  -1 4163.73 135.099  19
   1   4  -1 4404.26 137.102  18
  -1  -4   1 4268.37 124.077   1
  -1  -4   0 3125.29 115.500  17
   1   4   0 3215.72 113.374  19
  -1  -4   0 3348.55 109.102   1
   1   4   1 40.6390 19.8626  64
  -1  -4  -1 58.8320 22.6199  13
  -1  -4  -1 39.6935 22.8340  17
  -1  -4  -1 66.3365 20.5810  11
   1   4   1 12.3627 21.6782  20
   1   4   1 26.2556 20.6589  19
  -1  -4  -1 46.6605 23.1030   1
   1   4   2 3908.44 125.668  64
   1   4   2 3541.64 117.045  20
   1   4   2 3551.21 118.117  19
  -1  -4  -2 3632.11 119.464   1
  -1  -4  -3 16003.5 353.492  13
  -1  -4  -3 15785.9 368.179  17
  -1  -4  -4 54.0474 29.0464  17
  -1  -4  -4 42.1359 25.5514  11
  -1  -4  -4 42.6209 25.7553  13
  -1  -4  -5 2024.15 78.7259  52
  -1  -4  -5 2034.45 79.4062  54
  -1  -4  -5 1815.49 81.3114  37
  -1  -4  -5 1845.93 71.2121  42
  -1  -4  -5 1809.86 71.0636  41
  -1  -4  -6 27491.2 568.254  29
  -1  -4  -6 27223.2 563.913  42
  -1  -4  -6 27689.2 565.731  41
  -1  -4  -6 27540.8 575.736  52
  -1  -4  -6 27545.6 575.688  54
  -1  -4  -7 11784.4 270.336  47
  -1  -4  -7 11367.7 268.457  48
  -1  -4  -7 10556.7 274.372  23
  -1  -4  -7 11189.2 286.453  37
  -1  -4  -7 10722.9 275.038  38
  -1  -4  -7 11527.1 270.887  42
  -1  -4  -7 11464.8 271.801  41
  -1  -4  -7 11111.7 279.045  54
  -1  -4  -7 10939.6 277.887  52
  -1  -4  -8 4274.71 134.589  48
  -1  -4  -8 4288.98 135.325  47
  -1  -4  -8 4479.45 145.862  44
  -1  -4  -8 4460.57 145.067  23
  -1  -4  -8 4488.12 145.309  38
  -1  -4  -8 4206.25 150.415  37
  -1  -4  -8 4595.49 140.566  42
  -1  -4  -8 4409.07 139.952  41
  -1  -4  -8 4588.60 147.028  52
  -1  -4  -8 4411.27 144.998  54
  -1  -4  -9 1191.74 61.9172  47
  -1  -4  -9 1277.98 63.3491  48
  -1  -4  -9 1268.25 68.4229  23
  -1  -4  -9 1218.28 81.4327  42
  -1  -4  -9 1299.07 68.8190  38
  -1  -4  -9 1167.56 76.3756  41
  -1  -4  -9 1155.21 73.0689  37
  -1  -4  -9 1358.18 68.7847  54
  -1  -4  -9 1240.04 67.1193  52
  -1  -4 -10 7238.36 184.810  48
  -1  -4 -10 7185.50 184.584  47
  -1  -4 -10 8556.57 195.227  38
  -1  -4 -10 7479.49 189.274  52
  -1  -4 -10 7257.16 188.288  54
  -1  -4 -10 8679.00 196.110  23
  -1  -4 -11 24.7674 15.5797  38
  -1  -4 -11 24.4363 15.2424  23
   1   5  -9 856.224 39.2629  53
  -1  -5   7 35.7547 20.4944  34
  -1  -5   7 35.2421 21.0845  35
   1   5  -6 3821.33 123.213  51
  -1  -5   5 56352.8 1123.17  67
  -1  -5   5 54825.0 1123.45  62
   1   5  -5 50653.4 1185.17  12
   1   5  -5 51567.4 1143.97  10
   1   5  -5 47272.0 1126.49  15
   1   5  -5 56105.1 1192.35  14
   1   5  -5 57684.1 1088.29  51
  -1  -5   4 4369.97 153.127  67
  -1  -5   4 4189.81 148.075  62
   1   5  -4 3931.65 153.572  15
   1   5  -4 4482.11 165.317  10
   1   5  -4 4406.39 131.386  51
   1   5  -3 2544.93 115.151  64
  -1  -5   3 2711.09 102.416  62
  -1  -5   3 2632.18 107.188  67
   1   5  -3 2339.42 109.977  10
   1   5  -3 2363.64 87.2131  51
   1   5  -2 22316.6 546.294  64
   1   5  -2 22474.8 529.681  10
  -1  -5   1 28696.8 592.138  67
  -1  -5   1 28312.4 633.292  17
   1   5  -1 28420.1 620.903  19
  -1  -5   1 28632.8 598.443   1
  -1  -5   0 11324.7 299.272  17
   1   5   0 11472.2 294.064  20
   1   5   0 12153.8 299.523  19
  -1  -5   0 11234.5 284.141   1
  -1  -5  -1 18653.7 447.360  11
  -1  -5  -1 18472.5 443.098  13
   1   5   1 20611.3 460.988  20
   1   5   1 20570.3 461.941  19
  -1  -5  -1 20370.4 457.284   1
   1   5   2 30068.4 608.061  64
  -1  -5  -2 27397.7 613.589  17
  -1  -5  -2 26514.0 596.043  13
   1   5   2 25933.3 593.154  19
   1   5   2 26817.3 593.933  20
  -1  -5  -2 31327.7 611.596  11
  -1  -5  -2 26070.7 594.072   1
   1   5   3 5736.06 172.726  64
  -1  -5  -3 4502.81 123.729  60
  -1  -5  -3 5343.99 180.212  17
  -1  -5  -3 5778.87 168.324  13
  -1  -5  -3 4884.05 161.957  11
  -1  -5  -3 4395.69 123.290  55
   1   5   4 23150.5 494.369  64
  -1  -5  -4 17496.9 418.824  29
  -1  -5  -4 20537.6 426.397  41
  -1  -5  -4 21928.9 430.807  42
  -1  -5  -4 18546.1 422.592  40
  -1  -5  -4 21249.3 430.044  39
  -1  -5  -4 19529.9 461.695  13
  -1  -5  -4 19661.6 467.820  11
  -1  -5  -5 9408.24 224.619  29
  -1  -5  -5 8919.23 219.219  22
  -1  -5  -5 9130.52 227.362  54
  -1  -5  -5 9091.28 227.775  52
  -1  -5  -5 8963.40 220.211  41
  -1  -5  -5 8920.85 220.606  42
  -1  -5  -5 9526.70 222.747  40
  -1  -5  -5 8841.67 221.246  39
   1   5   6 284.570 54.8842  64
  -1  -5  -6 232.366 51.4093  26
  -1  -5  -6 181.993 32.4557  41
  -1  -5  -6 209.028 34.2504  42
  -1  -5  -6 157.580 53.1375  30
  -1  -5  -7 503.968 49.2722  44
  -1  -5  -7 540.029 48.4168  29
  -1  -5  -7 565.715 50.0629  23
  -1  -5  -7 525.301 50.0551  52
  -1  -5  -7 463.837 47.5633  54
  -1  -5  -7 501.280 44.9409  42
  -1  -5  -7 522.173 44.8978  41
  -1  -5  -7 482.628 47.7376  38
  -1  -5  -8 3310.65 116.327  23
  -1  -5  -8 3466.86 113.276  42
  -1  -5  -8 3230.88 124.917  37
  -1  -5  -8 3174.91 115.395  38
  -1  -5  -8 3381.08 112.905  41
  -1  -5  -8 3277.97 119.568  52
  -1  -5  -8 3115.65 117.762  54
  -1  -5  -9 840.789 49.9402  48
  -1  -5  -9 803.824 48.8200  47
  -1  -5  -9 1316.88 62.6872  23
  -1  -5  -9 1222.87 61.7038  38
  -1  -5  -9 1222.69 63.6894  42
  -1  -5  -9 1227.79 61.7303  41
  -1  -5  -9 1179.46 62.6278  52
  -1  -5 -10 7.61181 15.7046  47
  -1  -5 -10 17.9732 16.2120  48
  -1  -5 -10 30.2638 19.4650  38
  -1  -5 -10 30.4343 19.5747  23
  -1  -5 -10 7.84426 17.5168  54
  -1  -5 -10 12.8931 17.2469  52
  -1  -6   8 105.436 18.0110  34
  -1  -6   8 114.011 18.5266  35
   1   6  -8 93.9927 20.2533  53
  -1  -6   7 282.472 28.3527  35
  -1  -6   7 283.625 28.1738  34
  -1  -6   6 2087.00 78.4473  34
   1   6  -6 1954.29 82.3365  51
   1   6  -5 121.824 30.4990  51
   1   6  -4 274.893 37.9593  51
  -1  -6   4 296.330 42.1036  62
  -1  -6   4 289.988 44.1941  67
   1   6  -4 200.021 56.6593  12
   1   6  -4 323.593 49.5448  10
   1   6  -4 244.196 57.2871  14
   1   6  -3 3005.70 104.940  51
   1   6  -3 2721.21 99.2504  57
   1   6  -3 2742.66 132.809  64
  -1  -6   3 3009.24 124.557  67
   1   6  -3 2913.82 134.563  10
   1   6  -2 105.964 60.1596  64
  -1  -6   2 19.1862 22.4869  67
   1   6  -2 62.5146 23.8135  51
   1   6  -2 41.7027 25.7121  10
   1   6  -2 60.0845 27.2507  57
  -1  -6   2 54.9231 30.9068  17
  -1  -6   1 5015.59 180.972  17
   1   6  -1 4642.94 158.789  10
   1   6  -1 4775.61 171.817  19
   1   6  -1 4686.61 169.039  20
  -1  -6   1 4492.47 147.390   1
  -1  -6   0 1810.11 101.155  17
   1   6   0 1563.04 91.7182  20
   1   6   0 1651.06 94.7781  19
  -1  -6   0 1559.24 84.6260   1
  -1  -6  -1 89.7021 28.7525   1
   1   6   1 88.3892 32.5999  64
  -1  -6  -1 70.8619 22.2824  42
  -1  -6  -1 92.9276 21.5268  41
  -1  -6  -1 89.3375 30.8948  17
  -1  -6  -1 69.1541 26.0178  13
   1   6   1 102.509 28.2940  20
   1   6   1 112.834 31.1184  19
  -1  -6  -1 92.5956 26.4106  11
  -1  -6  -1 73.7224 25.1512  29
  -1  -6  -2 4105.84 145.532   1
   1   6   2 4161.27 153.448  64
  -1  -6  -2 3869.23 113.320  41
  -1  -6  -2 3588.57 111.564  42
  -1  -6  -2 3894.15 146.422  11
  -1  -6  -2 3798.15 158.392  17
  -1  -6  -2 4018.27 145.269  13
   1   6   2 3805.43 144.572  20
   1   6   2 3635.09 143.578  19
  -1  -6  -2 3943.57 112.320  29
   1   6   3 114.086 33.3230  64
  -1  -6  -3 140.966 28.5057  29
  -1  -6  -3 113.343 26.9640  42
  -1  -6  -3 107.092 24.3664  39
  -1  -6  -3 132.913 26.4480  41
  -1  -6  -3 94.1995 24.0947  40
  -1  -6  -3 207.964 40.3841  11
  -1  -6  -3 112.904 36.4682  17
  -1  -6  -3 192.498 38.7660  13
   1   6   4 18480.2 476.999  64
  -1  -6  -4 18833.7 410.912  49
  -1  -6  -4 18256.0 416.294  42
  -1  -6  -4 20000.8 418.904  40
  -1  -6  -4 19884.8 419.213  41
  -1  -6  -4 18350.6 415.867  39
  -1  -6  -4 17444.5 460.896  11
  -1  -6  -4 18876.9 414.065  29
  -1  -6  -5 1627.08 74.2412  39
  -1  -6  -5 1668.47 74.7498  41
  -1  -6  -5 1799.49 76.0724  40
  -1  -6  -5 1614.17 74.0742  42
   1   6   5 1410.86 99.8435  64
  -1  -6  -5 1377.39 69.6955  29
  -1  -6  -5 1624.84 73.9806  24
  -1  -6  -6 899.969 57.0154  42
  -1  -6  -6 859.749 55.9983  41
  -1  -6  -6 1007.89 62.5139  52
  -1  -6  -6 932.509 60.7529  54
  -1  -6  -7 14709.1 344.821  43
  -1  -6  -7 15754.4 341.144  29
  -1  -6  -7 14989.7 351.421  54
  -1  -6  -7 16039.7 356.130  52
  -1  -6  -7 14643.0 341.006  42
  -1  -6  -7 15453.3 344.468  41
  -1  -6  -8 139.258 31.9228  44
  -1  -6  -8 146.479 30.0893  41
  -1  -6  -8 139.773 30.3240  42
  -1  -6  -8 94.2013 30.9554  43
  -1  -6  -8 128.148 30.8299  52
  -1  -6  -8 144.389 31.8349  54
  -1  -6  -9 779.702 43.5506  38
  -1  -6  -9 662.273 42.9352  54
  -1  -6  -9 702.338 41.6775  23
  -1  -6 -10 2201.90 67.6819  23
  -1  -6 -10 2385.51 69.0174  38
  -1  -7   8 6325.87 140.168  35
  -1  -7   8 6251.58 139.853  34
  -1  -7   7 261.902 24.5869  35
  -1  -7   7 255.044 24.3521  34
  -1  -7   6 2540.20 83.2498  34
  -1  -7   6 2532.02 83.2233  35
  -1  -7   5 3647.77 112.579  35
  -1  -7   5 3371.74 109.721  34
   1   7  -5 3765.33 120.417  51
   1   7  -4 22062.8 485.066  51
   1   7  -3 3830.04 132.785  51
   1   7  -2 2978.70 107.084  51
   1   7  -2 2930.46 150.812  64
   1   7  -2 3167.02 111.763  57
  -1  -7   1 16375.6 437.615  17
   1   7  -1 15352.4 422.881  19
   1   7  -1 15892.2 424.297  20
   1   7  -1 15744.2 360.576  57
  -1  -7   0 1249.23 79.7480   1
  -1  -7   0 1252.90 62.3217  42
  -1  -7   0 1199.67 60.5181  41
  -1  -7   0 1260.89 93.4497  17
   1   7   0 1229.58 90.1003  19
   1   7   0 1103.29 85.4050  20
  -1  -7  -1 636.049 59.8905   1
  -1  -7  -1 720.641 49.1435  42
  -1  -7  -1 690.380 46.9268  41
  -1  -7  -1 609.044 67.5189  17
  -1  -7  -1 557.613 55.0435  11
   1   7   1 631.693 64.3245  19
   1   7   1 626.376 64.1002  20
  -1  -7  -2 85.5043 30.1459   1
   1   7   2 64.6294 35.9507  64
  -1  -7  -2 87.0945 27.0880  41
  -1  -7  -2 58.7666 27.0512  42
  -1  -7  -2 48.5338 33.2200  17
  -1  -7  -2 32.2058 26.9013  13
   1   7   2 42.5800 28.8347  20
  -1  -7  -2 53.8868 28.9666  11
   1   7   2 52.7790 30.6515  19
  -1  -7  -2 84.7330 31.7786  29
   1   7   3 3398.21 153.128  64
  -1  -7  -3 2498.13 96.2520  29
  -1  -7  -3 2574.13 96.7749  39
  -1  -7  -3 3141.74 103.953  41
  -1  -7  -3 2350.45 92.8597  40
  -1  -7  -3 3000.51 137.210  11
  -1  -7  -3 3880.79 152.111  13
   1   7   4 5632.47 214.989  64
  -1  -7  -4 5383.16 156.504  29
  -1  -7  -4 5496.58 160.086  41
  -1  -7  -4 6036.96 162.065  40
  -1  -7  -4 5144.15 156.607  39
  -1  -7  -4 5985.70 165.262  42
  -1  -7  -4 4730.33 191.177  11
  -1  -7  -4 5938.18 208.262  13
  -1  -7  -4 5771.01 155.411  49
  -1  -7  -5 340.030 41.1749  42
  -1  -7  -5 295.395 37.7022  41
  -1  -7  -5 252.961 36.2522  39
  -1  -7  -5 256.027 35.8369  40
  -1  -7  -5 314.475 39.9697  29
  -1  -7  -6 2674.74 97.0399  42
  -1  -7  -6 2631.84 96.8704  41
  -1  -7  -6 2404.92 92.7685  29
  -1  -7  -7 638.717 45.4743  42
  -1  -7  -7 683.418 45.8567  41
  -1  -7  -8 21.2611 20.7421  54
  -1  -7  -8 0.85494 19.6907  52
  -1  -7  -8 39.4906 20.1932  41
  -1  -7  -8 31.1256 20.8899  42
  -1  -7  -9 43.6924 22.1865  54
  -1  -7  -9 20.5097 21.5127  52
  -1  -7  -9 168.227 33.5458  41
  -1  -7  -9 160.553 35.0041  42
  -1  -8   7 32.3072 11.9525  34
  -1  -8   7 24.3926 11.9248  35
  -1  -8   6 1252.16 48.5412  34
  -1  -8   6 1229.23 48.1469  35
   1   8  -6 1151.94 51.2030  51
  -1  -8   5 1411.87 57.0907  35
  -1  -8   5 1346.61 55.9397  34
   1   8  -5 1251.69 60.0511  51
   1   8  -4 1262.78 64.2941  51
   1   8  -3 525.466 45.8151  57
   1   8  -3 549.504 46.1612  51
   1   8  -2 11857.6 297.458  57
   1   8  -2 12828.8 297.798  51
   1   8  -1 5271.17 166.364  57
  -1  -8   1 5994.69 167.063  42
  -1  -8   0 2949.32 104.347  41
  -1  -8   0 3019.14 106.585  42
  -1  -8  -1 505.760 44.4383  41
  -1  -8  -1 408.777 43.3066  42
  -1  -8  -2 20001.5 430.531  45
  -1  -8  -2 20461.6 433.270  41
  -1  -8  -3 64.4124 26.4574  49
  -1  -8  -3 57.6715 24.9275  45
  -1  -8  -3 81.5859 29.2662  42
  -1  -8  -3 123.718 27.3850  39
  -1  -8  -3 83.3508 26.3476  40
  -1  -8  -3 57.7730 26.4916  41
  -1  -8  -4 6601.52 172.541  49
  -1  -8  -4 7109.57 184.376  42
  -1  -8  -4 6987.17 182.284  41
  -1  -8  -5 2154.75 86.4971  41
  -1  -8  -5 2280.63 87.7147  42
  -1  -8  -6 3342.11 104.739  41
  -1  -8  -6 3029.06 101.282  42
  -1  -8  -7 4871.89 128.401  42
  -1  -8  -7 4594.86 126.873  41
  -1  -8  -8 1959.33 61.3436  42
  -1  -8  -8 1810.89 59.6054  41
   1   9  -5 59.2350 17.4083  51
   1   9  -4 1749.02 66.8795  51
   1   9  -3 2226.39 80.3855  57
   1   9  -3 2077.16 78.6430  51
   1   9  -2 4383.65 129.297  57
  -1  -9   2 3621.84 118.690  41
   1   9  -1 11902.6 276.378  57
  -1  -9   1 11594.3 268.240  41
  -1  -9   0 63.1060 23.4741  45
   1   9   0 37.4616 29.9679  57
  -1  -9   0 90.2013 29.4289  42
  -1  -9   0 71.1426 28.2454  41
  -1  -9  -1 7781.35 199.960  45
   1   9   1 7801.38 205.367  57
  -1  -9  -1 8081.13 205.178  42
  -1  -9  -1 7550.76 200.413  41
  -1  -9  -2 3597.19 121.898  42
  -1  -9  -2 3853.31 122.930  41
  -1  -9  -3 1852.15 72.8716  45
  -1  -9  -3 1919.86 74.4131  49
  -1  -9  -3 1972.87 79.0017  41
  -1  -9  -4 1841.28 67.7259  45
  -1  -9  -4 1765.07 68.2383  49
  -1  -9  -4 1853.09 75.3410  42
  -1  -9  -4 1930.58 75.4276  41
  -1  -9  -5 2370.86 82.2116  42
  -1  -9  -5 2315.79 82.2300  41
  -1  -9  -6 2343.70 75.5104  42
  -1  -9  -6 2368.31 75.1973  41
  -1  -9  -7 5252.44 123.465  41
   1  10  -2 545.738 36.3310  57
   1  10  -1 11166.0 254.423  57
  -1 -10   1 10984.6 249.326  42
  -1 -10   0 60.5264 19.2055  45
   1  10   0 64.5931 25.7846  57
  -1 -10   0 36.3238 21.4155  41
  -1 -10   0 39.9449 22.0638  42
  -1 -10  -1 279.701 29.3783  49
  -1 -10  -1 296.512 27.9003  45
   1  10   1 248.734 30.1512  57
  -1 -10  -1 309.727 30.5766  41
  -1 -10  -1 317.473 31.8760  42
  -1 -10  -2 197.209 27.5172  42
  -1 -10  -2 181.471 25.6544  41
  -1 -10  -2 217.249 24.9952  45
  -1 -10  -2 188.208 25.4551  49
  -1 -10  -3 1960.18 67.6602  42
  -1 -10  -3 1934.22 67.8907  41
  -1 -10  -3 1755.89 62.4584  45
  -1 -10  -3 1816.59 62.6471  49
  -1 -10  -4 3033.84 85.9227  42
  -1 -10  -4 2956.24 85.4113  41
  -1 -10  -5 538.422 28.9663  42
  -1 -10  -5 572.475 29.3726  41
   2  -9  -3 122.947 19.7402  24
   2  -9  -3 108.813 17.8682  22
   2  -9  -2 11.9675 16.3286  24
   2  -9  -2 6.65604 12.7921  28
   2  -9  -2 26.5015 16.0812  22
   2  -9  -1 6090.28 144.725  28
   2  -9   0 3042.77 86.9390  28
   2  -9   1 966.386 46.2068  24
  -2   9  -1 1108.24 52.3575  57
   2  -9   2 1173.83 42.7419  28
  -2   9  -2 1025.77 46.6496  57
   2  -9   3 5473.67 137.805  22
   2  -9   3 5210.62 137.283  24
   2  -8  -5 1684.43 59.1965  22
   2  -8  -5 1835.78 62.1637  24
   2  -8  -4 265.714 27.9760  22
   2  -8  -4 271.023 29.2932  24
   2  -8  -3 10.1810 19.4195  22
   2  -8  -3 24.8465 21.3259  24
   2  -8  -2 890.828 50.6704  45
   2  -8  -2 885.056 51.8853  24
   2  -8  -2 939.627 46.2994  28
   2  -8  -2 933.439 50.8562  22
   2  -8  -1 491.339 39.8119  45
   2  -8  -1 445.060 36.4635  28
   2  -8  -1 561.807 41.5413  24
   2  -8  -1 485.337 38.0746  22
   2  -8   0 5022.12 144.851  45
   2  -8   0 5610.41 149.760  22
   2  -8   0 5165.52 148.260  24
   2  -8   0 5544.50 147.000  28
   2  -8   1 48.9594 23.2651  22
   2  -8   1 33.8871 19.1210  45
   2  -8   1 84.3227 25.1702  28
   2  -8   1 45.0275 23.4644  24
   2  -8   2 13801.1 298.690  24
   2  -8   2 13384.5 296.721  22
  -2   8  -3 1232.38 60.3236  51
   2  -8   3 1289.45 57.9246  24
   2  -8   3 1252.69 56.7677  22
  -2   8  -4 6064.77 156.189  51
   2  -8   4 5901.45 151.828  24
   2  -8   4 5870.85 149.923  22
  -2   8  -5 481.858 32.1798  51
   2  -8   5 412.536 30.1187  24
   2  -8   6 2895.07 70.8994  35
   2  -8   6 2894.17 70.3498  34
   2  -7  -7 2242.81 66.5337  43
   2  -7  -6 7293.91 179.685  44
   2  -7  -6 7126.32 178.770  24
   2  -7  -6 7604.87 177.793  22
   2  -7  -5 3248.72 104.684  43
   2  -7  -5 2967.57 102.425  44
   2  -7  -5 3087.00 100.185  22
   2  -7  -5 2959.68 101.301  24
   2  -7  -4 3916.75 127.210  44
   2  -7  -4 4105.80 127.696  43
   2  -7  -4 4285.07 128.331  24
   2  -7  -4 3989.26 124.530  22
   2  -7  -2 5091.15 146.616  45
   2  -7  -2 4568.40 144.320  44
   2  -7  -2 5257.42 148.475  43
   2  -7  -2 4956.98 139.482  28
   2  -7  -2 4607.44 141.118  22
   2  -7  -2 4685.82 141.922  24
   2  -7  -1 2309.57 89.3895  24
   2  -7  -1 2454.59 89.3583  28
   2  -7  -1 2423.73 89.6891  22
   2  -7   0 1227.13 63.2848  45
   2  -7   0 1387.87 65.2913  22
   2  -7   0 1435.73 66.5225  24
   2  -7   1 305.170 32.4025  45
  -2   7  -1 187.775 33.8437  51
   2  -7   1 304.739 34.6810  22
   2  -7   1 291.930 35.2052  24
   2  -7   2 120.103 26.9899  22
  -2   7  -2 75.7611 30.4928  51
   2  -7   2 95.1299 27.8439  24
  -2   7  -3 2658.53 100.113  51
   2  -7   3 2542.64 93.5197  24
   2  -7   3 2511.94 92.0059  22
  -2   7  -4 128.760 31.0764  51
   2  -7   4 129.786 28.2975  24
   2  -7   4 113.503 23.8590  34
   2  -7   4 146.519 25.5298  35
   2  -7   4 153.663 28.0056  22
   2  -7   5 3885.25 116.181  24
   2  -7   5 3974.02 115.713  22
   2  -7   5 3565.72 107.604  34
   2  -7   5 3902.00 110.986  35
  -2   7  -5 3757.49 116.398  51
   2  -7   6 171.379 24.4852  22
   2  -7   6 179.997 24.4655  24
   2  -7   6 178.400 22.8639  35
   2  -7   6 178.044 22.4974  34
  -2   7  -6 144.434 23.3281  51
   2  -7   7 450.578 30.1843  24
   2  -7   7 478.947 29.5670  22
   2  -7   7 454.055 26.6503  34
   2  -7   7 473.014 27.3805  35
   2  -6  -8 174.177 21.1358  43
   2  -6  -7 189.401 27.3909  43
   2  -6  -7 157.646 27.3322  44
   2  -6  -7 133.192 32.2395  41
   2  -6  -7 90.1242 31.7725  42
   2  -6  -7 155.025 24.1964  22
   2  -6  -7 141.689 26.2102  24
   2  -6  -6 30.0566 25.5172  55
   2  -6  -6 29.8404 23.1404  24
   2  -6  -6 20.4062 21.5796  22
   2  -6  -6 36.1289 26.7158  44
   2  -6  -6 57.4939 27.1342  43
   2  -6  -6 0.75141 24.7453  60
   2  -6  -5 1542.65 74.7797  43
   2  -6  -5 1402.37 71.5492  44
   2  -6  -5 1424.31 69.5344  22
   2  -6  -5 1501.03 72.9041  24
   2  -6  -5 1435.55 66.1081  60
   2  -6  -4 529.697 46.0904  43
   2  -6  -4 520.195 47.6912  44
   2  -6  -4 578.555 46.4050  60
   2  -6  -4 544.604 44.7023  22
   2  -6  -4 425.118 43.0817  24
   2  -6  -3 207.538 35.7394  44
   2  -6  -3 212.552 31.9451  45
   2  -6  -3 297.428 37.8852  43
   2  -6  -3 230.994 31.7005  22
   2  -6  -3 225.071 32.6290  24
   2  -6  -3 227.646 36.8585  60
   2  -6  -3 229.739 36.5387  55
   2  -6  -2 2834.81 102.133  45
   2  -6  -2 3070.83 105.025  44
   2  -6  -2 2936.53 104.766  43
   2  -6  -2 2697.09 96.9808  22
   2  -6  -2 2576.01 96.1440  24
   2  -6  -2 2731.52 97.8825  28
   2  -6  -2 3035.79 98.8113  60
   2  -6  -2 2850.42 97.0427  55
   2  -6  -1 33253.9 646.008  22
   2  -6  -1 32763.0 646.665  24
  -2   6   1 29810.7 697.039   2
  -2   6   1 30280.5 700.701   3
   2  -6  -1 32305.2 651.527  45
   2  -6  -1 28391.6 643.144  44
   2  -6  -1 29839.6 644.087  43
   2  -6   0 3.98217 20.3701  45
   2  -6   0 15.4211 24.5679  44
   2  -6   0 24.3508 23.5060  43
   2  -6   0 4.65310 20.6350  22
  -2   6   0 45.3957 29.0960  20
  -2   6   0-2.56217 28.0930  19
   2  -6   0 25.1965 21.2522  24
   2  -6   1 32.2631 19.2301  45
  -2   6  -1 25.4386 24.1551  51
   2  -6   1 71.8995 23.8380  24
  -2   6  -1 25.4844 28.4505  18
   2  -6   1 57.6992 23.5773  22
  -2   6  -1 66.7339 34.6825  20
  -2   6  -1 36.5071 31.7491  19
   2  -6   1 100.986 31.8667  56
  -2   6  -2 5557.69 159.698  51
   2  -6   2 5337.93 149.089  22
   2  -6   2 5245.25 149.528  56
   2  -6   3 18932.1 446.680  56
  -2   6  -3 21200.7 462.915  51
   2  -6   3 22033.8 455.902  22
   2  -6   3 22858.4 458.609  24
  -2   6  -3 20039.7 522.036  64
   2  -6   3 21225.1 447.484  35
   2  -6   3 20607.6 445.782  34
   2  -6   4 3342.85 109.288  24
   2  -6   4 3219.63 108.920  22
   2  -6   4 3173.92 103.473  35
   2  -6   4 3197.81 103.153  34
  -2   6  -4 2952.14 108.405  51
   2  -6   5 551.215 43.2858  24
   2  -6   5 558.797 43.9439  22
   2  -6   5 575.869 41.0435  34
   2  -6   5 573.037 40.5698  35
  -2   6  -5 615.188 46.1593  51
   2  -6   6 3932.81 119.941  22
   2  -6   6 3988.33 121.881  24
   2  -6   6 3831.28 112.657  35
   2  -6   6 3685.48 110.947  34
  -2   6  -6 3666.05 114.836  51
   2  -6   7 247.377 29.1396  22
   2  -6   7 247.355 29.8300  24
   2  -6   7 236.881 24.6601  35
   2  -6   7 207.755 23.7678  34
   2  -6   8 17489.4 357.866  35
   2  -6   8 17431.0 357.458  34
   2  -5  -8 2504.09 113.086  41
   2  -5  -8 2522.51 119.165  42
   2  -5  -8 2405.51 81.4426  43
   2  -5  -8 2442.77 81.6680  44
   2  -5  -7 214.136 31.6830  60
   2  -5  -7 190.330 29.8669  55
   2  -5  -7 495.530 54.0488  26
   2  -5  -7-171.817 100.908  23
   2  -5  -7 376.688 38.9320  24
   2  -5  -7 492.042 41.7562  43
   2  -5  -7 467.890 41.7716  44
   2  -5  -7 497.038 43.6864  42
   2  -5  -7 19.9260 100.485  38
   2  -5  -7 366.762 40.0792  41
   2  -5  -7 406.221 54.6965  30
   2  -5  -6-1.09606 22.9926  22
   2  -5  -6 17.0370 27.5889  60
   2  -5  -6-38.8325 51.4503  52
   2  -5  -6 10.3075 51.8349  54
   2  -5  -6 7.17844 28.2577  55
   2  -5  -6-64.9048 74.7358  23
   2  -5  -6 4.52098 38.6862  26
   2  -5  -6 5.87870 25.0816  24
   2  -5  -6 11.7874 27.5782  43
   2  -5  -6-1.17833 28.3153  44
   2  -5  -6-1.09899 26.0130  41
   2  -5  -6-2.16685 24.4886  42
   2  -5  -6 54.0049 72.6830  38
   2  -5  -6 24.9802 42.5489  30
   2  -5  -5 6245.78 170.976  60
   2  -5  -5 6283.84 188.375  52
   2  -5  -5 5955.75 186.097  54
   2  -5  -5 6549.41 181.433  22
   2  -5  -5 7010.45 186.421  24
   2  -5  -5 6323.75 181.342  43
   2  -5  -5 6203.45 181.413  44
   2  -5  -5 6364.45 179.495  41
   2  -5  -5 5529.52 193.104  30
   2  -5  -4 5914.24 167.284  43
   2  -5  -4 6291.21 169.467  44
   2  -5  -4 5249.43 178.318  26
   2  -5  -4 5801.87 165.143  22
   2  -5  -4 5461.36 156.570  55
   2  -5  -4 5991.81 160.424  60
   2  -5  -3 6695.37 178.049  44
   2  -5  -3 6706.02 177.292  43
   2  -5  -3 6544.36 174.466  24
   2  -5  -3 6550.85 173.272  22
   2  -5  -3 7071.00 174.446  55
   2  -5  -3 6421.37 170.692  60
   2  -5  -2 1238.84 59.5700  55
   2  -5  -2 1422.00 64.5927  45
   2  -5  -2 1376.50 63.2857  44
   2  -5  -2 1378.93 62.8318  43
   2  -5  -2 1312.62 59.0575  22
   2  -5  -2 1392.83 61.1481  28
   2  -5  -2 1338.18 59.7192  24
   2  -5  -2 1464.19 62.9149  60
   2  -5  -1 376.136 60.7378  17
   2  -5  -1 457.171 47.1734  16
   2  -5  -1 417.852 33.4962  22
   2  -5  -1 444.505 34.2340  24
   2  -5  -1 514.188 38.5457  44
   2  -5  -1 475.018 36.5406  43
   2  -5  -1 456.209 37.6445  45
   2  -5   0 17720.1 403.206  22
   2  -5   0 19143.2 411.064  44
   2  -5   0 21966.9 417.738  45
   2  -5   0 16944.9 483.333  17
   2  -5   0 21483.5 461.725  16
  -2   5   0 14751.2 447.945  18
   2  -5   0 23419.1 481.138   1
   2  -5   1 5329.90 138.725  56
   2  -5   1 5598.50 176.423  16
  -2   5  -1 5377.42 187.179  18
   2  -5   1 5305.86 175.522   1
   2  -5   2 1637.41 65.3737  24
   2  -5   2 1562.06 64.0938  22
   2  -5   2 1864.10 93.2391  16
  -2   5  -2 1782.00 101.464  18
   2  -5   2 1634.62 66.8659  56
  -2   5  -3 38.2831 28.3871  64
   2  -5   3 43.7270 25.1641  56
   2  -5   3 25.0551 19.1409  24
  -2   5  -3 26.4767 24.9265  51
  -2   5  -3 22.0372 27.5912  18
   2  -5   3 30.3021 19.4186  22
   2  -5   3 26.3945 18.8841  34
   2  -5   3 16.6046 18.8121  35
   2  -5   4 3543.65 133.790  62
  -2   5  -4 2930.47 140.503  64
   2  -5   4 3387.44 104.933  24
   2  -5   4 3232.16 104.600  22
  -2   5  -4 2634.46 139.787  10
  -2   5  -4 3065.82 104.406  51
  -2   5  -4 2646.28 126.470  15
  -2   5  -4 3188.62 140.487  18
   2  -5   4 2888.31 98.3300  35
   2  -5   4 3216.60 101.196  34
   2  -5   5 171.524 29.6403  24
   2  -5   5 135.783 27.2824  22
  -2   5  -5 144.565 37.9783  64
   2  -5   5 151.154 33.6168  62
  -2   5  -5 115.163 27.1069  51
   2  -5   5 116.501 24.3183  35
   2  -5   5 117.037 24.1322  34
  -2   5  -5 142.239 37.5941  10
   2  -5   6 21.6145 19.3826  34
   2  -5   6 21.7642 19.8884  35
   2  -5   6 23.5282 24.1266  24
   2  -5   6 35.1938 24.9069  22
   2  -5   7 2450.02 83.2145  35
   2  -5   7 2508.04 83.5262  34
   2  -5   7 2678.43 96.1599  22
   2  -5   7 2770.82 96.8302  24
   2  -5   8 3027.36 88.6398  34
   2  -5   8 3087.73 89.4172  35
   2  -5   9 144.395 21.0447  22
   2  -5   9 114.163 20.4132  24
   2  -4  -9 84.0148 27.9501  26
   2  -4  -9 100.908 25.4085  37
   2  -4  -9 93.2886 29.7052  30
   2  -4  -8 1949.39 91.5754  26
   2  -4  -8 1967.25 80.9206  43
   2  -4  -8 2125.71 82.9989  44
   2  -4  -8 2408.29 127.503  41
   2  -4  -8 1803.89 127.696  42
   2  -4  -8 2195.98 89.8110  37
   2  -4  -8 2338.49 98.5504  30
   2  -4  -7 11.7557 23.0694  22
   2  -4  -7 23.3032 27.0776  60
   2  -4  -7 22.0491 40.9355  54
   2  -4  -7 2.46685 26.3982  55
   2  -4  -7-13.0302 40.4550  52
   2  -4  -7 3.61665 38.8605  23
   2  -4  -7 31.3536 40.3373  26
   2  -4  -7 46.5227 28.1586  24
   2  -4  -7 20.5048 25.9672  48
   2  -4  -7 10.0650 25.3872  47
   2  -4  -7 27.2042 29.1556  43
   2  -4  -7 19.9762 28.5012  44
   2  -4  -7 41.2313 29.5307  41
   2  -4  -7 35.8240 38.9668  38
   2  -4  -7 50.0534 39.2943  37
   2  -4  -7 30.7603 30.4148  42
   2  -4  -7 59.9351 45.9258  30
   2  -4  -6 1996.51 80.4359  60
   2  -4  -6 2103.06 81.2937  55
   2  -4  -6 2167.61 92.5013  24
   2  -4  -6 2389.26 109.068  26
   2  -4  -6 2196.03 90.0175  22
   2  -4  -6 2096.25 91.5195  43
   2  -4  -6 2121.26 91.5248  44
   2  -4  -6 2010.86 90.1520  42
   2  -4  -6 1724.66 84.6627  41
   2  -4  -6 2385.23 111.072  30
   2  -4  -5 42.5034 26.5877  22
   2  -4  -5 65.8186 30.2282  60
   2  -4  -5 45.6253 31.6507  54
   2  -4  -5 74.5017 29.6265  55
   2  -4  -5 20.2670 28.9016  52
   2  -4  -5 30.8987 41.0640  26
   2  -4  -5 16.4854 27.0153  24
   2  -4  -5 11.8880 29.7221  23
   2  -4  -5 81.9617 32.0055  44
   2  -4  -5 50.5708 29.4670  48
   2  -4  -5 58.4076 29.4489  47
   2  -4  -5 42.7915 30.7221  43
   2  -4  -5 13.0061 30.4122  38
   2  -4  -5 17.6985 25.4826  41
   2  -4  -5 58.8258 29.0921  42
   2  -4  -5 43.9881 43.4357  30
   2  -4  -4 4513.56 144.004  52
   2  -4  -4 4070.34 126.334  55
   2  -4  -4 4779.91 137.050  22
   2  -4  -4 4911.99 139.075  24
   2  -4  -4 4695.82 138.606  43
   2  -4  -4 4968.56 140.438  44
   2  -4  -4 4519.81 130.404  60
   2  -4  -4 3798.28 146.534  30
   2  -4  -3 3429.81 105.859  55
   2  -4  -3 3777.85 111.069  24
   2  -4  -3 3912.53 111.760  22
   2  -4  -3 3791.85 113.733  44
   2  -4  -3 3771.36 112.642  43
   2  -4  -3 3724.82 109.144  60
   2  -4  -2 4271.51 108.386  55
   2  -4  -2 4298.78 111.509  43
   2  -4  -2 4972.27 190.267  17
   2  -4  -2 3772.29 128.064  16
   2  -4  -2 4350.45 109.657  60
   2  -4  -2 2715.13 97.0073  22
   2  -4  -2 3130.15 100.476  24
  -2   4   1 18480.2 428.223  18
   2  -4  -1 20498.2 419.225  16
  -2   4   0 15404.0 385.017  18
   2  -4   0 16728.1 375.477  16
   2  -4   0 15837.0 383.922   1
   2  -4   1 878.556 44.7636  56
  -2   4  -1 1138.10 70.4324  18
   2  -4   1 1082.76 63.5568  16
   2  -4   1 1053.28 63.6256   1
   2  -4   2 17986.3 366.164  56
  -2   4  -2 17682.7 416.169  64
   2  -4   2 18060.0 400.984  16
  -2   4  -2 18843.8 421.642  18
   2  -4   3 6963.62 172.697  56
  -2   4  -3 6619.99 222.539  10
   2  -4   3 6769.28 171.948  22
   2  -4   3 6697.60 171.478  24
  -2   4  -3 8878.99 231.361  18
   2  -4   3 9060.68 215.326  62
   2  -4   4 383.692 41.2665  66
  -2   4  -4 426.446 50.0600  64
  -2   4  -4 431.694 48.7009  18
   2  -4   4 432.141 32.8494  34
   2  -4   4 438.253 33.5100  35
  -2   4  -4 447.434 54.2341  10
  -2   4  -5 5404.33 198.708  64
   2  -4   5 5616.36 181.314  62
   2  -4   5 6061.76 188.148  66
  -2   4  -5 5882.71 188.934  15
   2  -4   5 5416.96 147.574  34
   2  -4   5 5934.36 150.923  35
  -2   4  -5 5553.84 205.175  10
   2  -4   6 5926.29 198.814  66
  -2   4  -6 6614.73 171.288  59
   2  -4   6 5980.78 158.419  34
   2  -4   6 6414.57 160.846  35
  -2   4  -6 5890.85 219.156  10
   2  -4   7 3475.33 106.526  35
   2  -4   7 3677.04 107.775  34
  -2   4  -8 1294.38 61.4164  59
  -2   4  -9 9978.36 226.275  50
   2  -4  10 1.52387 13.7026  24
   2  -4  10 9.12799 13.7803  22
  -2   4 -10-4.09424 11.4283  50
   2  -3  -9 2988.96 101.217  37
   2  -3  -9 2715.01 103.117  30
   2  -3  -8 5857.28 176.685  54
   2  -3  -8 5942.14 177.015  52
   2  -3  -8 6470.63 187.753  26
   2  -3  -8 6025.87 170.203  44
   2  -3  -8 6211.00 182.386  37
   2  -3  -8 5880.96 210.465  42
   2  -3  -7 34.9156 47.2561  30
   2  -3  -7-5.56264 30.9691  52
   2  -3  -7 2.76322 30.5672  54
   2  -3  -7-1.30097 30.4992  23
   2  -3  -7 7.38190 25.7482  24
   2  -3  -7 39.7324 45.0328  26
   2  -3  -7 46.3523 32.6813  44
   2  -3  -7 13.8155 28.6869  48
   2  -3  -7 39.0977 31.3608  43
   2  -3  -7 18.4058 29.3781  47
   2  -3  -7 67.1179 42.3470  37
   2  -3  -7 24.9925 38.6074  41
   2  -3  -7 1.15013 39.3403  42
   2  -3  -7 25.8628 31.7048  38
   2  -3  -7 15.6473 24.0132  22
   2  -3  -6 334.360 39.5956  60
   2  -3  -6 308.287 44.6176  52
   2  -3  -6 301.972 44.1751  54
   2  -3  -6 324.719 38.0988  55
   2  -3  -6 292.973 52.3585  26
   2  -3  -6 234.142 35.7630  22
   2  -3  -6 280.286 42.1575  23
   2  -3  -6 281.452 42.6118  44
   2  -3  -6 293.870 40.1237  48
   2  -3  -6 363.435 41.4726  47
   2  -3  -6 286.826 50.4936  37
   2  -3  -6 309.346 37.6014  42
   2  -3  -6 331.013 44.0669  38
   2  -3  -6 304.331 36.6738  41
   2  -3  -6 334.589 53.2969  30
   2  -3  -5 929.949 51.9328  60
   2  -3  -5 892.530 50.3692  55
   2  -3  -5 926.111 68.7813  26
   2  -3  -5 815.146 53.1806  22
   2  -3  -5 872.312 55.1957  24
   2  -3  -5 968.331 57.7774  43
   2  -3  -5 924.844 56.0475  47
   2  -3  -5 924.208 58.3898  44
   2  -3  -5 993.358 58.0143  48
   2  -3  -5 1010.60 68.0823  37
   2  -3  -5 782.508 51.9178  42
   2  -3  -5 759.142 51.6434  41
   2  -3  -5 855.016 66.9141  30
   2  -3  -4 6743.71 164.984  60
   2  -3  -4 7227.13 182.569  54
   2  -3  -4 6973.34 164.618  55
   2  -3  -4 4992.30 160.523  24
   2  -3  -4 7784.83 194.078  26
   2  -3  -4 5144.85 159.657  22
   2  -3  -4 7085.83 172.465  48
   2  -3  -4 6225.26 168.617  43
   2  -3  -4 6887.24 170.336  47
   2  -3  -4 6625.20 170.341  44
   2  -3  -4 5705.39 165.701  38
   2  -3  -4 8787.80 199.402  30
   2  -3  -3 11570.6 258.615  48
   2  -3  -3 11111.3 256.526  47
   2  -3  -3 11783.0 256.523  60
   2  -3  -3 12458.4 257.670  55
   2  -3  -3 11932.2 266.716  52
   2  -3  -2 7413.92 239.115  17
   2  -3  -2 7294.29 188.724  16
  -2   3   1 176.573 29.3738  18
   2  -3  -1 146.293 36.9473  17
   2  -3  -1 227.866 28.2105  16
   2  -3  -1 212.238 32.0649   1
  -2   3   0 2152.88 85.7153  18
   2  -3   0 1834.50 88.9805  17
   2  -3   0 1916.92 80.3237  16
   2  -3   0 2112.19 87.2337   1
   2  -3   1 71472.0 1426.94  16
   2  -3   1 68687.9 1429.29   1
   2  -3   2 447.754 37.5255  16
   2  -3   2 418.884 41.0641  21
  -2   3  -2 502.377 43.4251  18
   2  -3   2 509.630 38.1466   1
  -2   3  -2 552.434 46.7322  64
   2  -3   2 367.682 35.4527  62
   2  -3   2 409.718 34.0180  66
  -2   3  -3 75.5131 25.0564  18
  -2   3  -3 88.7424 29.2974  10
  -2   3  -3 118.699 30.2008  64
   2  -3   3 128.104 25.4939  62
   2  -3   3 77.8191 23.6535  66
  -2   3  -4 7262.37 218.651  10
  -2   3  -4 6549.84 202.865  64
  -2   3  -4 7154.73 166.962  59
   2  -3   4 6892.93 190.374  62
   2  -3   4 6630.58 190.008  66
  -2   3  -5 1206.49 82.8113  10
  -2   3  -5 1244.37 72.5993  15
   2  -3   5 1000.48 48.0620  34
   2  -3   5 1022.20 48.9097  35
   2  -3   5 1480.48 76.5650  62
   2  -3   5 1396.86 77.3414  66
  -2   3  -5 1202.17 56.4096  59
  -2   3  -6 7213.83 255.633  10
  -2   3  -6 9948.47 225.266  59
   2  -3   6 9945.05 260.732  66
   2  -3   6 8171.57 204.410  34
   2  -3   6 8940.89 207.747  35
  -2   3  -6 9725.51 257.236  15
  -2   3  -7 7670.79 201.553  59
   2  -3   7 8174.00 238.671  66
  -2   3  -8 5326.41 152.324  59
  -2   3  -9 21.9507 19.6012  50
  -2   3  -9 21.4817 22.1815  59
  -2   3 -10 725.436 37.6014  50
   2  -2 -10 2075.76 73.7879  26
   2  -2 -10 2078.17 75.0919  30
   2  -2  -9 821.070 58.9863  26
   2  -2  -9 255.885 54.6395  23
   2  -2  -9 307.154 54.5377  38
   2  -2  -9 831.562 55.8390  37
   2  -2  -9 850.366 60.0725  30
   2  -2  -9 812.287 48.5393  48
   2  -2  -8 4840.15 163.763  26
   2  -2  -8 5033.08 162.651  37
   2  -2  -8 4745.81 161.194  30
   2  -2  -8 5174.05 153.027  48
   2  -2  -8 4702.71 147.746  47
   2  -2  -7 8809.50 235.297  23
   2  -2  -7 8304.39 245.533  26
   2  -2  -7 8484.70 231.904  48
   2  -2  -7 8523.63 230.724  47
   2  -2  -7 8605.79 230.855  44
   2  -2  -7 9715.14 254.508  37
   2  -2  -7 8883.55 235.888  38
   2  -2  -7 9841.90 255.078  30
   2  -2  -6 6831.52 194.842  52
   2  -2  -6 6717.96 193.098  54
   2  -2  -6 6387.19 199.245  26
   2  -2  -6 6998.34 191.210  23
   2  -2  -6 7287.32 189.207  48
   2  -2  -6 6962.04 186.804  47
   2  -2  -6 5840.15 178.217  42
   2  -2  -6 7014.20 192.119  38
   2  -2  -6 6808.77 203.307  37
   2  -2  -6 6018.12 178.461  41
   2  -2  -6 7724.62 208.714  30
   2  -2  -5 14656.8 430.270   8
   2  -2  -5 17134.9 352.923  60
   2  -2  -5 16634.7 374.923  52
   2  -2  -5 16879.4 350.528  55
   2  -2  -5 15983.9 376.999  26
   2  -2  -5 16171.0 366.857  23
   2  -2  -5 18456.9 368.732  48
   2  -2  -5 17897.4 367.106  47
   2  -2  -5 16385.3 363.426  43
   2  -2  -5 14804.6 359.528  44
   2  -2  -5 16223.3 380.884  37
   2  -2  -5 15703.9 356.437  42
   2  -2  -5 16793.3 368.480  38
   2  -2  -5 13761.4 351.238  41
   2  -2  -5 15681.4 375.104  30
   2  -2  -4 307.467 31.7578  48
   2  -2  -4 292.929 30.9095  47
   2  -2  -4 190.376 43.3898   8
   2  -2  -4 345.592 32.9792  60
   2  -2  -4 301.228 33.6242  52
   2  -2  -4 308.024 30.7610  55
   2  -2  -4 272.365 33.1431  54
  -2   2   2 1044.87 52.3455  18
   2  -2  -2 888.589 47.8145  16
  -2   2   1 35718.9 729.080  18
   2  -2  -1 35366.5 759.991  17
   2  -2  -1 36443.7 722.936  16
  -2   2   0 55256.6 1070.55  18
   2  -2   0 52805.6 1062.46  16
   2  -2   1 504.057 35.5648  16
   2  -2   1 566.153 35.9737  66
  -2   2  -2 384.173 31.3226   2
  -2   2  -2 383.477 41.7746  10
  -2   2  -2 485.945 38.0519  18
   2  -2   2 331.724 29.2244  16
   2  -2   2 437.453 38.3007  21
  -2   2  -2 463.028 41.1330  64
   2  -2   2 430.652 34.7720  62
   2  -2   2 472.293 34.1835  66
  -2   2  -3 47025.1 943.989  10
  -2   2  -3 46960.5 926.354  18
   2  -2   3 43554.5 921.407  21
  -2   2  -3 48619.8 937.986  64
   2  -2   3 47462.6 918.532  62
   2  -2   3 42650.2 916.249  66
   2  -2   4 23408.6 454.573  62
   2  -2   4 22751.7 461.524  66
  -2   2  -5 12037.0 322.876  10
   2  -2   5 12471.7 294.239  62
  -2   2  -5 12340.4 278.282  59
   2  -2   5 13166.6 311.675  66
  -2   2  -6 5912.46 182.385  15
   2  -2   6 5824.93 184.869  66
   2  -2   7 2410.60 109.087  66
  -2   2  -7 2203.30 86.6976  59
  -2   2  -8 2440.09 92.6007  59
  -2   2  -9 2111.53 82.9174  59
  -2   2 -10 8087.19 192.706  50
  -2   2 -11 424.529 25.3988  50
   2  -1 -10 53.4883 24.4227  26
   2  -1 -10 52.6142 22.9143  37
   2  -1 -10 10.6285 24.9326  30
   2  -1  -9 1642.96 82.4991  26
   2  -1  -9 1743.58 79.5235  37
   2  -1  -9 1673.69 82.3365  30
   2  -1  -9 1577.93 69.1570  47
   2  -1  -9 1615.18 70.5226  48
   2  -1  -8 18781.6 444.399  26
   2  -1  -8 18643.7 437.600  37
   2  -1  -8 19507.2 446.454  30
   2  -1  -8 19217.4 426.460  48
   2  -1  -8 18903.2 425.766  47
   2  -1  -7 5088.08 176.117  26
   2  -1  -7 5501.04 163.565  48
   2  -1  -7 5590.38 164.278  47
   2  -1  -7 5316.86 176.646  37
   2  -1  -6 16196.7 349.290  30
   2  -1  -6 14765.5 342.326  26
   2  -1  -6 15217.0 415.666   8
   2  -1  -6 13840.8 320.676  48
   2  -1  -6 13384.0 319.115  47
   2  -1  -6 13264.2 336.140  37
   2  -1  -6 10887.2 312.255  42
   2  -1  -6 15466.7 430.640  14
   2  -1  -6 17071.9 445.862  12
   2  -1  -5 2295.90 95.5866  30
   2  -1  -5 2117.31 92.7552  26
   2  -1  -5 2248.39 87.1047  23
   2  -1  -5 2412.42 84.8754  48
   2  -1  -5 2466.32 86.1337  47
   2  -1  -5 2408.86 98.4168  37
   2  -1  -5 2338.11 87.9781  38
   2  -1  -5 1788.18 76.6433  42
   2  -1  -5 2099.10 79.8742  41
   2  -1  -5 2637.75 133.176   8
   2  -1  -5 2903.55 146.371  14
   2  -1  -5 3071.39 151.076  12
   2  -1  -4 11137.1 312.395   8
   2  -1  -4 11289.2 328.761  14
   2  -1  -3 8746.21 244.014   8
   2  -1  -3 8934.07 264.186  12
   2  -1  -2 20508.3 470.819   8
   2  -1  -2 20220.1 487.757  12
   2  -1  -1 3886.04 100.263  16
  -2   1   0 1058.21 45.2795   3
  -2   1   0 1049.60 44.9681   2
  -2   1   0 1137.17 46.3831  18
   2  -1   0 1030.03 43.1553  16
   2  -1   0 1014.23 43.0749  21
  -2   1  -1 18559.9 405.174   3
  -2   1  -1 18893.5 404.995   2
   2  -1   1 19652.6 396.696  61
   2  -1   1 21785.3 408.225  66
   2  -1   1 18939.9 404.726  16
   2  -1   1 21864.4 412.260  21
  -2   1  -1 19984.2 408.518  18
  -2   1  -2 41770.9 828.450  10
   2  -1   2 39260.4 807.650  61
   2  -1   2 40648.5 812.661  66
   2  -1   2 39237.3 807.421  62
   2  -1   2 41372.3 809.152  16
   2  -1   2 40829.2 815.787  21
  -2   1  -3 21036.5 458.033  10
   2  -1   3 20611.5 436.087  62
   2  -1   3 21876.7 444.218  61
   2  -1   3 21272.4 444.547  66
  -2   1  -3 20628.6 440.739  18
   2  -1   3 21637.7 443.427  21
  -2   1  -4 9770.49 243.238  10
   2  -1   4 9630.35 230.748  66
  -2   1  -5 1565.51 79.9148  10
   2  -1   5 1554.55 73.9883  66
   2  -1   5 1569.93 76.0657  61
   2  -1   6 662.184 51.8887  66
  -2   1  -6 626.381 41.5756  59
   2  -1   6 615.704 51.9868  61
   2  -1   7 3024.92 120.224  66
  -2   1  -7 3052.24 101.292  59
   2  -1   7 2755.75 119.422  61
   2  -1   8 6363.47 198.989  66
   2  -1   8 5978.07 199.813  61
  -2   1 -10 6606.08 166.252  50
   2   0 -10 67.9657 26.3570  26
   2   0 -10 41.5156 25.9883  30
   2   0 -10 83.9013 19.9270  36
   2   0  -9 1134.03 70.2799  30
   2   0  -9 1071.31 68.4640  26
   2   0  -9 1122.21 59.1267  36
   2   0  -9 1034.51 62.8254  37
   2   0  -8 1997.80 100.230  30
   2   0  -8 2004.88 94.0285  37
   2   0  -8 1877.83 86.3954  36
   2   0  -8 2062.37 100.710  26
   2   0  -7 2047.17 100.835  26
   2   0  -7 2156.41 103.606  30
   2   0  -7 1634.00 124.898   8
   2   0  -7 1866.38 97.3113  37
   2   0  -7 1980.65 89.2856  36
   2   0  -7 2272.86 153.561  14
   2   0  -6 407.953 72.5433  12
   2   0  -6 366.010 67.9827  14
  -2   0   6 289.139 42.5408  66
  -2   0   6 315.919 39.0316  62
   2   0  -6 304.362 48.9648  26
   2   0  -6 289.480 56.0214   8
   2   0  -6 353.789 49.7405  37
   2   0  -6 224.679 87.8931  42
   2   0  -6 176.596 82.0165  41
   2   0  -6 321.613 51.8415  30
   2   0  -5 14119.8 388.018  12
   2   0  -5 14361.1 391.126  14
  -2   0   5 14242.2 327.127  62
   2   0  -5 13374.5 317.342  26
   2   0  -5 12905.5 290.725  50
   2   0  -5 12226.1 299.380  42
   2   0  -5 14565.1 373.807   8
   2   0  -5 12842.0 316.477  30
   2   0  -4 14815.6 351.929   8
   2   0  -4 14477.2 367.337  12
   2   0  -4 13977.4 367.310  14
   2   0  -3 39528.4 780.728   8
   2   0  -3 42580.2 806.160  12
   2   0  -3 31202.2 780.256  14
  -2   0   3 35640.5 745.652  67
  -2   0   3 37636.8 746.830  65
   2   0  -2 812.079 50.3082   8
   2   0  -2 934.259 45.7963  15
  -2   0   2 961.594 45.9429  65
   2   0  -1 4019.77 104.291  15
   2   0  -1 4217.52 119.360  12
  -2   0   0 42323.4 836.798   3
  -2   0   0 44187.7 837.673   2
   2   0   0 41934.4 834.801  16
  -2   0  -1 52341.3 1046.17   2
  -2   0  -1 54178.8 1047.27   3
   2   0   1 58453.1 1049.92  21
   2   0   1 55306.1 1044.27  61
   2   0   1 50370.9 1042.64  66
   2   0   2 45653.7 872.377  16
   2   0   2 44437.8 876.192  61
   2   0   2 46351.1 874.097  66
   2   0   3 53072.1 1052.46  61
   2   0   3 53547.4 1047.46  66
   2   0   4 838.254 46.6120  66
   2   0   4 862.367 51.2708  61
   2   0   5 513.976 45.2855  61
   2   0   5 460.283 38.9896  66
  -2   0  -5 464.033 49.7251   7
   2   0   6 5045.81 150.380  66
   2   0   6 5005.92 156.486  61
  -2   0  -6 5254.39 178.476   7
  -2   0  -7 832.812 49.7720  48
  -2   0  -7 872.173 50.8815  47
  -2   0  -7 693.416 50.4850  36
   2   0   7 883.446 58.1209  66
  -2   0  -7 899.705 49.1043  59
   2   0   7 819.181 62.8999  61
  -2   0  -8 112.342 26.3335  59
  -2   0  -8 122.798 28.1416  48
  -2   0  -8 122.494 28.1471  47
  -2   0  -8 101.648 31.6747  36
   2   0   8 107.661 33.4891  61
  -2   0  -9 7392.85 198.988  36
  -2   0  -9 7045.83 188.523  48
  -2   0  -9 7566.90 192.199  47
  -2   0 -10 332.224 39.7838  36
  -2   0 -10 362.517 34.1365  48
  -2   0 -10 376.081 34.7390  47
  -2   0 -10 328.231 30.2301  50
  -2   0 -11 534.483 36.8052  36
   2   1 -10 104.531 27.4127  30
   2   1 -10 98.4807 21.9939  36
   2   1 -10 94.0892 27.4538  26
   2   1  -9 438.586 48.3441  26
   2   1  -9 417.433 48.4043  30
   2   1  -9 399.182 40.7116  36
   2   1  -8 2905.77 119.872  26
   2   1  -8 2609.17 106.314  36
   2   1  -8 2970.98 121.241  30
   2   1  -7 15577.2 465.376   8
  -2  -1   7 16251.5 414.998  62
  -2  -1   7 16795.2 425.872  66
   2   1  -7 19361.3 388.620  53
   2   1  -7 17410.6 417.256  26
   2   1  -7 16845.6 391.961  50
   2   1  -7 17866.0 402.678  36
   2   1  -7 17811.6 408.677  37
   2   1  -7 18397.3 421.885  30
   2   1  -6 10105.2 320.609  12
   2   1  -6 10348.7 324.569  14
  -2  -1   6 10127.1 256.315  62
  -2  -1   6 9415.52 257.279  66
   2   1  -6 8954.28 248.406  26
   2   1  -6 9403.77 296.099   8
   2   1  -6 8788.79 222.661  50
   2   1  -6 8189.02 232.697  37
   2   1  -6 8635.92 229.800  36
   2   1  -6 10100.5 257.005  30
   2   1  -5 3433.99 128.890  15
   2   1  -5 3934.54 173.053  12
   2   1  -5 3985.24 172.046  14
  -2  -1   5 3971.28 130.741  62
  -2  -1   5 4339.48 137.753  66
   2   1  -5 3350.87 124.271  26
   2   1  -5 3459.86 104.273  50
   2   1  -5 3319.56 108.881  36
   2   1  -5 3041.84 122.245  30
   2   1  -5 4129.39 157.671   8
   2   1  -4 1190.24 75.3411   8
   2   1  -4 1143.25 83.8564  12
   2   1  -4 1247.25 65.1365  15
   2   1  -4 1099.13 82.7467  14
  -2  -1   4 1135.47 56.7745  67
   2   1  -3 3809.95 130.001   8
   2   1  -3 3980.21 118.530  15
   2   1  -3 3640.01 140.569  12
   2   1  -3 4016.15 143.916  14
  -2  -1   3 3868.20 110.574  65
  -2  -1   3 3812.88 112.450  67
   2   1  -2 10096.5 235.884   8
   2   1  -2 10368.3 226.306  15
  -2  -1   2 10339.0 221.473  65
  -2  -1   1 1447.47 49.9281   2
  -2  -1   1 1497.16 50.8101   3
   2   1  -1 1604.15 54.5078  15
  -2  -1   1 1567.51 53.9775  65
  -2  -1   0 60.8017 16.3567   3
  -2  -1   0 42.7789 16.1143   2
  -2  -1   0 33.3518 12.2251   9
   2   1   0 4.16620 20.0321  14
   2   1   0 60.8870 16.4354  15
   2   1   0 57.3125 17.4114  20
   2   1   0 7.05031 22.2369  12
   2   1   0 60.0629 18.0575  19
   2   1   0 50.0441 14.2450  63
   2   1   0 66.7507 15.9144  61
  -2  -1   0 40.8163 16.5467  65
  -2  -1  -1 2072.78 60.2067   2
  -2  -1  -1 2164.08 60.9357   3
   2   1   1 2130.82 66.0627  20
   2   1   1 1913.56 64.0007  19
   2   1   1 1970.07 58.5693  61
  -2  -1  -1 1953.36 54.8658  65
  -2  -1  -2 21139.5 443.677   9
  -2  -1  -2 21221.0 426.518   2
  -2  -1  -2 21423.4 427.163   3
   2   1   2 21527.3 434.358  20
   2   1   2 20668.6 432.545  19
  -2  -1  -3 44175.2 846.744   7
   2   1   3 40549.1 820.977  66
  -2  -1  -4 1155.67 64.7764   7
   2   1   4 1159.00 50.6152  66
   2   1   4 1051.80 57.3699  61
  -2  -1  -5 331.608 42.9256   9
  -2  -1  -5 342.476 44.8574   7
   2   1   5 355.437 38.3537  61
  -2  -1  -6 1303.09 60.2511  46
   2   1   6 1562.40 78.0339  61
  -2  -1  -6 1509.90 90.9656   7
  -2  -1  -7 6376.76 224.473   7
  -2  -1  -7 6921.60 189.293  23
  -2  -1  -7 6581.95 172.629  47
  -2  -1  -7 6665.38 172.747  48
   2   1   7 6833.66 202.745  61
  -2  -1  -7 6625.96 183.660  38
  -2  -1  -7 6337.75 177.125  36
   2   1   8 11547.0 310.208  61
  -2  -1  -8 11700.4 274.174  48
  -2  -1  -8 11992.5 275.327  47
  -2  -1  -8 12169.3 285.598  36
  -2  -1  -9 17179.2 388.239  23
  -2  -1  -9 16514.3 375.205  48
  -2  -1  -9 16701.0 376.008  47
  -2  -1  -9 16130.3 384.149  36
  -2  -1  -9 17537.2 388.279  38
  -2  -1 -10 493.595 40.4060  47
  -2  -1 -10 555.928 40.8397  48
  -2  -1 -10 461.736 44.1411  36
  -2  -1 -11 574.328 35.6232  48
  -2  -1 -11 609.684 36.3226  47
  -2  -1 -11 591.407 40.2218  36
   2   2 -10 8.25702 17.8766  36
   2   2  -9 2535.59 84.2062  53
   2   2  -9 2679.86 103.669  26
   2   2  -9 2599.90 102.301  30
   2   2  -8 12261.5 281.910  53
   2   2  -8 12612.6 310.779  26
   2   2  -8 12727.0 301.385  36
   2   2  -8 12114.9 307.975  30
   2   2  -7 109.050 27.9723  50
   2   2  -7 3.21741 41.9681  26
   2   2  -7 23.2043 25.4648  53
   2   2  -7 18.2051 28.9619  32
   2   2  -7 16.4502 44.2484  30
   2   2  -7 10.3537 26.0743  33
   2   2  -7 7.80084 29.2065  36
   2   2  -6 504.201 60.8440  26
  -2  -2   6 557.675 53.2084  66
  -2  -2   6 438.705 45.7207  62
   2   2  -6 487.435 40.3070  50
   2   2  -6 585.747 57.2765  15
   2   2  -6 465.367 72.5342  12
   2   2  -6 503.179 70.6787  14
   2   2  -6 516.707 46.6070  32
   2   2  -6 474.171 44.8000  33
   2   2  -6 479.673 59.6123  30
   2   2  -5 2982.55 130.349   8
   2   2  -5 2170.58 103.182  26
   2   2  -5 3065.61 94.5916  50
   2   2  -5 3133.77 153.009  12
   2   2  -5 3154.28 122.603  15
   2   2  -5 2568.50 139.762  14
   2   2  -5 2895.23 95.8171  33
   2   2  -5 2502.46 109.066  30
   2   2  -5 2862.57 95.7815  32
  -2  -2   5 3143.08 115.045  62
  -2  -2   4 932.711 55.9504  62
  -2  -2   4 802.294 50.1334  67
  -2  -2   4 800.005 52.4652  66
   2   2  -4 849.610 55.3634  15
   2   2  -4 873.167 75.3091  12
   2   2  -4 674.481 67.4740  14
   2   2  -4 809.666 61.0132   8
  -2  -2   3 22450.0 495.423  67
   2   2  -3 24922.5 538.127  14
   2   2  -3 23097.2 502.497  15
   2   2  -3 25733.6 544.806  12
   2   2  -3 23108.2 510.042   8
  -2  -2   2 9104.91 211.000  67
  -2  -2   2 8438.80 200.528  65
   2   2  -2 9115.88 209.993  15
   2   2  -2 8921.78 217.419   8
   2   2  -1 1671.00 57.6618  15
  -2  -2   1 1750.09 59.6790  65
  -2  -2   1 1842.76 64.6640  67
   2   2   0 67741.9 1325.82  61
   2   2   0 69158.0 1327.93  63
  -2  -2   0 70797.1 1331.90  65
   2   2   0 67593.1 1340.98  20
   2   2   0 69903.7 1323.41  15
  -2  -2   0 70338.7 1329.34   2
   2   2   1 305359. 5272.50  61
   2   2   1 281834. 5276.04  63
  -2  -2  -1 270957. 5267.39  65
  -2  -2  -1 270271. 5287.46  13
  -2  -2  -1 266481. 5289.16  11
   2   2   1 263115. 5262.68  15
   2   2   1 262742. 5282.64  19
   2   2   1 269057. 5283.01  20
  -2  -2  -1 292006. 5278.56   9
  -2  -2  -1 275904. 5273.48   2
  -2  -2  -1 289476. 5278.25   3
  -2  -2  -2 41001.1 818.056  13
   2   2   2 42158.7 807.385  63
   2   2   2 39314.6 798.996  61
   2   2   3 7963.22 197.178  61
   2   2   3 7761.28 203.437  63
   2   2   4 17872.4 387.841  61
  -2  -2  -4 17626.2 405.472   7
   2   2   5 7.95168 23.0095  61
  -2  -2  -5 37.3537 26.2304   9
  -2  -2  -5 68.7939 30.4563   7
  -2  -2  -6 9898.54 226.479  52
  -2  -2  -6 9503.32 224.327  54
  -2  -2  -6 8209.27 208.793  47
  -2  -2  -6 9096.26 216.567  49
  -2  -2  -6 8633.98 211.201  46
   2   2   6 8820.81 237.739  61
  -2  -2  -6 9757.91 270.038   7
  -2  -2  -7 6742.96 222.792   7
   2   2   7 6265.16 190.111  61
  -2  -2  -7 6519.26 173.049  54
  -2  -2  -7 6926.69 175.463  52
  -2  -2  -7 5901.69 161.557  46
  -2  -2  -7 6308.56 161.811  48
  -2  -2  -7 6216.73 161.419  47
  -2  -2  -7 5109.62 168.067  23
  -2  -2  -7 5329.72 168.538  38
  -2  -2  -7 6098.53 168.408  36
  -2  -2  -7 5600.72 167.028  29
  -2  -2  -8 950.443 56.3625  47
  -2  -2  -8 965.002 56.7493  48
  -2  -2  -8 1017.74 62.3247  36
  -2  -2  -8 1024.73 86.5371   7
  -2  -2  -9 1956.45 90.1702  23
  -2  -2  -9 1849.95 85.3863  29
  -2  -2  -9 1841.77 85.9120  36
  -2  -2  -9 1939.66 80.7369  48
  -2  -2  -9 1987.51 81.4575  47
  -2  -2 -10 2696.22 99.8317  23
  -2  -2 -10 2705.19 94.8573  48
  -2  -2 -10 2651.79 93.9932  47
  -2  -2 -10 2886.75 102.272  36
  -2  -2 -10 2690.96 99.4758  38
  -2  -2 -11 1431.87 56.3249  48
  -2  -2 -11 1387.05 56.0107  47
  -2  -2 -11 1443.24 59.9820  36
   2   3 -10 1332.36 49.4051  36
   2   3  -9 47.2544 31.1049  26
   2   3  -9 91.7554 23.8464  53
   2   3  -9 51.8681 33.0353  30
   2   3  -9 71.0390 26.6584  36
   2   3  -8 64.3004 26.5216  50
   2   3  -8 76.6091 41.2482  26
   2   3  -8 87.3739 27.7304  53
   2   3  -8 43.0948 29.7244  32
   2   3  -8 49.0081 28.9725  33
   2   3  -8 65.0874 43.1474  30
   2   3  -8 89.8195 32.9117  36
   2   3  -7 7682.12 192.010  53
   2   3  -7 7561.51 198.376  50
   2   3  -7 6519.31 200.743  32
   2   3  -7 7357.06 220.106  30
   2   3  -7 6862.92 198.127  36
   2   3  -7 6905.59 214.399  26
   2   3  -6 4160.88 151.442  26
  -2  -3   6 4694.93 156.590  62
  -2  -3   6 3952.97 150.176  66
   2   3  -6 4170.76 130.512  50
   2   3  -6 5089.84 180.208  15
   2   3  -6 4713.46 204.321  12
   2   3  -6 3947.93 189.438  14
   2   3  -6 4032.21 133.739  33
   2   3  -6 3880.84 149.171  30
   2   3  -6 4054.40 134.020  32
   2   3  -5 94.3935 42.0548  26
   2   3  -5 98.5289 23.5571  50
  -2  -3   5 116.135 27.2856  67
  -2  -3   5 116.997 29.3172  66
  -2  -3   5 73.1296 27.7428  62
   2   3  -5 164.831 34.1760  15
   2   3  -5 81.0157 41.7413  14
   2   3  -5 152.125 49.5130  12
   2   3  -5 133.162 27.4623  32
   2   3  -5 113.764 43.5578  30
   2   3  -5 127.854 26.6618  33
   2   3  -4 3502.13 148.903  14
   2   3  -4 3360.29 125.210  15
   2   3  -4 3704.27 156.127  12
  -2  -3   4 3439.70 118.536  62
  -2  -3   4 3585.81 118.310  67
   2   3  -4 3537.69 98.9786  50
  -2  -3   3 830.730 51.0635  67
  -2  -3   3 787.087 50.0911  62
   2   3  -3 983.819 74.3552  12
   2   3  -3 929.032 71.2250  14
   2   3  -3 953.828 55.8949  15
   2   3  -2 573.428 40.7432  63
  -2  -3   2 686.978 39.5493  62
  -2  -3   2 599.379 37.7570  65
   2   3  -1 55106.8 1056.32  63
  -2  -3   1 52900.7 1054.90  67
  -2  -3   1 53931.1 1051.64  65
   2   3  -1 54431.3 1049.13  15
   2   3   0 43412.2 892.015  64
   2   3   0 42457.1 910.232  19
  -2  -3   0 44005.1 901.303  13
   2   3   0 45496.9 912.434  20
   2   3   1 14441.8 322.732  63
  -2  -3  -1 14992.4 319.313  65
  -2  -3  -1 15098.8 326.273   9
  -2  -3  -1 15839.7 335.825  13
   2   3   1 13929.4 331.295  20
   2   3   1 14476.8 333.259  19
   2   3   2 4763.48 127.538  63
  -2  -3  -2 4659.13 136.074  13
  -2  -3  -2 4494.11 135.941  11
   2   3   2 4254.00 128.235  20
   2   3   2 4394.98 128.880  19
  -2  -3  -3 375.840 36.9446   9
  -2  -3  -4 9756.91 259.923   7
   2   3   4 9979.77 261.544  63
  -2  -3  -5 2300.75 105.914   7
  -2  -3  -5 2517.87 102.025   9
   2   3   5 2409.76 105.751  63
   2   3   6 1202.17 78.5021  63
  -2  -3  -6 1219.17 61.3858  52
  -2  -3  -6 1276.50 62.7943  54
  -2  -3  -6 1278.51 59.0119  49
  -2  -3  -6 1073.37 54.8300  46
  -2  -3  -6 1197.88 82.1080   7
  -2  -3  -6 1049.12 56.6340  36
  -2  -3  -6 1116.42 61.1699  29
   2   3   7 13456.2 358.915  63
  -2  -3  -7 13551.8 317.858  52
  -2  -3  -7 13486.3 318.478  54
  -2  -3  -7 11981.6 312.311  23
  -2  -3  -7 12933.5 300.568  48
  -2  -3  -7 12765.2 300.525  47
  -2  -3  -7 13179.2 302.001  46
  -2  -3  -7 14972.5 320.943  29
  -2  -3  -7 13625.8 310.311  36
  -2  -3  -7 13044.7 367.396   7
   2   3   8 961.789 82.1626  63
  -2  -3  -8 1118.93 65.3908  52
  -2  -3  -8 1018.00 62.9846  54
  -2  -3  -8 1016.41 66.1240  23
  -2  -3  -8 1059.17 58.1402  48
  -2  -3  -8 1012.10 57.4384  47
  -2  -3  -8 896.122 63.7428  38
  -2  -3  -8 1051.21 63.4366  36
  -2  -3  -9 19362.7 424.274  52
  -2  -3  -9 19323.1 423.667  54
  -2  -3  -9 19170.0 429.508  23
  -2  -3  -9 18814.4 427.494  38
  -2  -3  -9 19604.6 421.647  29
  -2  -3  -9 17930.3 420.080  36
  -2  -3  -9 18215.2 413.561  47
  -2  -3  -9 18509.2 414.257  48
  -2  -3 -10 249.607 35.2543  23
  -2  -3 -10 235.444 35.3184  38
  -2  -3 -10 176.254 32.2964  36
  -2  -3 -10 217.392 31.3933  48
  -2  -3 -10 231.132 31.5503  47
  -2  -3 -11 11.5046 19.0734  23
  -2  -3 -11 13.0950 16.9957  48
  -2  -3 -11 15.7094 17.1018  47
  -2  -3 -11-2.02112 19.1920  38
  -2  -3 -11 21.7219 18.5270  36
   2   4  -9 160.805 31.8719  26
   2   4  -9 178.332 24.4112  53
   2   4  -9 133.719 33.6345  30
   2   4  -8 1440.74 66.5758  50
   2   4  -8 1464.66 80.2833  26
   2   4  -8 1476.97 65.0407  53
   2   4  -8 1192.98 68.5110  33
   2   4  -8 1482.41 81.9198  30
   2   4  -8 1252.50 70.3949  32
   2   4  -7 15438.9 352.023  50
   2   4  -7 15382.6 376.070  26
   2   4  -7 16009.8 347.607  53
   2   4  -7 15075.4 376.088  30
   2   4  -6 1487.33 90.6590  26
  -2  -4   6 1667.29 90.9166  62
   2   4  -6 1794.47 76.7260  50
   2   4  -6 1556.84 119.310  12
   2   4  -6 1638.44 82.4129  33
   2   4  -6 1635.14 81.9738  32
   2   4  -6 1601.87 93.4081  30
   2   4  -5 1969.00 97.1863  26
   2   4  -5 1812.30 73.4682  50
   2   4  -5 1984.47 78.2514  51
  -2  -4   5 1511.02 84.5613  67
  -2  -4   5 1772.52 91.4715  62
   2   4  -5 2017.72 105.019  15
   2   4  -5 1902.99 124.084  12
   2   4  -5 1899.74 122.157  14
   2   4  -5 1819.55 77.3546  33
   2   4  -5 1829.66 76.6789  32
   2   4  -5 1556.06 90.5828  30
   2   4  -4 17991.4 409.283  51
  -2  -4   4 18873.6 436.296  67
  -2  -4   4 20251.4 440.043  62
   2   4  -4 20568.5 499.089  14
   2   4  -4 22078.5 460.681  10
   2   4  -4 22330.6 466.403  15
   2   4  -4 20626.6 504.109  12
   2   4  -4 17585.2 403.613  33
   2   4  -4 17741.3 403.556  32
  -2  -4   3 528.558 44.5875  67
  -2  -4   3 427.865 40.4026  62
   2   4  -3 510.745 46.7281  15
   2   4  -3 554.426 63.7928  12
   2   4  -3 509.871 59.6990  14
   2   4  -3 492.244 43.7329  10
   2   4  -3 453.335 34.7243  51
  -2  -4   2 22313.7 481.612  67
   2   4  -1 2327.67 83.2919  63
  -2  -4   1 2318.78 80.2437  67
  -2  -4   1 1853.49 73.9485  65
   2   4  -1 2004.42 88.2531  19
   2   4  -1 2201.08 90.6718  20
  -2  -4   1 2089.52 81.3636   1
  -2  -4   0 24.7050 20.4805  65
   2   4   0 33.7496 18.2231  64
   2   4   0 35.8649 22.2800  63
  -2  -4   0 15.8320 17.8366  67
   2   4   0 17.0752 22.8187  20
  -2  -4   0 26.4790 17.9710  13
  -2  -4   0 27.6038 18.7823  11
   2   4   0 13.7267 22.3219  19
  -2  -4   0 17.5509 21.0210   1
  -2  -4  -1 396.800 33.7995  65
   2   4   1 447.933 34.4563  63
   2   4   1 410.397 34.6479  64
   2   4   1 407.365 39.7266  19
  -2  -4  -1 408.398 38.8189  13
  -2  -4  -1 374.810 36.7347  11
   2   4   1 367.390 38.1046  20
  -2  -4  -1 448.023 37.0343   9
  -2  -4  -1 423.444 38.9870   1
   2   4   2 15794.8 331.388  64
   2   4   2 15137.3 321.273  63
   2   4   2 13684.9 323.969  20
  -2  -4  -2 13163.9 328.036  13
  -2  -4  -2 13130.3 329.427  11
   2   4   2 13933.5 325.951  19
  -2  -4  -2 13546.0 325.176   1
  -2  -4  -2 14670.7 323.103   9
  -2  -4  -3 5787.93 172.437  13
  -2  -4  -3 6139.87 175.334  11
  -2  -4  -3 6043.46 166.581   9
   2   4   4 2631.67 109.624  63
  -2  -4  -4 2787.43 109.889  13
  -2  -4  -4 2723.43 111.215  11
  -2  -4  -5 6508.17 166.882  49
   2   4   5 6769.04 205.791  63
  -2  -4  -5 6598.45 196.011   9
   2   4   6 886.263 72.0882  63
  -2  -4  -6 962.265 56.8898  54
  -2  -4  -6 934.725 55.4018  52
  -2  -4  -6 685.268 50.6124  23
  -2  -4  -6 886.425 50.4655  49
  -2  -4  -6 650.056 48.9618  38
  -2  -4  -6 815.148 55.1901  29
  -2  -4  -7 1131.38 87.6460   7
   2   4   7 1444.68 95.2576  63
  -2  -4  -7 1463.50 74.0482  52
  -2  -4  -7 1403.53 73.1073  54
  -2  -4  -7 1472.97 74.4452  23
  -2  -4  -7 1270.93 62.0505  47
  -2  -4  -7 1455.92 69.6417  49
  -2  -4  -7 1299.99 70.5097  38
  -2  -4  -7 1396.25 73.3082  29
  -2  -4  -8 2947.13 104.487  48
  -2  -4  -8 3113.69 106.517  47
  -2  -4  -8 3226.78 114.020  44
  -2  -4  -8 3314.89 118.976  23
  -2  -4  -8 3311.31 118.671  38
  -2  -4  -8 3289.80 117.664  52
  -2  -4  -8 3246.16 117.716  54
  -2  -4  -9 2.02095 22.4540  48
  -2  -4  -9 26.3840 23.8824  47
  -2  -4  -9 16.0211 29.3388  23
  -2  -4  -9 34.4891 29.2153  29
  -2  -4  -9-6.11920 29.1352  38
  -2  -4  -9-1.22928 25.5355  52
  -2  -4  -9 30.5243 26.4743  54
  -2  -4 -10 5224.02 143.973  48
  -2  -4 -10 5178.66 143.794  47
  -2  -4 -10 5940.83 154.772  23
  -2  -4 -10 5845.79 154.655  38
  -2  -4 -10 5290.02 148.558  54
  -2  -4 -10 5404.40 149.408  52
  -2  -4 -11 78.4791 16.4497  48
  -2  -4 -11 70.8038 16.5524  47
  -2  -4 -11 112.969 21.1075  38
  -2  -4 -11 106.256 20.3858  23
   2   5  -9 49.5597 16.5150  53
   2   5  -8 177.482 40.5317  26
   2   5  -8 177.996 41.2469  30
   2   5  -8 162.817 26.4986  53
   2   5  -7 470.034 58.0991  26
   2   5  -7 442.306 41.4457  53
   2   5  -7 444.982 46.1649  32
   2   5  -7 397.874 44.9223  33
   2   5  -7 457.588 59.3167  30
   2   5  -6 8799.41 232.047  32
   2   5  -6 8474.86 229.766  33
   2   5  -6 8506.15 250.718  30
   2   5  -6 8300.06 247.941  26
   2   5  -5 101.636 27.9478  51
  -2  -5   5 116.564 33.3448  67
  -2  -5   5 60.1388 28.2967  62
   2   5  -5 68.9025 45.1202  14
   2   5  -5 111.527 51.7172  12
   2   5  -5 53.6122 28.1547  32
   2   5  -5 68.1702 28.2895  33
   2   5  -4 36.9556 24.6270  10
  -2  -5   4 26.6826 23.0016  62
  -2  -5   4 36.2651 26.7812  67
   2   5  -4 66.5382 44.3151  14
   2   5  -4 63.0421 47.3255  12
   2   5  -4 10.0360 23.8964  15
   2   5  -4 21.3636 22.2428  32
   2   5  -4 19.7010 21.6079  33
   2   5  -4 21.7039 24.1704  51
   2   5  -3 3657.24 113.982  51
  -2  -5   3 3764.64 133.559  67
  -2  -5   3 3670.08 125.158  62
   2   5  -3 3569.60 138.131  10
   2   5  -2 9.54493 19.9404  51
   2   5  -2 7.63315 18.9796  10
  -2  -5   2 1.35854 21.9855  67
   2   5  -2 13.9717 22.3807  57
  -2  -5   1 465.658 39.1236  67
   2   5  -1 441.103 48.7480  19
   2   5  -1 428.138 46.8063  20
  -2  -5   1 397.134 39.3729   1
   2   5   0 809.374 55.3476  64
   2   5   0 640.873 45.0690  63
   2   5   0 609.490 54.7877  19
  -2  -5   0 627.685 54.4272  17
   2   5   0 640.600 55.1940  20
  -2  -5   0 572.070 47.6926   1
   2   5   1 486.582 39.5158  63
   2   5   1 576.715 45.3664  64
  -2  -5  -1 420.447 43.5676  17
  -2  -5  -1 591.240 47.2019  13
   2   5   1 481.866 47.8421  20
  -2  -5  -1 591.559 47.1202  11
   2   5   1 420.441 44.8613  19
  -2  -5  -1 484.290 46.4541   1
   2   5   2 51285.8 990.606  63
   2   5   2 51399.0 1011.18  19
   2   5   2 52076.2 1010.22  20
  -2  -5  -2 50648.8 1014.00  11
  -2  -5  -2 51502.9 1009.26   1
   2   5   3 2373.98 102.623  64
   2   5   3 1889.92 87.2525  63
  -2  -5  -3 2532.42 109.325  11
  -2  -5  -3 2278.64 101.378  13
  -2  -5  -3 2014.07 93.1120   9
  -2  -5  -3 2009.77 92.5429   1
   2   5   4 27515.7 604.561  64
  -2  -5  -4 20176.6 537.390  29
  -2  -5  -4 27242.9 546.065  49
  -2  -5  -4 26578.0 548.243  40
  -2  -5  -4 27567.8 550.471  39
  -2  -5  -4 33668.4 614.318  13
  -2  -5  -4 33719.9 619.108  11
  -2  -5  -5 12354.8 293.916  52
  -2  -5  -5 12259.1 293.199  54
  -2  -5  -5 11912.5 289.239  29
  -2  -5  -5 11507.9 282.404  27
  -2  -5  -5 13279.3 289.816  49
  -2  -5  -5 12947.6 288.337  40
  -2  -5  -5 13684.3 291.675  39
  -2  -5  -5 12935.2 287.991  41
  -2  -5  -5 12918.5 287.990  42
  -2  -5  -5 14024.0 334.256  13
  -2  -5  -5 10929.4 319.794  11
  -2  -5  -6 9436.30 235.441  49
  -2  -5  -6 10252.0 244.429  29
  -2  -5  -6 9088.79 232.923  42
  -2  -5  -6 9513.18 235.068  41
  -2  -5  -6 10196.1 247.024  52
  -2  -5  -6 9736.47 245.191  54
  -2  -5  -7 106.127 29.9469  49
  -2  -5  -7 112.863 31.9766  23
  -2  -5  -7 109.326 36.6136  29
  -2  -5  -7 128.893 32.7816  52
  -2  -5  -7 149.451 34.1851  54
  -2  -5  -7 98.7005 31.0010  38
  -2  -5  -8 21100.1 459.365  23
  -2  -5  -8 20494.9 459.215  54
  -2  -5  -8 20737.0 460.624  52
  -2  -5  -8 19889.2 454.869  38
  -2  -5  -9 164.860 32.3494  23
  -2  -5  -9 194.258 33.7603  29
  -2  -5  -9 123.219 32.0440  38
  -2  -5  -9 205.495 33.9917  52
  -2  -5  -9 200.778 33.6946  54
  -2  -5 -10 2032.86 77.1945  48
  -2  -5 -10 3518.96 96.4336  38
  -2  -5 -10 3200.78 94.0293  54
  -2  -5 -10 3334.13 95.4420  52
  -2  -5 -10 3708.64 98.2141  23
  -2  -5 -11 1245.96 43.4416  38
  -2  -5 -11 1232.99 43.5136  23
   2   6  -8 1167.16 47.2086  53
   2   6  -7 5248.33 169.701  26
   2   6  -7 5810.68 147.872  53
  -2  -6   7 5643.28 146.941  35
  -2  -6   7 5644.37 147.189  34
   2   6  -7 5255.82 172.153  30
   2   6  -6 1431.03 70.2050  51
   2   6  -6 1378.35 90.5510  26
   2   6  -6 1409.01 92.3223  30
   2   6  -5 10057.7 252.936  51
   2   6  -4 37805.2 775.245  51
  -2  -6   4 37550.6 814.674  67
   2   6  -4 35728.3 832.302  10
  -2  -6   3 13861.1 341.521  67
   2   6  -3 13632.8 352.987  10
   2   6  -3 12729.2 298.703  57
  -2  -6   2 41377.1 919.069  67
   2   6  -2 43428.7 940.629  10
  -2  -6   1 4201.22 141.993   1
   2   6  -1 4104.95 146.611  10
  -2  -6   1 4183.94 165.564  17
   2   6  -1 3767.33 157.199  20
   2   6  -1 3928.97 160.666  19
  -2  -6   0 3613.58 137.794   1
  -2  -6   0 3225.69 100.164   4
  -2  -6   0 3652.49 149.183  17
   2   6   0 3532.59 148.233  20
   2   6   0 3622.06 150.718  19
   2   6   0 3594.25 135.448  10
   2   6   0 3463.66 114.106  57
  -2  -6  -1 14738.1 355.179   1
  -2  -6  -1 12370.5 295.453   4
  -2  -6  -1 12188.9 345.157  17
  -2  -6  -1 12805.2 333.696  13
   2   6   1 13938.3 358.984  20
   2   6   1 15290.7 368.706  19
  -2  -6  -1 14895.0 347.064  11
   2   6   1 15408.0 355.471  64
  -2  -6  -2 2436.95 111.674   1
  -2  -6  -2 2151.42 78.4531   4
   2   6   2 2678.10 115.990  64
  -2  -6  -2 2437.57 80.9656  41
  -2  -6  -2 2408.94 81.7091  42
  -2  -6  -2 2632.57 112.596  13
   2   6   2 2195.89 107.868  20
   2   6   2 2603.44 116.038  19
  -2  -6  -2 2716.96 116.953  11
  -2  -6  -3 290.962 39.2235   1
   2   6   3 274.659 42.1243  64
  -2  -6  -3 272.685 32.9396  29
  -2  -6  -3 243.077 31.0369  42
  -2  -6  -3 214.861 29.3756  40
  -2  -6  -3 275.012 31.5626  39
  -2  -6  -3 264.829 30.2247  41
  -2  -6  -3 305.334 43.5823  13
   2   6   3 220.795 36.2818  20
   2   6   3 185.520 33.7362  19
  -2  -6  -3 329.751 46.7348  11
   2   6   4 2944.00 142.849  64
  -2  -6  -4 3235.68 103.063  49
  -2  -6  -4 3387.37 106.807  29
  -2  -6  -4 3009.92 102.434  40
  -2  -6  -4 3067.13 100.476  41
  -2  -6  -4 3114.07 102.073  42
  -2  -6  -4 3168.49 104.920  39
  -2  -6  -4 2920.49 134.701  11
  -2  -6  -4 3448.69 140.928  13
   2   6   5 63.7995 32.1623  64
  -2  -6  -5 37.4142 30.3760  29
  -2  -6  -5 29.8488 28.3972  27
  -2  -6  -5 39.0088 25.3903  49
  -2  -6  -5 41.1764 25.8921  39
  -2  -6  -5 31.1542 24.6902  41
  -2  -6  -5 39.0823 24.8140  40
  -2  -6  -5 20.5833 25.2842  42
  -2  -6  -5 28.3271 27.1773  13
  -2  -6  -5 12.9361 26.8110  11
  -2  -6  -6 1443.85 68.6714  49
  -2  -6  -6 1321.10 70.8796  29
  -2  -6  -6 1267.66 66.2019  39
  -2  -6  -6 1446.59 69.0571  41
  -2  -6  -6 1453.19 69.1433  40
  -2  -6  -6 1507.75 69.6325  42
  -2  -6  -6 1584.62 76.2504  54
  -2  -6  -6 1611.06 76.4971  52
  -2  -6  -7 3987.16 127.115  49
  -2  -6  -7 4233.13 129.045  42
  -2  -6  -7 4212.27 129.031  41
  -2  -6  -7 4083.90 135.923  54
  -2  -6  -7 4134.55 136.449  52
  -2  -6  -7 4309.31 134.308  29
  -2  -6  -8 5203.60 146.099  42
  -2  -6  -8 5058.55 145.090  41
  -2  -6  -8 5077.51 154.052  54
  -2  -6  -8 4967.72 152.916  52
  -2  -6  -8 5437.40 148.676  29
  -2  -6  -9 1397.44 62.4235  38
  -2  -6  -9 1394.44 64.5229  52
  -2  -6  -9 1490.29 66.3722  54
  -2  -6  -9 1261.75 60.2198  23
  -2  -6 -10 1036.99 42.1389  38
  -2  -6 -10 1003.19 41.4386  23
  -2  -6 -10 731.907 38.5882  54
  -2  -6 -10 548.932 34.8777  52
   2   7  -7 2518.30 91.6621  26
  -2  -7   7 2731.70 74.2322  35
  -2  -7   7 2617.61 72.6919  34
   2   7  -6 132.593 46.7866  26
   2   7  -6 179.664 29.8443  51
  -2  -7   6 197.722 27.1285  35
   2   7  -6 208.232 49.5866  30
  -2  -7   6 210.206 27.2696  34
  -2  -7   5 719.789 47.4044  34
  -2  -7   5 755.865 48.3024  35
   2   7  -5 714.158 51.4055  51
   2   7  -4 2099.78 91.2559  51
   2   7  -3 1929.81 84.9829  51
   2   7  -3 1817.96 82.4557  57
   2   7  -2 3346.39 113.866  51
   2   7  -2 3537.88 154.872  10
   2   7  -2 3151.18 115.702  57
  -2  -7   1 378.471 45.6209   1
  -2  -7   1 387.734 57.9129  17
   2   7  -1 381.949 58.3945  20
   2   7  -1 367.363 57.0914  19
   2   7  -1 445.690 45.6555  57
   2   7   0 180.877 58.8882  64
  -2  -7   0 224.625 45.5553  17
   2   7   0 234.356 49.3544  20
   2   7   0 239.374 50.5629  19
  -2  -7   0 285.096 42.8432   1
   2   7   0 263.755 38.3252  57
  -2  -7  -1 6914.90 228.583   1
  -2  -7  -1 6965.35 187.662  42
  -2  -7  -1 7191.94 187.944  41
   2   7   1 7063.72 242.061  20
   2   7   1 7229.76 245.420  19
   2   7   1 7301.81 196.790  57
  -2  -7  -2 4855.44 175.484   1
   2   7   2 4684.34 181.189  64
  -2  -7  -2 4976.44 138.133  42
  -2  -7  -2 4824.90 135.673  41
  -2  -7  -2 4343.70 170.737  11
  -2  -7  -2 4450.81 169.810  13
   2   7   2 4211.24 174.072  20
   2   7   2 4317.54 176.214  19
   2   7   3 912.391 78.6035  64
  -2  -7  -3 675.192 50.5969  29
  -2  -7  -3 978.584 54.5689  41
  -2  -7  -3 1070.09 57.2388  40
  -2  -7  -3 1047.60 56.4264  42
  -2  -7  -3 777.373 50.8883  39
  -2  -7  -3 1146.60 80.3814  13
  -2  -7  -3 945.694 75.3083  11
   2   7   4 168.432 45.7668  64
  -2  -7  -4 157.709 35.3904  29
  -2  -7  -4 182.250 32.7886  40
  -2  -7  -4 231.588 33.3654  39
  -2  -7  -4 188.726 31.9544  42
  -2  -7  -4 187.577 31.3632  41
  -2  -7  -4 138.151 39.9179  13
  -2  -7  -4 191.243 41.4329  11
  -2  -7  -4 158.372 29.4937  49
  -2  -7  -5 30367.3 621.756  49
  -2  -7  -5 30548.8 626.170  29
  -2  -7  -5 29792.0 622.738  42
  -2  -7  -5 30244.4 624.709  40
  -2  -7  -5 29916.3 622.625  41
  -2  -7  -6 5748.13 162.924  49
  -2  -7  -6 6501.20 171.546  29
  -2  -7  -6 6146.69 169.029  40
  -2  -7  -6 6100.47 167.154  42
  -2  -7  -6 5485.57 166.126  39
  -2  -7  -6 6257.57 168.816  41
  -2  -7  -7 36.2813 22.4081  49
  -2  -7  -7 27.9194 22.9734  41
  -2  -7  -7 56.5745 25.1064  40
  -2  -7  -7 19.3474 22.6887  39
  -2  -7  -7 55.9237 24.4620  42
  -2  -7  -7 43.3049 29.1000  29
  -2  -7  -8 815.711 45.3837  42
  -2  -7  -8 885.030 47.2405  41
  -2  -7  -8 770.924 46.6734  29
  -2  -7  -8 719.732 47.1941  54
  -2  -7  -9 145.516 22.8724  52
  -2  -7  -9 214.085 25.1907  54
  -2  -8   7 6871.00 148.314  35
  -2  -8   7 6593.28 147.256  34
   2   8  -6 3726.25 124.801  26
   2   8  -6 4000.90 111.290  51
   2   8  -6 3763.60 126.155  30
  -2  -8   6 4145.68 107.321  35
  -2  -8   6 4399.00 108.548  34
  -2  -8   5 909.536 46.1543  34
  -2  -8   5 939.238 47.2107  35
   2   8  -5 940.846 52.5333  51
   2   8  -4 537.419 45.0014  51
   2   8  -3 12010.2 298.751  57
   2   8  -3 13528.8 308.466  51
   2   8  -2 5981.80 169.536  57
   2   8  -2 5057.77 156.448  51
   2   8  -1 2255.85 97.3097  57
  -2  -8   0 37.3070 29.9462  41
  -2  -8   0 33.3768 30.6678  42
   2   8   0 99.1265 32.8569  57
  -2  -8  -1 54.9900 28.2546  41
  -2  -8  -1 42.6679 29.7918  42
   2   8   1 63.1338 31.4828  57
  -2  -8  -2 10959.8 270.373  42
  -2  -8  -2 11393.7 271.135  41
  -2  -8  -3 1738.57 75.9132  49
  -2  -8  -3 1638.63 77.7459  29
  -2  -8  -3 1937.99 78.0975  40
  -2  -8  -3 1730.84 78.3839  42
  -2  -8  -3 1632.14 75.9476  41
  -2  -8  -4 2790.67 99.7977  49
  -2  -8  -4 2834.09 104.227  42
  -2  -8  -4 2733.00 101.867  41
  -2  -8  -4 3011.15 106.706  39
  -2  -8  -5 70.8440 27.3087  49
  -2  -8  -5 95.5108 33.2728  29
  -2  -8  -5 79.9473 28.3069  39
  -2  -8  -5 65.8999 26.0925  41
  -2  -8  -5 79.6477 27.1588  42
  -2  -8  -5 66.9828 27.3817  40
  -2  -8  -6 44.6443 23.6395  49
  -2  -8  -6 21.3604 28.8599  29
  -2  -8  -6 92.8176 27.2576  39
  -2  -8  -6 48.1653 24.8921  41
  -2  -8  -6 63.7939 26.1214  40
  -2  -8  -6 76.3427 25.7601  42
  -2  -8  -7 109.022 28.0363  29
  -2  -8  -7 61.5631 21.5401  41
  -2  -8  -7 92.1013 23.4260  42
  -2  -8  -8 13.3138 19.6542  29
  -2  -8  -8 6.25474 15.5868  41
  -2  -8  -8 11.3062 16.1891  42
   2   9  -5 464.453 30.7940  51
   2   9  -4 7366.21 182.195  51
   2   9  -3 71.1604 23.1789  51
   2   9  -3 36.7522 25.8417  57
  -2  -9   3 41.7531 25.3507  41
  -2  -9   3 47.4990 27.6293  42
   2   9  -2 27.9976 28.4744  57
  -2  -9   2 31.4796 25.0826  41
  -2  -9   2 45.0333 27.9775  42
   2   9  -1 647.857 52.4902  57
  -2  -9   1 723.466 50.5813  41
   2   9   0 1756.18 83.1675  57
  -2  -9   0 1875.95 81.4387  42
   2   9   1 8641.97 225.401  57
  -2  -9  -1 8650.72 223.882  41
  -2  -9  -1 9168.42 228.779  42
  -2  -9  -2 17579.7 402.608  42
  -2  -9  -2 18537.3 403.782  41
  -2  -9  -3 43.8637 24.0180  45
  -2  -9  -3 55.4090 26.2322  49
  -2  -9  -3 58.4815 28.7020  41
  -2  -9  -3 65.6302 29.7851  42
  -2  -9  -4 588.167 43.9239  49
  -2  -9  -4 550.640 38.8710  45
  -2  -9  -4 626.516 46.6997  42
  -2  -9  -4 599.160 44.4730  41
  -2  -9  -4 653.582 44.3239  39
  -2  -9  -5 8408.26 197.632  49
  -2  -9  -5 8692.24 201.317  42
  -2  -9  -5 8278.45 200.173  41
  -2  -9  -6 2280.83 77.6541  42
  -2  -9  -6 2286.12 77.2328  41
  -2  -9  -7 1737.24 57.4209  42
  -2  -9  -7 1588.62 55.9308  41
   2  10  -3 610.233 33.9999  57
   2  10  -2 148.607 25.6318  57
  -2 -10   2 155.407 24.3419  41
  -2 -10   2 128.344 24.7916  42
   2  10  -1 4487.34 130.868  57
  -2 -10   1 4446.40 127.033  41
  -2 -10   0 534.153 36.0734  45
   2  10   0 691.748 45.5658  57
  -2 -10   0 702.208 45.2633  42
  -2 -10   0 658.250 43.3123  41
  -2 -10  -1 52.8444 21.1275  45
  -2 -10  -1 11.1086 21.5843  49
   2  10   1 29.4105 23.7515  57
  -2 -10  -1 36.7663 23.4106  42
  -2 -10  -1 28.6085 23.1072  41
  -2 -10  -2 13.9516 22.9664  41
  -2 -10  -2 30.4849 23.7244  42
  -2 -10  -2 31.7905 19.7816  45
  -2 -10  -2 34.2125 23.2991  49
  -2 -10  -3 13181.7 287.714  42
  -2 -10  -3 12238.6 283.788  41
  -2 -10  -3 13284.4 284.672  49
  -2 -10  -3 12281.2 278.308  45
  -2 -10  -4 759.868 42.2101  42
  -2 -10  -4 740.559 41.6391  41
  -2 -10  -4 655.250 34.5989  45
  -2 -10  -4 702.533 39.0899  49
  -2 -10  -5 70.8100 18.6485  41
  -2 -10  -5 69.7703 18.7727  42
  -2 -10  -5 49.8421 16.2998  49
  -2 -11  -1 3949.84 94.1683  42
  -2 -11  -1 3742.55 92.4083  41
  -2 -11  -2 8037.91 174.634  42
  -2 -11  -2 7667.33 173.543  41
  -2 -11  -2 7774.44 170.718  45
   3  -8  -4 41.1027 14.7972  24
   3  -8  -4 50.4620 14.2261  22
   3  -8  -3 13248.3 284.286  24
   3  -8  -3 12997.4 281.915  22
   3  -8  -2 133.578 23.8301  24
   3  -8  -2 184.405 24.1713  22
   3  -8  -2 167.617 21.3776  28
   3  -8  -1 966.153 48.0221  22
   3  -8  -1 1017.35 46.3736  28
   3  -8  -1 1003.80 49.4445  24
   3  -8  -1 899.668 42.6311  31
   3  -8   0 1152.06 51.5919  28
   3  -8   0 1193.58 54.4155  22
   3  -8   0 1269.24 55.9791  24
   3  -8   0 1260.31 51.9277  31
   3  -8   1 5898.13 153.879  22
   3  -8   1 6336.72 152.263  28
   3  -8   1 5913.70 154.127  24
   3  -8   2 16824.2 348.344  22
   3  -8   2 16230.5 348.071  24
  -3   8  -2 16629.8 351.732  51
   3  -8   3 2047.50 69.2182  22
   3  -8   3 1991.40 69.4391  24
  -3   8  -3 2083.76 72.9899  51
   3  -8   4 150.545 21.0458  24
   3  -8   4 158.425 20.5587  22
  -3   8  -4 143.059 21.5126  51
   3  -8   5 1364.34 46.8943  22
   3  -8   5 1378.48 47.4016  24
   3  -7  -5 274.663 26.6392  24
   3  -7  -5 228.858 24.1766  22
   3  -7  -5 233.316 26.8446  43
   3  -7  -5 262.967 27.5424  44
   3  -7  -4 1038.51 51.2506  22
   3  -7  -4 1095.00 54.6979  24
   3  -7  -4 1100.06 55.1871  44
   3  -7  -3 4666.26 130.210  22
   3  -7  -3 4363.50 129.907  24
   3  -7  -3 4293.47 130.690  43
   3  -7  -3 4366.66 130.877  44
   3  -7  -2 543.012 38.9127  28
   3  -7  -2 520.847 41.8401  24
   3  -7  -2 464.536 38.8844  22
   3  -7  -2 443.997 34.9397  31
   3  -7  -2 567.087 44.7891  43
   3  -7  -1 1049.39 54.2786  28
   3  -7  -1 1107.07 58.2818  22
   3  -7  -1 1078.98 58.6182  24
   3  -7  -1 923.073 51.7385  31
   3  -7  -1 1180.91 61.0660  44
   3  -7  -1 1244.50 63.2554  43
   3  -7   0 5105.17 141.046  22
   3  -7   0 4263.58 133.976  28
   3  -7   0 5314.20 144.131  24
   3  -7   0 5070.51 142.867  45
   3  -7   0 4464.57 138.666  44
   3  -7   0 4712.35 140.253  43
   3  -7   1 4326.47 125.676  22
   3  -7   1 4097.10 125.130  24
   3  -7   1 4199.39 124.143  28
   3  -7   2 2000.15 81.6225  24
   3  -7   2 2081.93 80.2323  22
  -3   7  -2 2101.86 87.7633  51
   3  -7   3 1186.56 59.7906  24
   3  -7   3 1171.49 58.0948  22
  -3   7  -3 1276.97 65.6959  51
   3  -7   4 56.3978 21.6793  22
   3  -7   4 71.2619 23.4841  24
  -3   7  -4 56.8792 23.6814  51
  -3   7  -5 7451.09 178.479  51
   3  -7   5 7234.12 177.265  24
   3  -7   5 6953.08 175.137  22
   3  -7   5 7415.44 171.153  35
  -3   7  -6 5862.65 148.310  51
   3  -7   6 6651.99 153.999  24
   3  -7   6 6372.04 152.015  22
   3  -7   6 6249.54 147.053  35
   3  -7   6 6136.57 145.980  34
   3  -7   7 755.230 32.1853  24
   3  -7   7 739.679 31.9599  22
   3  -7   7 691.357 29.1147  34
   3  -7   7 721.071 29.7160  35
   3  -6  -7 1083.00 43.3918  43
   3  -6  -6 1765.50 66.5826  44
   3  -6  -6 1763.32 66.3982  43
   3  -6  -6 1558.37 62.5753  24
   3  -6  -6 1574.62 61.1696  22
   3  -6  -5 2358.23 88.6250  43
   3  -6  -5 2436.96 89.5041  44
   3  -6  -5 2564.13 88.0458  22
   3  -6  -5 2477.10 89.6669  24
   3  -6  -5 2326.84 79.2918  55
   3  -6  -4 3824.72 120.873  43
   3  -6  -4 3805.98 118.618  22
   3  -6  -4 3450.69 117.487  24
   3  -6  -4 3276.05 106.825  60
   3  -6  -4 3949.17 112.672  55
   3  -6  -3 2433.82 94.1870  44
   3  -6  -3 2365.14 91.8609  43
   3  -6  -3 2097.89 87.1638  22
   3  -6  -3 2329.91 82.5587  28
   3  -6  -3 2468.22 93.4328  24
   3  -6  -3 1977.74 79.9037  60
   3  -6  -3 2513.46 86.0046  55
   3  -6  -2 7179.90 177.633  28
   3  -6  -2 6519.58 177.149  22
   3  -6  -2 7164.54 181.731  24
   3  -6  -2 5802.31 163.970  31
   3  -6  -2 5626.28 175.547  45
   3  -6  -2 6986.28 183.313  44
   3  -6  -2 6679.14 181.906  43
   3  -6  -1 3725.73 120.707  22
   3  -6  -1 4065.94 123.828  28
   3  -6  -1 3872.53 122.303  24
   3  -6  -1 3980.05 125.771  44
   3  -6  -1 3722.82 121.991  43
   3  -6   0 31.1036 24.3505  45
   3  -6   0 30.8420 26.3268  43
   3  -6   0 25.9114 26.2082  44
   3  -6   0 21.5488 22.3063  24
   3  -6   0 28.6043 27.3347  28
   3  -6   0 38.2807 21.7493  22
   3  -6   1 2779.77 96.2019  45
   3  -6   1 2940.39 101.567  44
   3  -6   1 2873.26 98.2778  24
   3  -6   1 2665.80 93.9731  22
  -3   6  -2 1740.44 83.2860  51
   3  -6   2 2054.57 80.3845  24
   3  -6   2 1978.15 79.1079  28
   3  -6   2 1753.79 75.7023  22
   3  -6   2 2010.23 80.8347  56
  -3   6  -3 8390.11 223.322  51
   3  -6   3 8294.96 214.560  24
   3  -6   3 8307.73 213.531  22
  -3   6  -4 7753.39 200.349  51
   3  -6   4 7550.12 193.495  22
   3  -6   4 8129.10 197.782  24
   3  -6   4 7883.90 191.514  35
   3  -6   4 7245.76 187.210  34
  -3   6  -5 11127.1 261.211  51
   3  -6   5 11322.0 260.367  22
   3  -6   5 11167.2 260.179  24
   3  -6   5 11166.6 254.103  34
  -3   6  -6 1181.07 55.1214  51
   3  -6   6 1066.18 50.9943  34
   3  -6   6 1188.61 53.3855  35
   3  -6   6 1206.80 57.6035  22
   3  -6   6 1285.11 59.3069  24
   3  -6   7 3193.95 90.6100  34
   3  -6   7 3365.46 92.5729  35
   3  -6   7 3371.20 99.7545  24
   3  -6   7 3311.29 99.0999  22
   3  -6   8 4893.44 115.049  35
   3  -6   8 4830.46 114.442  34
   3  -6   8 5049.07 120.877  22
   3  -6   8 5212.81 121.762  24
   3  -5  -7 22.9779 21.2567  44
   3  -5  -7 63.7754 22.6380  43
   3  -5  -7 8.99574 19.0578  60
   3  -5  -7 0.52913 18.6261  55
   3  -5  -6 472.866 41.6666  43
   3  -5  -6 405.990 39.6306  44
   3  -5  -6 387.739 38.9004  24
   3  -5  -5 3893.31 127.789  44
   3  -5  -5 4270.37 129.387  43
   3  -5  -5 3448.53 120.218  22
   3  -5  -5 3523.53 123.174  24
   3  -5  -5 3979.08 117.860  60
   3  -5  -5 3587.20 115.008  55
   3  -5  -4 1323.45 70.2885  43
   3  -5  -4 1375.59 71.3108  44
   3  -5  -4 1275.68 67.6135  22
   3  -5  -4 1541.26 72.9006  24
   3  -5  -4 1508.49 68.3291  60
   3  -5  -4 1217.37 63.5014  55
   3  -5  -3 18257.4 395.731  28
   3  -5  -3 18430.2 405.364  24
   3  -5  -3 18583.6 404.249  22
   3  -5  -3 18228.1 407.878  44
   3  -5  -3 17580.9 404.231  43
   3  -5  -3 18914.8 394.318  31
   3  -5  -2 1634.67 71.4748  55
   3  -5  -2 1978.79 82.3505  45
   3  -5  -2 1799.81 78.3243  44
   3  -5  -2 1769.52 76.8883  43
   3  -5  -2 2047.06 76.9437  60
   3  -5  -2 1826.36 75.8608  22
   3  -5  -2 1757.53 74.0281  28
   3  -5  -2 1787.78 75.9679  24
   3  -5  -2 1573.14 68.4069  31
   3  -5  -1 6720.94 172.751  22
   3  -5  -1 6301.32 173.904  28
   3  -5  -1 7016.52 175.582  24
   3  -5  -1 6457.83 209.278  16
  -3   5   1 6898.79 220.496   2
  -3   5   1 6768.22 221.012   3
   3  -5  -1 5921.42 175.564  45
   3  -5  -1 6231.26 175.746  44
   3  -5  -1 6729.40 176.407  43
   3  -5   0 34434.7 711.269  28
   3  -5   0 33837.3 706.792  24
   3  -5   0 36721.2 708.288  22
   3  -5   0 33181.2 711.761  45
   3  -5   0 36343.1 714.176  43
   3  -5   0 37545.8 766.884  16
  -3   5   0 39731.2 783.261   2
  -3   5   0 39008.2 784.197   3
   3  -5   1 6568.61 167.968  56
   3  -5   1 5962.61 161.969  22
   3  -5   1 6484.32 166.327  24
   3  -5   1 5376.39 159.936  45
   3  -5   1 6963.76 174.716  44
   3  -5   1 6350.25 170.790  43
   3  -5   1 5730.65 198.258  16
  -3   5  -1 5924.47 218.551  18
  -3   5  -1 6709.90 212.980   3
  -3   5  -1 6844.85 212.877   2
   3  -5   2 6566.37 165.577  56
   3  -5   2 5458.58 158.750  24
   3  -5   2 6263.92 162.474  22
   3  -5   2 6466.86 171.128  44
   3  -5   2 6510.89 172.033  43
  -3   5  -2 6636.30 224.872  18
   3  -5   2 4969.19 188.733  16
  -3   5  -2 5953.50 196.952   2
  -3   5  -2 5979.97 198.257   3
   3  -5   3 35.9297 27.1902  56
   3  -5   3 31.1910 21.9493  24
  -3   5  -3 62.0695 26.2565  51
   3  -5   3 28.6738 22.1963  22
   3  -5   3 29.7140 21.3238  34
   3  -5   3 36.6132 22.8478  35
  -3   5  -4 729.196 49.7963  51
   3  -5   4 684.747 48.3138  56
   3  -5   4 779.740 48.5310  35
   3  -5   4 702.586 45.9334  34
   3  -5   4 768.623 49.1979  24
   3  -5   5 4740.19 140.311  34
   3  -5   5 4829.50 141.007  35
   3  -5   5 5213.39 148.462  22
   3  -5   6 9300.88 224.058  35
   3  -5   6 9317.31 223.081  34
   3  -5   6 9545.72 234.950  22
   3  -5   6 9222.51 231.729  24
   3  -5   7 53.8474 24.1923  24
   3  -5   7 66.0283 19.8446  35
   3  -5   7 44.7378 18.3988  34
   3  -5   7 43.2989 23.5867  22
   3  -5   8 801.801 37.6678  35
   3  -5   8 785.811 36.6996  34
   3  -5   8 792.042 44.8008  24
   3  -5   9 4304.79 110.011  24
   3  -5   9 4506.33 110.306  22
   3  -4  -8 732.521 48.9680  30
   3  -4  -7 1594.94 78.8224  26
   3  -4  -7 1494.02 66.8460  44
   3  -4  -7 1522.00 67.0755  43
   3  -4  -6 1894.67 76.1994  55
   3  -4  -6 2205.67 98.9128  26
   3  -4  -6 1830.56 82.8281  43
   3  -4  -6 1951.68 84.4825  44
   3  -4  -6 1717.28 74.5937  60
   3  -4  -6 2401.93 104.523  30
   3  -4  -5 1204.26 61.7187  55
   3  -4  -5 1932.84 95.2117  26
   3  -4  -5 69.6871 118.205  23
   3  -4  -5 1372.68 71.7123  43
   3  -4  -5 1533.32 74.2460  44
   3  -4  -5 31.4976 117.051  38
   3  -4  -5 1363.51 66.0905  60
   3  -4  -4 724.450 52.8639  43
   3  -4  -4 736.989 52.8269  44
   3  -4  -4 606.986 47.9405  60
  -3   4   4 711.622 65.3980  65
   3  -4  -3 698.808 46.4111  55
   3  -4  -3 733.581 47.4185  22
   3  -4  -3 695.189 48.0304  44
   3  -4  -3 746.615 48.5791  43
   3  -4  -3 650.244 46.1050  60
   3  -4  -3 648.031 42.2332  31
   3  -4  -2 25786.2 502.919  60
   3  -4  -2 26235.2 502.811  55
   3  -4  -2 26505.5 515.322  45
   3  -4  -2 23220.2 503.632  43
   3  -4  -2 21808.4 498.274  22
   3  -4  -2 24079.0 503.170  28
   3  -4  -2 24878.4 499.651  31
   3  -4  -1 866.568 47.5494  28
   3  -4  -1 501.070 35.7677  22
   3  -4  -1 573.040 38.1902  24
   3  -4  -1 826.030 48.4788  45
   3  -4  -1 639.281 42.4567  44
   3  -4  -1 708.683 43.5438  43
   3  -4  -1 716.860 55.7665  16
  -3   4   1 714.402 61.4043   3
  -3   4   1 724.208 61.3440   2
   3  -4   0 10304.7 206.914  56
   3  -4   0 8967.05 210.566  28
   3  -4   0 9156.01 210.203  45
   3  -4   0 9880.11 211.223  44
   3  -4   0 9138.25 209.368  43
  -3   4   0 10077.0 270.916  18
   3  -4   0 11053.9 256.098  16
  -3   4   0 10183.6 260.286   3
  -3   4   0 10288.0 259.241   2
   3  -4   1 275.345 32.5367  56
   3  -4   1 133.684 22.8953  24
   3  -4   1 211.977 24.8148  45
   3  -4   1 274.351 30.2201  44
   3  -4   1 268.178 30.8576  43
  -3   4  -1 331.582 45.8467  18
   3  -4   1 237.294 37.1399  16
   3  -4   1 167.729 22.5523  22
  -3   4  -1 235.422 38.0328   3
  -3   4  -1 238.801 38.3677   2
   3  -4   2 4140.40 113.001  56
   3  -4   2 4098.28 110.206  35
   3  -4   2 3837.40 107.444  34
  -3   4  -2 4400.22 160.215  18
   3  -4   2 4452.67 146.370  16
  -3   4  -2 4009.69 141.627   3
  -3   4  -2 3960.80 139.821   2
   3  -4   3 7312.34 186.263  22
   3  -4   3 7346.85 187.610  56
   3  -4   3 7768.49 188.722  35
   3  -4   3 7758.71 188.278  34
   3  -4   4 672.360 57.5728  66
   3  -4   4 782.553 46.4729  22
   3  -4   4 975.353 51.3850  56
  -3   4  -4 785.162 66.6994  18
   3  -4   4 879.451 48.8183  35
   3  -4   4 875.648 48.3746  34
   3  -4   5 521.651 42.2970  22
   3  -4   5 554.258 43.1545  24
   3  -4   5 533.954 39.8845  35
   3  -4   5 469.803 37.6422  34
   3  -4   6 7943.55 204.658  22
   3  -4   6 7979.76 195.740  35
   3  -4   6 7995.75 195.522  34
  -3   4  -6 7492.57 200.082  59
   3  -4   7 2032.59 85.2216  22
   3  -4   7 2021.73 82.2031  24
   3  -4   7 1917.31 71.6350  35
   3  -4   7 2013.65 72.4999  34
  -3   4  -7 2088.44 81.7483  59
   3  -4   8 6980.18 177.090  22
   3  -4   8 6863.83 176.753  24
  -3   4  -8 6260.04 169.865  59
   3  -4   8 6803.58 162.075  35
   3  -4   8 6659.39 160.874  34
  -3   4  -9 713.484 36.7708  50
  -3   4  -9 693.344 38.6418  59
   3  -4   9 624.580 39.2885  22
   3  -4   9 685.888 39.6303  24
   3  -4  10 114.464 15.4764  22
   3  -4  10 112.731 15.8489  24
   3  -3  -9 8.35063 20.9407  26
   3  -3  -9 29.4270 23.6812  30
   3  -3  -9 10.1546 19.1199  37
   3  -3  -8 32.2545 32.9355  26
   3  -3  -8 35.1126 30.2530  37
   3  -3  -8 32.1498 33.8824  30
   3  -3  -7 1096.57 55.1433  60
   3  -3  -7 1128.51 54.7760  55
   3  -3  -7 1426.32 79.6952  26
   3  -3  -7 725.708 113.869  23
   3  -3  -7 1111.79 62.5460  43
   3  -3  -7 1281.95 64.8330  44
   3  -3  -7 1283.87 73.5551  37
   3  -3  -7 696.584 113.995  38
   3  -3  -7 1374.12 80.3472  30
   3  -3  -6 27.9513 29.9399  60
   3  -3  -6 11.7979 27.9242  55
   3  -3  -6-16.7845 67.7841  23
   3  -3  -6 20.2635 40.6618  26
   3  -3  -6 26.7127 28.4096  44
   3  -3  -6 2.44335 26.6707  43
   3  -3  -6 5.79841 37.9344  37
   3  -3  -6-1.27827 67.8631  38
   3  -3  -6 38.9018 41.6042  30
   3  -3  -5 2415.85 89.1770  55
   3  -3  -5 2305.57 111.766  52
   3  -3  -5 2613.88 99.1427  43
   3  -3  -5 2707.44 100.275  44
   3  -3  -5 2391.53 89.9423  60
   3  -3  -5 2201.97 105.213  30
   3  -3  -4 622.777 43.8581  55
   3  -3  -4 339.317 48.6343  26
   3  -3  -4 677.926 46.9616  60
  -3   3   4 460.895 50.8241  65
   3  -3  -4 524.879 55.3104  30
   3  -3  -4 572.665 45.4494  43
   3  -3  -4 563.573 45.1659  44
   3  -3  -3 4747.09 144.355  52
   3  -3  -3 5360.45 134.171  55
   3  -3  -3 4324.72 132.504  44
   3  -3  -3 4486.19 132.780  43
   3  -3  -3 4867.58 132.170  60
   3  -3  -3 4904.10 128.288  31
   3  -3  -2 2920.89 90.4920  58
   3  -3  -2 2684.67 83.7485  55
   3  -3  -2 2683.70 84.6706  28
   3  -3  -2 2705.27 89.3581  45
   3  -3  -2 2984.21 87.3704  60
   3  -3  -2 2855.49 83.5186  31
   3  -3  -1 7536.29 204.821  16
  -3   3   1 7441.98 213.206   3
  -3   3   1 7449.19 212.331   2
   3  -3  -1 7897.64 183.830  58
  -3   3   0 17558.2 415.997  18
  -3   3   0 16703.8 407.465   2
  -3   3   0 17388.1 411.653   3
  -3   3  -1 456.092 47.6600  18
   3  -3   1 431.678 41.6253  16
   3  -3   1 383.562 39.5754  21
  -3   3  -1 518.371 45.9751   3
  -3   3  -1 482.629 44.1189   2
   3  -3   2 80.2768 25.4127  66
  -3   3  -2 140.258 32.5156  18
   3  -3   2 151.516 29.6776  16
   3  -3   2 112.081 28.5271  21
  -3   3  -2 99.9230 28.3638   2
  -3   3  -2 94.2885 27.1552   3
   3  -3   2 146.119 26.0136  56
  -3   3  -3 7036.42 208.142  18
   3  -3   3 7100.57 204.906  21
   3  -3   3 6891.37 169.541  56
  -3   3  -4 65.6862 26.7798  64
   3  -3   4 98.6018 27.2970  66
   3  -3   4 89.5529 25.9770  62
  -3   3  -4 79.1987 26.2920  18
   3  -3   4 79.5927 20.0291  34
   3  -3   4 69.9355 20.0037  35
  -3   3  -4 96.1036 21.8897  59
   3  -3   4 97.3930 25.9879  56
   3  -3   5 379.393 32.1775  35
   3  -3   5 368.534 31.4644  34
  -3   3  -5 372.622 34.6035  59
   3  -3   5 397.863 45.4738  66
  -3   3  -6 15471.7 349.976  59
   3  -3   6 14756.0 385.455  66
   3  -3   6 16379.7 342.141  35
   3  -3   6 15938.4 340.529  34
  -3   3  -6 14147.0 381.369  15
  -3   3  -7 8527.08 216.711  59
  -3   3  -8 3000.54 103.513  59
  -3   3  -9 923.489 49.0161  59
   3  -3  10 3637.54 99.8541  22
   3  -3  10 3575.33 99.2608  24
  -3   3 -10 3801.59 99.0838  50
   3  -2  -9 1415.55 63.9033  26
   3  -2  -9 1435.65 62.0308  37
   3  -2  -8 2345.50 93.0568  37
   3  -2  -8 2036.70 92.4558  30
   3  -2  -7 3628.19 110.119  60
   3  -2  -7 3643.76 137.935  26
   3  -2  -7 3575.08 108.654  55
   3  -2  -7 3515.70 135.997  37
   3  -2  -6 1164.37 60.4228  60
   3  -2  -6 1148.32 58.7021  55
   3  -2  -6 930.010 84.0649  52
   3  -2  -6 1280.29 80.7293  26
   3  -2  -6 1235.39 79.7988  37
   3  -2  -6 1063.60 71.0640  38
   3  -2  -6 980.628 73.8767  30
   3  -2  -5 15318.9 330.448  60
   3  -2  -5 15033.0 353.393  54
   3  -2  -5 15438.3 328.797  55
   3  -2  -5 15639.3 355.402  52
   3  -2  -5 12509.7 347.855  26
   3  -2  -5 15142.0 344.009  48
   3  -2  -5 12188.6 345.721  37
   3  -2  -5 16184.0 361.230  30
   3  -2  -4 56.7450 25.7222  60
  -3   2   4 50.7048 25.4835  65
   3  -2  -4 45.2754 24.5710  55
   3  -2  -4 51.2512 29.7687  54
   3  -2  -4 38.9381 28.0899  52
   3  -2  -4 23.4904 26.5716  23
   3  -2  -4 39.9728 33.1124  26
   3  -2  -4 70.0981 25.1698  48
   3  -2  -4 44.7118 23.3383  47
   3  -2  -4 18.1940 25.6217  38
   3  -2  -4 60.4027 35.6180  30
   3  -2  -3 4525.98 124.614  60
  -3   2   3 4462.26 152.989  65
   3  -2  -3 4780.40 125.865  55
   3  -2  -3 4962.43 137.585  54
   3  -2  -3 4833.90 136.610  52
  -3   2   2 2088.19 90.3676  18
   3  -2  -1 15123.5 345.231  16
  -3   2   1 15036.0 353.860   3
  -3   2   1 15126.9 352.725   2
  -3   2   0 11379.5 272.167  18
   3  -2   0 11531.3 262.032  16
  -3   2   0 10585.1 266.058   3
  -3   2   0 10526.0 264.320   2
  -3   2  -1 9372.08 235.248  18
   3  -2   1 8885.90 225.774  16
   3  -2   1 9191.10 227.040  21
  -3   2  -1 9575.41 232.694   3
  -3   2  -1 9549.58 231.448   2
  -3   2  -2 164.859 27.8573  18
   3  -2   2 116.968 24.6480  16
   3  -2   2 193.463 31.0974  21
   3  -2   2 113.278 26.0743  66
  -3   2  -2 163.202 26.2424   3
  -3   2  -2 159.847 26.3345   2
  -3   2  -3 4939.36 143.840  18
   3  -2   3 4199.14 130.303  16
   3  -2   3 5026.89 147.498  21
  -3   2  -3 3663.28 134.251  64
   3  -2   3 4854.66 140.670  66
  -3   2  -3 4193.18 128.659   2
  -3   2  -3 4269.63 130.370   3
  -3   2  -4 431.858 31.4783  59
   3  -2   4 550.555 45.4895  66
   3  -2   4 522.726 46.1098  21
  -3   2  -5 1592.45 62.3885  59
   3  -2   5 1510.64 79.4269  66
   3  -2   5 1211.59 52.9453  35
   3  -2   5 1335.03 54.3442  34
  -3   2  -6 3903.69 176.681   9
  -3   2  -6 4005.10 148.378  15
  -3   2  -6 4736.24 133.025  59
   3  -2   6 4717.87 160.093  66
  -3   2  -7 1197.50 62.8660  59
   3  -2   7 1177.95 77.1671  66
  -3   2  -8 7076.54 188.308  59
  -3   2  -9 3047.67 100.917  59
  -3   2 -10 388.735 30.1829  50
  -3   2 -10 338.737 29.5117  59
  -3   2 -11 50.1682 12.1319  50
   3  -1  -9 2420.11 90.2421  26
   3  -1  -9 2171.27 83.2865  37
   3  -1  -8 1850.02 93.4521  26
   3  -1  -8 2136.48 93.4169  37
   3  -1  -8 2004.30 96.3238  30
   3  -1  -8 1869.21 79.7303  47
   3  -1  -8 2117.89 83.7300  48
   3  -1  -7 1076.21 78.6604  26
   3  -1  -7 983.169 62.8155  47
   3  -1  -7 1043.82 64.9690  48
   3  -1  -7 1192.89 79.0615  37
  -3   1   6 7754.04 240.699  62
   3  -1  -6 8127.44 200.323  60
   3  -1  -6 8161.81 199.409  55
   3  -1  -6 8647.78 234.045  26
   3  -1  -6 7555.34 212.637  48
   3  -1  -6 7863.41 213.633  47
   3  -1  -6 8576.55 236.241  37
   3  -1  -6 8176.95 231.259  30
   3  -1  -5 50.0021 46.9101  14
   3  -1  -5 90.4328 50.5832  12
   3  -1  -5 94.4767 43.5419   8
   3  -1  -5 161.640 31.6201  60
   3  -1  -5 146.523 36.4443  54
   3  -1  -5 124.064 30.0265  55
   3  -1  -5 192.012 38.4370  52
   3  -1  -5 92.4001 32.9712  23
   3  -1  -5 120.500 41.0289  26
   3  -1  -5 146.120 30.5423  48
   3  -1  -5 139.339 28.7143  47
   3  -1  -5 91.7866 33.2960  38
   3  -1  -5 195.808 44.9461  37
   3  -1  -5 140.116 42.0436  30
   3  -1  -4 96.6950 45.5435  14
   3  -1  -4 205.777 55.4669  12
   3  -1  -4 137.571 43.1133   8
   3  -1  -4 153.342 27.6797  60
  -3   1   4 174.658 32.1139  65
   3  -1  -4 142.863 29.7523  52
   3  -1  -4 143.197 27.3975  55
   3  -1  -4 118.903 30.1379  54
   3  -1  -4 86.6914 28.2336  23
   3  -1  -4 119.362 36.9598  26
   3  -1  -4 162.745 24.3552  25
   3  -1  -4 139.688 27.2239  48
   3  -1  -4 132.247 27.1041  47
   3  -1  -4 180.181 39.3449  37
   3  -1  -4 128.729 28.6365  38
   3  -1  -4 222.580 25.2653  31
   3  -1  -4 243.416 40.5368  30
  -3   1   3 5981.59 172.772  65
   3  -1  -3 5804.39 192.592   8
  -3   1   2 53206.5 1072.29  65
  -3   1   1 13755.6 311.816   2
  -3   1   1 12883.7 309.868   3
   3  -1   0 5528.94 144.620  16
  -3   1   0 5129.84 146.285   2
  -3   1   0 5516.28 149.572   3
  -3   1  -1 37018.7 713.085  18
   3  -1   1 33874.4 703.638  16
   3  -1   1 32787.4 703.707  21
  -3   1  -1 34336.0 706.925   3
  -3   1  -1 36452.6 708.872   2
   3  -1   2 17753.9 395.034  66
   3  -1   2 18314.4 391.722  16
   3  -1   2 17228.7 395.956  21
  -3   1  -2 18079.9 392.748   3
  -3   1  -2 17195.5 389.537   2
   3  -1   3 36418.3 775.890  61
   3  -1   3 40613.0 785.938  66
  -3   1  -3 35512.8 777.229  18
   3  -1   3 42361.5 790.137  21
   3  -1   3 37037.9 772.673  16
  -3   1  -3 39431.7 777.309   3
  -3   1  -3 39228.4 776.032   2
   3  -1   4 13339.7 319.698  21
   3  -1   4 14282.3 325.173  61
   3  -1   4 14221.3 325.251  66
  -3   1  -5 12963.6 348.357   9
   3  -1   5 12544.6 312.070  61
  -3   1  -5 12135.8 279.452  59
  -3   1  -6 19814.4 436.566  59
   3  -1   6 19614.7 469.064  66
  -3   1  -7 33333.7 686.172  59
   3  -1   7 34638.2 732.166  61
  -3   1  -8 858.101 54.0856  59
  -3   1  -9 55.8407 24.2506  59
  -3   1 -10 5283.05 139.239  50
  -3   1 -11 362.444 24.3963  50
   3   0  -9 403.953 44.4783  26
   3   0  -9 416.979 44.5670  30
   3   0  -9 458.903 42.1318  37
   3   0  -8 2779.44 113.528  26
   3   0  -8 2500.59 109.355  30
   3   0  -8 2515.12 104.445  37
   3   0  -8 2545.17 93.7834  36
   3   0  -7 2324.35 111.311  26
   3   0  -7 2372.64 109.990  37
   3   0  -7 2674.83 101.830  36
   3   0  -7 2709.48 117.961  30
   3   0  -6 759.132 90.6717  14
   3   0  -6 836.941 97.1735  12
  -3   0   6 655.286 59.3259  62
   3   0  -6 743.485 82.8791   8
   3   0  -6 685.900 64.7124  26
   3   0  -6 773.544 48.5823  25
   3   0  -6 689.965 65.3261  37
   3   0  -6 684.895 66.4888  30
   3   0  -5 30076.6 664.281  12
   3   0  -5 22874.3 626.614  14
  -3   0   5 23806.9 557.931  62
   3   0  -5 24224.2 515.980  60
   3   0  -5 23333.0 514.133  55
   3   0  -5 24866.5 520.837  53
   3   0  -5 27219.5 624.894   8
   3   0  -5 24139.2 513.514  25
   3   0  -5 25382.2 550.681  26
   3   0  -5 26115.2 549.120  37
   3   0  -5 28384.6 560.372  30
   3   0  -4 22552.3 497.634   8
   3   0  -4 20485.5 410.266  53
   3   0  -4 18403.5 425.896  37
   3   0  -4 18105.5 450.322  15
   3   0  -4 21534.7 518.366  12
   3   0  -4 16090.9 486.715  14
  -3   0   3 14572.2 342.236  65
   3   0  -3 13449.5 362.455   8
   3   0  -3 14325.4 351.452  15
   3   0  -3 14470.5 388.134  14
  -3   0   2 4717.83 137.350  65
   3   0  -2 4593.81 147.954   8
   3   0  -2 4520.83 140.497  15
   3   0  -2 4841.51 165.398  12
  -3   0   1 26239.3 528.198  65
  -3   0   1 25894.6 523.735   3
  -3   0   1 25681.7 523.023   2
   3   0  -1 24952.9 516.855  16
  -3   0   0 12241.6 270.612   2
  -3   0   0 12307.1 271.295   3
   3   0   0 11798.9 265.706  16
   3   0   1 4020.15 107.468  61
  -3   0  -1 4098.90 115.174   2
  -3   0  -1 4287.32 116.778   3
   3   0   1 4344.11 114.864  16
   3   0   1 4043.57 113.183  21
   3   0   2 1344.63 54.0932  61
  -3   0  -2 1247.17 54.5489   2
  -3   0  -2 1237.32 54.1508   3
  -3   0  -2 1218.27 50.6204  18
   3   0   2 1224.84 56.1830  21
   3   0   2 1281.39 53.9542  16
   3   0   3 36751.1 744.145  61
   3   0   3 36752.5 738.787  66
  -3   0  -3 37502.3 769.068   9
  -3   0  -3 36924.7 735.192   2
  -3   0  -3 37470.4 736.656   3
   3   0   3 34597.1 739.341  21
   3   0   4 19408.8 433.499  61
   3   0   4 20109.0 427.609  66
  -3   0  -4 20760.5 463.971   9
   3   0   4 18900.2 419.245  21
  -3   0  -5 6590.53 209.028   9
  -3   0  -5 6024.11 195.101   7
   3   0   5 6122.37 174.924  66
   3   0   5 6399.95 185.865  61
  -3   0  -6 16843.6 422.289   7
  -3   0  -6 15686.6 421.046   9
  -3   0  -6 16091.5 354.850  59
   3   0   6 16316.8 396.997  61
  -3   0  -7 2542.29 132.016   7
  -3   0  -7 2659.60 90.8104  59
  -3   0  -8 30.7247 23.4249  59
  -3   0  -8 32.7014 25.5960  48
  -3   0  -8 63.0811 26.3406  47
  -3   0  -8 46.1214 30.8096  36
   3   0   8 31.0861 26.7138  61
  -3   0  -9 8238.82 202.074  48
  -3   0  -9 7936.87 200.715  47
  -3   0 -10 5273.68 139.130  48
  -3   0 -10 5000.30 138.000  47
  -3   0 -10 4832.10 132.892  50
  -3   0 -11 1421.43 58.6477  29
  -3   0 -11 1555.61 60.3096  36
   3   1  -9 14.2101 23.1063  36
   3   1  -9 31.0174 31.4769  30
   3   1  -9 9.18695 30.8697  26
   3   1  -8 102.722 38.0771  37
   3   1  -8 50.6261 29.1373  36
   3   1  -8 75.3922 41.7874  30
   3   1  -8 25.0688 39.4258  26
   3   1  -7 3592.54 114.112  53
   3   1  -7 4325.14 146.859  26
   3   1  -7 3696.76 125.943  36
   3   1  -7 3838.33 135.724  37
   3   1  -7 2940.77 115.069  32
   3   1  -7 3997.80 143.219  30
   3   1  -7 3094.01 116.536  33
   3   1  -6 1148.86 113.878  12
   3   1  -6 1277.80 119.236  14
   3   1  -6 1302.97 101.143   8
  -3  -1   6 1209.62 77.1354  62
   3   1  -6 1215.92 61.3752  53
   3   1  -6 1244.02 61.6246  25
   3   1  -6 1136.09 79.8335  26
   3   1  -6 1166.47 74.0339  37
   3   1  -6 1124.66 66.1417  36
   3   1  -6 1057.45 80.2150  30
   3   1  -5 17055.1 466.173  15
   3   1  -5 17147.0 516.146  12
   3   1  -5 23875.2 564.281  14
   3   1  -5 22262.4 516.734   8
  -3  -1   5 21239.2 469.372  62
   3   1  -5 18803.2 422.845  53
   3   1  -5 20269.0 423.260  25
   3   1  -5 22782.6 466.329  26
   3   1  -5 20627.9 433.241  50
   3   1  -5 19878.1 445.890  37
   3   1  -5 18436.7 452.809  30
  -3  -1   4 10331.0 256.729  67
   3   1  -4 9292.19 225.657  50
   3   1  -4 10731.2 287.917   8
   3   1  -4 10929.1 275.710  15
   3   1  -4 9974.62 306.544  12
   3   1  -4 10098.1 226.169  53
   3   1  -3 31730.5 704.860   8
   3   1  -3 34307.1 698.819  15
   3   1  -3 34758.1 739.618  12
  -3  -1   3 30152.2 684.413  67
  -3  -1   3 31786.9 680.218  65
   3   1  -2 417.213 42.7415   8
   3   1  -2 407.429 37.6517  15
   3   1  -2 461.674 52.2168  12
   3   1  -2 315.299 46.3692  14
  -3  -1   2 421.319 37.8427  65
  -3  -1   1 14990.4 339.706   3
  -3  -1   1 14930.3 340.323   2
   3   1  -1 14567.8 341.848  15
  -3  -1   0 2959.69 87.4935   3
  -3  -1   0 2895.38 87.0483   2
   3   1   0 2590.76 75.6172  63
  -3  -1   0 2584.47 84.1852  65
  -3  -1  -1 6704.02 160.694   3
  -3  -1  -1 6633.79 159.969   2
   3   1   1 6487.55 153.941  61
   3   1   2 10720.3 228.770  61
   3   1   2 10271.4 222.920  63
  -3  -1  -3 4681.71 121.625   3
  -3  -1  -3 4907.77 145.496   9
  -3  -1  -3 4508.62 120.072   2
   3   1   3 4120.72 118.724  21
   3   1   3 4333.10 127.463  61
  -3  -1  -4 13397.4 329.305   7
   3   1   4 13496.7 321.440  61
  -3  -1  -5 52.8394 33.6576   9
  -3  -1  -5 27.8553 29.2075   7
   3   1   5 82.9219 28.9437  61
   3   1   5 29.6299 24.3436  63
  -3  -1  -6 61.6236 29.1279  46
  -3  -1  -6 42.7685 32.7018   9
  -3  -1  -6 68.1014 33.5970   7
   3   1   6 41.2215 27.2068  61
  -3  -1  -7 40461.0 829.636  23
   3   1   7 41508.0 857.213  61
  -3  -1  -7 38246.6 821.880  38
  -3  -1  -7 39618.2 886.886   7
  -3  -1  -8 1165.53 93.3234   7
   3   1   8 1339.21 84.2385  61
  -3  -1  -8 1460.95 78.4334  23
  -3  -1  -8 1423.71 75.7511  38
  -3  -1  -8 1484.38 75.6161  36
  -3  -1  -8 1299.80 64.8881  48
  -3  -1  -8 1427.94 67.7935  47
  -3  -1  -9 153.276 42.1091  29
  -3  -1  -9 185.641 37.4297  23
  -3  -1  -9 184.251 37.0803  38
  -3  -1  -9 116.874 34.8057  36
  -3  -1  -9 175.343 30.5434  48
  -3  -1  -9 153.788 29.3254  47
  -3  -1 -10 128.350 26.5437  48
  -3  -1 -10 129.549 27.1170  47
  -3  -1 -10 54.2732 29.9800  36
  -3  -1 -10 110.712 33.7313  29
  -3  -1 -11 18.9584 17.5919  48
  -3  -1 -11 27.5389 16.8140  47
  -3  -1 -11 12.8949 21.3553  36
  -3  -1 -11 69.3787 22.9397  29
   3   2  -9 4072.86 105.803  36
   3   2  -9 3834.92 113.129  26
   3   2  -8 2137.93 82.2135  53
   3   2  -8 2001.99 88.3922  36
   3   2  -8 2241.95 102.011  30
   3   2  -8 2392.38 103.061  26
   3   2  -7 241.427 52.6282  26
   3   2  -7 183.598 33.6259  53
   3   2  -7 132.409 31.2981  32
   3   2  -7 134.291 32.6643  33
   3   2  -7 110.952 35.6295  36
   3   2  -7 166.816 49.3648  30
   3   2  -6 4302.54 213.836  12
   3   2  -6 5307.18 234.083  14
   3   2  -6 4468.24 193.942   8
  -3  -2   6 4641.76 165.512  62
   3   2  -6 4925.87 140.785  53
   3   2  -6 4509.68 163.597  26
   3   2  -6 4663.98 153.459  37
   3   2  -6 4620.16 147.151  36
   3   2  -6 5416.54 175.476  30
   3   2  -6 4696.05 146.735  33
   3   2  -5 34.5845 25.2969  15
   3   2  -5 52.8712 47.1372  14
   3   2  -5 15.5409 43.6823  12
   3   2  -5 16.6759 30.6320   8
  -3  -2   5 60.4940 28.5497  62
  -3  -2   5 47.7858 27.5098  66
   3   2  -5 27.0974 24.3385  53
   3   2  -5 15.2877 41.1212  26
   3   2  -5 33.2494 26.0094  25
   3   2  -5 12.1435 20.0637  50
   3   2  -5 33.8503 32.0899  37
   3   2  -5 25.0718 22.5784  32
   3   2  -5 4.66343 42.6114  30
   3   2  -5 16.9908 22.2138  33
  -3  -2   4 19583.4 430.729  62
  -3  -2   4 18472.8 427.108  67
   3   2  -4 17750.4 387.461  25
   3   2  -4 22126.4 503.694  12
   3   2  -4 20737.1 448.160  15
   3   2  -4 19684.8 485.465  14
   3   2  -4 18378.7 449.664   8
   3   2  -4 20138.6 394.178  53
   3   2  -4 15405.6 392.818  51
  -3  -2   3 129.995 31.2998  62
  -3  -2   3 194.589 34.5283  67
  -3  -2   3 215.617 33.0454  65
   3   2  -3 169.238 37.1296   8
   3   2  -3 210.744 47.8007  14
   3   2  -3 212.671 51.6809  12
   3   2  -3 153.928 33.5557  15
  -3  -2   2 121.037 27.2762  65
  -3  -2   2 142.542 28.8592  67
  -3  -2   2 116.858 24.3222  62
   3   2  -2 88.8042 30.2954   8
   3   2  -2 91.2241 37.6487  14
   3   2  -2 75.3945 38.9258  12
   3   2  -2 109.163 24.9776  15
  -3  -2   1 24904.6 516.003  65
   3   2  -1 25592.6 517.377  15
  -3  -2   0 11146.8 263.844   2
  -3  -2   0 11893.2 267.212   3
  -3  -2   0 10977.3 264.374  67
   3   2   0 12103.1 265.390  63
  -3  -2   0 12238.4 263.771  65
   3   2   1 55966.8 1076.65  61
   3   2   1 54614.5 1075.68  63
  -3  -2  -1 52458.2 1071.13  65
  -3  -2  -1 50964.0 1077.76   9
  -3  -2  -1 58393.5 1086.02   3
  -3  -2  -1 54602.3 1082.51   2
   3   2   1 59322.5 1096.90  19
   3   2   2 2814.07 86.8097  61
   3   2   2 2812.60 89.2859  63
  -3  -2  -2 2838.78 97.2460   9
  -3  -2  -2 2700.19 86.3941   2
  -3  -2  -2 2849.72 88.2003   3
   3   2   2 2858.76 96.4856  20
   3   2   2 2746.97 94.4961  19
   3   2   3 10673.2 257.742  61
   3   2   3 11754.7 263.870  63
  -3  -2  -3 12955.2 282.341   9
   3   2   3 11433.4 260.294  20
   3   2   3 9982.20 254.615  19
   3   2   4 534.676 43.3412  61
   3   2   4 381.430 41.7969  63
  -3  -2  -5 23971.1 565.325   9
   3   2   5 24853.3 563.194  63
   3   2   6 14295.4 371.503  63
   3   2   6 15400.1 366.945  61
  -3  -2  -6 16604.0 347.404  54
  -3  -2  -6 16546.1 346.262  52
  -3  -2  -6 14451.1 329.466  46
  -3  -2  -6 16610.7 339.789  49
  -3  -2  -6 13541.1 334.119  36
  -3  -2  -6 16369.7 387.958   9
  -3  -2  -6 15370.9 391.582   7
  -3  -2  -6 12368.5 337.173  23
  -3  -2  -7 404.859 58.7952   7
  -3  -2  -7 409.271 50.5527  23
  -3  -2  -7 449.497 39.8154  48
  -3  -2  -7 508.709 41.0718  47
  -3  -2  -7 462.518 47.9089  46
  -3  -2  -7 413.493 46.4746  38
  -3  -2  -7 406.634 45.8139  36
   3   2   7 396.279 51.1490  61
   3   2   8 1413.51 86.2280  61
   3   2   8 1192.47 88.3279  63
  -3  -2  -8 1522.71 79.7905  29
  -3  -2  -8 1465.49 103.240   7
  -3  -2  -9 617.537 53.9723  23
  -3  -2  -9 638.978 55.5526  38
  -3  -2  -9 724.974 57.9836  29
  -3  -2  -9 572.434 52.4695  36
  -3  -2  -9 648.125 47.1150  48
  -3  -2  -9 583.957 45.6405  47
  -3  -2 -10 18998.3 412.089  23
  -3  -2 -10 18182.0 409.292  38
  -3  -2 -10 19136.0 412.419  36
  -3  -2 -10 18604.9 410.295  29
  -3  -2 -10 18487.3 399.847  48
  -3  -2 -10 17630.9 398.129  47
  -3  -2 -11 398.494 32.5977  23
  -3  -2 -11 546.472 34.5186  48
  -3  -2 -11 538.977 34.2669  47
  -3  -2 -11 406.396 33.4662  38
  -3  -2 -11 414.406 33.3391  29
  -3  -2 -11 539.226 39.2773  36
   3   3  -9 76.0883 21.4033  53
   3   3  -9 109.186 24.6065  36
   3   3  -9 103.839 31.2500  30
   3   3  -9 82.9056 30.0616  26
   3   3  -8 23.0556 24.7885  53
   3   3  -8 14.4368 27.9466  36
   3   3  -8-26.9934 39.4505  30
   3   3  -8 26.7132 37.7443  26
   3   3  -7 5586.35 156.119  53
   3   3  -7 5573.94 180.699  26
   3   3  -7 5386.33 164.794  36
   3   3  -7 5062.26 159.265  33
   3   3  -7 4942.49 159.532  32
   3   3  -7 5442.29 181.059  30
   3   3  -6 1681.89 135.196  12
   3   3  -6 1501.62 125.228  14
  -3  -3   6 1885.55 98.9236  62
   3   3  -6 1960.93 81.4685  53
   3   3  -6 2149.74 107.884  26
   3   3  -6 1849.69 84.1613  50
   3   3  -6 2010.98 88.6820  36
   3   3  -6 1711.44 83.6020  33
   3   3  -6 1864.63 105.363  30
   3   3  -6 1765.31 85.0710  32
   3   3  -5 11292.2 322.532   8
  -3  -3   5 11154.5 294.251  62
  -3  -3   5 10711.3 288.157  67
   3   3  -5 10978.2 258.472  53
   3   3  -5 9386.94 281.646  26
   3   3  -5 11458.8 270.601  50
   3   3  -5 11511.3 319.035  15
   3   3  -5 10731.6 351.360  12
   3   3  -5 10157.8 343.262  14
   3   3  -5 11534.3 267.299  33
   3   3  -5 11116.3 293.072  30
   3   3  -5 11658.3 268.706  32
   3   3  -4 1949.87 102.687   8
   3   3  -4 2008.29 77.9888  51
   3   3  -4 2265.33 75.7342  53
   3   3  -4 1814.96 72.0597  50
   3   3  -4 2111.88 104.313  15
   3   3  -4 2114.83 124.125  12
   3   3  -4 2218.92 125.283  14
   3   3  -4 1975.32 73.5764  33
   3   3  -4 2073.35 95.8004  30
   3   3  -4 1984.99 73.6371  32
  -3  -3   4 2299.88 97.2628  67
  -3  -3   4 1937.26 91.1799  62
  -3  -3   3 283.886 36.9148  67
   3   3  -3 228.759 51.0173  12
   3   3  -3 381.167 45.3887  15
   3   3  -3 350.260 54.5835  14
   3   3  -3 285.160 42.2115   8
  -3  -3   2 75578.1 1449.28  67
  -3  -3   2 71458.5 1427.50  65
   3   3  -2 70439.1 1436.07  15
   3   3  -2 72975.9 1450.59   8
  -3  -3   1 2139.62 80.7930  67
   3   3  -1 2015.19 78.7148  63
  -3  -3   0 2677.19 103.208  13
  -3  -3   0 2739.00 106.125  11
   3   3   0 3756.66 123.246  20
   3   3   0 3791.67 119.883  19
  -3  -3   0 4149.41 108.447  67
   3   3   0 3848.58 108.155  63
  -3  -3   0 3676.70 104.952  65
   3   3   1 15308.9 345.287  20
   3   3   1 15981.2 347.680  19
   3   3   1 15135.3 329.007  63
  -3  -3  -1 15492.8 324.033  65
  -3  -3  -2 1463.18 75.4231  13
  -3  -3  -2 1508.52 77.1848  11
   3   3   2 1559.77 70.6429  20
   3   3   2 1498.59 70.8323  19
  -3  -3  -2 1727.20 72.4669   9
   3   3   3 6475.04 160.595  61
  -3  -3  -3 6400.00 181.027  13
   3   3   3 5848.16 161.460  20
  -3  -3  -3 5727.91 176.042  11
   3   3   3 5915.77 161.752  19
  -3  -3  -3 6742.82 178.189   9
  -3  -3  -3 5673.34 167.706   7
   3   3   4 7653.39 202.592  61
   3   3   4 7556.25 212.155  63
   3   3   5 21972.6 506.420  61
   3   3   5 22214.2 521.240  63
  -3  -3  -5 22780.4 529.295   7
  -3  -3  -6 80.8345 29.9919   9
  -3  -3  -6 48.9845 31.6862   7
   3   3   6 94.7972 34.7110  63
   3   3   6 51.2952 26.8712  61
  -3  -3  -6 53.0258 26.2199  52
  -3  -3  -6 57.6628 26.2691  54
  -3  -3  -6 58.9816 30.3707  29
  -3  -3  -6 64.3450 29.5435  23
  -3  -3  -6 34.4992 19.9918  48
  -3  -3  -6 31.7480 20.8294  47
  -3  -3  -6 96.8188 30.6649  46
  -3  -3  -6 68.2729 25.9174  49
  -3  -3  -6 50.0408 29.1643  38
  -3  -3  -6 59.5595 28.4695  36
  -3  -3  -7 3227.81 150.254   7
   3   3   7 3420.40 148.126  63
  -3  -3  -7 3652.00 121.596  54
  -3  -3  -7 3723.44 121.982  52
  -3  -3  -7 3150.09 119.007  23
  -3  -3  -7 3110.98 109.253  46
  -3  -3  -7 3203.85 113.749  49
  -3  -3  -7 3229.49 117.215  38
  -3  -3  -7 3212.55 115.008  36
  -3  -3  -7 3743.18 122.646  29
  -3  -3  -8 14362.8 394.529   7
   3   3   8 13364.3 372.747  63
  -3  -3  -8 14685.6 332.354  54
  -3  -3  -8 14310.7 330.934  52
  -3  -3  -8 13313.9 332.679  23
  -3  -3  -8 13799.5 315.176  48
  -3  -3  -8 14302.7 318.103  47
  -3  -3  -8 14943.2 328.927  46
  -3  -3  -8 13594.0 332.468  38
  -3  -3  -8 13554.6 328.393  36
  -3  -3  -9 1110.46 63.0896  52
  -3  -3  -9 1094.73 63.0579  54
  -3  -3  -9 1024.08 66.1161  23
  -3  -3  -9 1041.64 65.4812  38
  -3  -3  -9 966.265 61.7842  36
  -3  -3  -9 1123.82 69.5549  29
  -3  -3  -9 1001.88 56.4221  48
  -3  -3  -9 985.282 56.8765  47
  -3  -3 -10 726.469 50.9051  23
  -3  -3 -10 716.039 50.1865  38
  -3  -3 -10 703.671 50.1114  36
  -3  -3 -10 733.727 51.6272  29
  -3  -3 -10 680.117 44.2021  48
  -3  -3 -10 684.684 44.2642  47
  -3  -3 -11 59.6752 18.6890  48
  -3  -3 -11 63.9319 19.1042  47
  -3  -3 -11 65.1146 21.9168  38
  -3  -3 -11 64.0664 21.5637  23
  -3  -3 -11 30.1050 20.9260  29
   3   4  -9 668.023 34.5653  53
   3   4  -9 647.439 43.9360  30
   3   4  -9 643.073 44.0110  26
   3   4  -8 362.629 35.2830  53
   3   4  -8 367.117 39.2758  36
   3   4  -8 344.576 48.0125  30
   3   4  -8 364.443 47.3476  26
   3   4  -7 12719.0 303.157  53
   3   4  -7 13729.3 336.638  26
   3   4  -7 13531.9 316.300  36
   3   4  -7 13380.9 335.917  30
   3   4  -7 12373.9 313.206  33
   3   4  -7 12938.8 316.027  32
   3   4  -6 911.920 59.4482  50
   3   4  -6 1000.15 80.2044  26
   3   4  -6 1192.55 63.2289  53
   3   4  -6 912.062 61.5848  33
   3   4  -6 1043.77 82.9817  30
   3   4  -6 984.763 63.2314  32
  -3  -4   5 1316.27 80.5136  67
  -3  -4   5 1190.52 77.7038  62
   3   4  -5 1267.47 63.4745  53
   3   4  -5 1295.03 64.5787  50
   3   4  -5 1186.12 84.1730  26
   3   4  -5 1223.20 89.4682  15
   3   4  -5 1361.93 113.055  12
   3   4  -5 1205.24 106.927  14
   3   4  -5 1337.75 67.8633  33
   3   4  -5 1324.80 67.4486  32
   3   4  -5 1249.33 86.1468  30
  -3  -4   4 12497.9 313.286  67
   3   4  -4 11952.6 283.462  51
   3   4  -4 12473.5 331.862  15
   3   4  -4 12535.6 372.129  12
   3   4  -4 12514.0 366.900  14
   3   4  -4 12535.2 280.629  33
   3   4  -4 12091.6 278.627  32
   3   4  -3 380.810 34.3837  57
   3   4  -3 477.959 37.1532  51
   3   4  -3 463.134 47.1474  15
   3   4  -3 454.062 63.3700  12
   3   4  -3 599.485 67.8437  14
   3   4  -3 401.332 31.8990  33
   3   4  -3 442.716 32.8621  32
  -3  -4   3 442.360 41.4768  62
  -3  -4   3 398.243 42.6554  67
   3   4  -2 7260.74 222.907  12
   3   4  -2 7135.97 218.120  14
   3   4  -2 5762.47 174.587  63
  -3  -4   2 5923.81 173.481  67
  -3  -4   2 5504.26 163.350  65
   3   4  -1 8380.63 240.378  20
   3   4  -1 7544.14 235.628  19
  -3  -4   1 10131.4 231.361  67
   3   4  -1 9642.07 233.961  63
  -3  -4   1 9776.42 227.009  65
   3   4   0 3298.81 121.333  20
   3   4   0 3229.75 120.410  19
   3   4   0 3173.03 106.251  63
  -3  -4   0 2949.36 97.6258  67
   3   4   1 288.721 32.8932  63
  -3  -4  -1 249.720 29.9399  65
  -3  -4  -1 316.135 37.0738  13
  -3  -4  -1 241.706 34.7365  11
   3   4   1 243.341 35.6192  20
   3   4   1 265.389 37.5952  19
  -3  -4  -1 255.460 29.9697   9
   3   4   2 1127.94 59.9502  63
  -3  -4  -2 1234.53 57.1172  65
  -3  -4  -2 1374.13 73.3190  13
  -3  -4  -2 1213.04 70.5646  11
   3   4   2 1353.93 69.5669  20
   3   4   2 1161.68 66.3909  19
  -3  -4  -2 1431.76 68.0813   9
  -3  -4  -3 3094.38 118.897  13
  -3  -4  -3 2747.41 114.306  11
   3   4   3 2802.67 103.371  20
   3   4   3 2651.04 101.717  19
  -3  -4  -3 3068.88 111.596   9
   3   4   4 14.9958 26.2793  63
  -3  -4  -4 31.5546 25.7468  13
  -3  -4  -4 22.8170 25.2769  11
  -3  -4  -4 52.8635 27.5562   9
  -3  -4  -5 984.860 54.5627  54
  -3  -4  -5 776.136 50.5352  52
  -3  -4  -5 949.188 48.7669  49
  -3  -4  -5 806.694 61.3520  13
  -3  -4  -5 762.872 62.5507  11
  -3  -4  -5 861.353 65.0237   9
  -3  -4  -6 1913.72 103.037   9
  -3  -4  -6 1930.61 107.858   7
   3   4   6 2526.33 118.928  63
  -3  -4  -6 2586.57 95.0356  54
  -3  -4  -6 2665.40 95.8264  52
  -3  -4  -6 2111.37 89.4895  23
  -3  -4  -6 2559.61 89.8230  27
  -3  -4  -6 2522.00 86.8378  46
  -3  -4  -6 2258.54 85.1822  49
  -3  -4  -6 1805.36 82.6513  38
  -3  -4  -6 2461.84 89.0269  36
  -3  -4  -6 1526.44 80.3838  29
  -3  -4  -7 16868.3 487.622   7
   3   4   7 19278.3 494.752  63
  -3  -4  -7 21645.9 455.149  52
  -3  -4  -7 21537.5 454.791  54
  -3  -4  -7 21687.9 457.417  23
  -3  -4  -7 22213.6 451.517  49
  -3  -4  -7 20115.0 438.485  46
  -3  -4  -7 20616.4 450.842  38
  -3  -4  -7 16738.5 437.679  29
  -3  -4  -8 20.8262 27.2448  52
  -3  -4  -8 22.1189 27.7624  54
  -3  -4  -8 40.0611 30.9404  23
  -3  -4  -8 33.8801 36.8659  29
  -3  -4  -8 68.6074 26.1072  48
  -3  -4  -8 61.2723 25.4969  47
  -3  -4  -8 5.36663 30.0083  46
  -3  -4  -8 8.40735 28.5977  49
  -3  -4  -8 22.2016 29.0245  38
  -3  -4  -8 16.6721 27.2605  36
  -3  -4  -9 1662.18 77.6323  52
  -3  -4  -9 1676.97 78.4864  54
  -3  -4  -9 1695.61 81.9299  23
  -3  -4  -9 1574.12 69.4858  48
  -3  -4  -9 1599.96 69.9693  47
  -3  -4  -9 1681.35 81.0433  38
  -3  -4  -9 1780.91 80.8290  29
  -3  -4  -9 1474.61 73.3387  36
  -3  -4 -10 652.616 41.1475  48
  -3  -4 -10 679.847 42.2626  47
  -3  -4 -10 673.292 46.9601  29
  -3  -4 -10 688.057 48.0872  23
  -3  -4 -10 653.358 48.1208  38
  -3  -4 -10 676.197 44.9401  54
  -3  -4 -10 638.239 44.1815  52
  -3  -4 -11 3276.95 93.3841  48
  -3  -4 -11 2915.70 91.1935  47
  -3  -4 -11 4320.09 104.692  38
  -3  -4 -11 4286.40 104.505  23
   3   5  -8 1854.55 81.8985  26
   3   5  -8 1854.14 83.6204  30
   3   5  -8 1818.23 66.4033  53
   3   5  -7 305.605 53.0697  26
   3   5  -7 372.931 56.6303  30
   3   5  -7 319.031 40.9802  33
   3   5  -7 322.918 40.8996  32
   3   5  -7 347.646 36.8409  53
   3   5  -6 2205.36 112.750  26
   3   5  -6 2189.40 96.3541  33
   3   5  -6 2528.72 119.727  30
   3   5  -6 2353.36 98.5391  32
   3   5  -6 2532.91 93.6406  53
   3   5  -5 199.459 56.9463  26
   3   5  -5 288.177 60.5870  30
   3   5  -5 175.620 34.5589  32
   3   5  -5 198.771 35.9972  33
   3   5  -5 206.329 35.2477  51
   3   5  -5 227.272 34.6162  53
  -3  -5   4 18897.3 444.006  67
   3   5  -4 20139.8 416.038  51
   3   5  -4 18408.9 510.431  12
   3   5  -4 17856.5 500.895  14
   3   5  -4 19547.0 406.863  33
   3   5  -4 20121.4 408.219  32
   3   5  -3 1953.45 79.6581  57
  -3  -5   3 1975.58 97.0007  67
   3   5  -3 2034.78 82.2762  51
   3   5  -3 2271.51 137.711  12
   3   5  -3 2453.72 139.094  14
   3   5  -3 2186.35 105.607  10
   3   5  -3 1899.41 74.6100  33
   3   5  -3 1953.36 74.8346  32
   3   5  -2 908.384 50.5883  51
   3   5  -2 732.413 41.6220  32
   3   5  -2 695.496 41.3121  33
   3   5  -2 871.962 50.8194  57
   3   5  -1 29163.2 606.959  63
  -3  -5   1 31750.2 603.783  67
  -3  -5   1 28222.7 595.811  65
  -3  -5   1 29115.8 613.179   1
   3   5  -1 26086.6 623.250  20
   3   5  -1 23988.2 616.246  19
   3   5  -1 26256.8 573.286  57
   3   5   0 5710.99 161.394  63
   3   5   0 5168.23 179.844  20
   3   5   0 5364.91 183.222  19
   3   5   1 750.651 51.2871  63
  -3  -5  -1 610.057 47.0068  65
  -3  -5  -1 760.325 56.0796  13
   3   5   1 753.050 62.9386  20
   3   5   1 788.758 63.1963  19
  -3  -5  -1 674.556 56.1544   1
   3   5   2 5303.98 158.769  64
   3   5   2 5051.96 155.515  63
  -3  -5  -2 4806.89 165.653   1
  -3  -5  -2 6573.17 174.967   9
  -3  -5  -2 4868.33 168.080  13
  -3  -5  -2 4406.87 164.921  11
   3   5   2 5607.12 176.117  20
   3   5   2 5904.46 179.442  19
   3   5   3 11514.2 302.084  64
   3   5   3 11685.3 294.419  63
  -3  -5  -3 11185.8 259.357  49
  -3  -5  -3 11966.8 312.184  13
  -3  -5  -3 14508.8 334.645  11
   3   5   3 10545.3 293.013  20
   3   5   3 10237.3 291.860  19
  -3  -5  -3 15997.6 323.483   9
  -3  -5  -4 17987.3 373.648  27
  -3  -5  -4 16498.5 371.432  29
  -3  -5  -4 19019.2 428.440  13
  -3  -5  -4 19918.9 436.513  11
  -3  -5  -4 17738.9 371.020  49
  -3  -5  -4 15923.2 369.347  40
  -3  -5  -4 16207.3 370.489  39
  -3  -5  -4 17334.7 415.442   9
   3   5   5 373.534 49.1705  63
  -3  -5  -5 447.545 44.6464  29
  -3  -5  -5 507.063 41.6837  49
  -3  -5  -5 358.610 47.9092   9
  -3  -5  -5 502.687 53.8421  13
  -3  -5  -5 447.618 53.9907  11
  -3  -5  -6 3003.51 104.599  46
  -3  -5  -6 3459.00 112.586  49
  -3  -5  -6 3543.85 116.230  29
  -3  -5  -6 3106.00 107.582  27
  -3  -5  -6 3351.88 115.681  52
  -3  -5  -6 3392.70 116.096  54
   3   5   6 2871.54 138.845  63
  -3  -5  -7 120.918 33.1678  46
  -3  -5  -7 98.6508 31.1372  49
  -3  -5  -7 84.7704 37.0765  29
  -3  -5  -7 125.152 34.1889  27
  -3  -5  -7 124.060 33.0693  52
  -3  -5  -7 104.647 33.1687  54
   3   5   7 57.7869 34.0757  63
  -3  -5  -8 1765.70 81.8527  49
  -3  -5  -8 1972.72 87.7546  29
  -3  -5  -8 1849.58 84.2941  23
  -3  -5  -8 1772.68 83.7723  52
  -3  -5  -8 1843.32 85.1823  54
  -3  -5  -8 1832.01 83.3100  38
  -3  -5  -9 37.0497 27.7738  23
  -3  -5  -9 26.3999 30.7143  29
  -3  -5  -9 27.2770 26.1218  54
  -3  -5  -9 17.1411 25.7795  52
  -3  -5  -9 22.2939 26.6406  38
  -3  -5 -10 144.234 27.3598  23
  -3  -5 -10 73.9297 24.8962  29
  -3  -5 -10 61.5589 23.0340  54
  -3  -5 -10 103.172 24.0031  52
  -3  -5 -10 113.467 25.6812  38
  -3  -5 -11 1237.85 46.5128  23
  -3  -5 -11 1294.40 47.3888  38
   3   6  -8 617.084 31.6609  53
   3   6  -7 74.1188 21.2084  51
   3   6  -7 177.396 45.2621  26
   3   6  -7 214.450 47.0740  30
   3   6  -7 127.391 31.3609  32
   3   6  -7 169.128 32.5244  33
   3   6  -7 201.475 27.0875  53
   3   6  -6 717.796 72.4192  30
   3   6  -6 836.769 74.0633  26
   3   6  -5 4021.39 163.274  26
   3   6  -5 4203.85 139.111  33
   3   6  -5 4544.20 171.442  30
   3   6  -5 4702.10 144.428  32
   3   6  -5 4318.23 141.767  51
   3   6  -4 7316.51 191.227  33
   3   6  -4 7140.66 189.489  32
  -3  -6   3 173.196 36.9475  67
   3   6  -3 142.627 31.4006  57
   3   6  -3 128.832 33.6497  10
   3   6  -3 135.595 32.0839  51
   3   6  -3 155.819 53.7601  14
   3   6  -3 140.731 57.2523  12
   3   6  -3 125.723 26.4820  32
   3   6  -3 170.260 29.1819  33
  -3  -6   2 3948.90 144.943  67
   3   6  -2 4179.67 129.528  57
   3   6  -2 4042.73 126.924  51
   3   6  -2 4276.94 160.700  10
   3   6  -2 3545.92 112.609  32
   3   6  -2 3757.93 115.324  33
   3   6  -1 3094.09 148.032  20
   3   6  -1 3126.22 148.958  19
   3   6  -1 3331.94 114.186  57
  -3  -6   0 3049.07 96.6707   4
  -3  -6   0 3207.48 134.688   1
   3   6   0 3710.04 157.380  20
   3   6   0 3413.50 153.183  19
   3   6   0 3407.07 111.267  57
  -3  -6  -1 2954.71 95.1040   4
  -3  -6  -1 3334.70 137.542   1
  -3  -6  -1 3099.69 124.224  13
   3   6   1 3191.59 142.978  20
  -3  -6  -1 3478.27 132.675  11
   3   6   1 3399.77 146.869  19
   3   6   1 3182.48 120.568  63
  -3  -6  -2 3876.38 114.467   4
  -3  -6  -2 4251.14 157.690   1
   3   6   2 4778.24 154.841  64
   3   6   2 4397.81 144.754  63
  -3  -6  -2 3497.53 115.038  40
  -3  -6  -2 4013.45 119.910  39
  -3  -6  -2 3774.47 149.609  13
   3   6   2 4641.14 167.380  20
  -3  -6  -2 4602.05 164.001  11
   3   6   2 4629.65 167.346  19
  -3  -6  -3-3.76272 22.3942   1
  -3  -6  -3 17.7365 21.1985   4
   3   6   3 1.85780 22.4463  64
   3   6   3 17.6326 23.6033  63
  -3  -6  -3 1.63183 22.3011  29
  -3  -6  -3 47.4749 25.2169  27
  -3  -6  -3 0.94526 22.2029  40
  -3  -6  -3 6.71773 21.1851  39
  -3  -6  -3 12.3325 25.5536  13
  -3  -6  -3 19.4432 28.3110  11
   3   6   3 1.91575 22.8034  20
   3   6   3 11.6770 21.9027  19
   3   6   4 14133.6 407.462  64
  -3  -6  -4 15927.3 362.502  49
  -3  -6  -4 18533.9 372.239  29
  -3  -6  -4 17601.6 368.960  27
  -3  -6  -4 16752.8 368.529  40
  -3  -6  -4 16878.6 369.589  39
  -3  -6  -4 15537.2 413.490  13
  -3  -6  -4 14792.8 414.940  11
  -3  -6  -5 2585.06 95.7389  27
  -3  -6  -5 2810.73 97.6348  49
  -3  -6  -5 2745.11 96.8824  40
  -3  -6  -5 2700.82 96.5706  39
  -3  -6  -5 2568.50 125.309  13
  -3  -6  -5 2469.13 125.851  11
  -3  -6  -6 1232.88 65.9972  52
  -3  -6  -6 1085.59 63.6014  54
  -3  -6  -6 1380.43 71.6157  29
  -3  -6  -6 1255.07 64.0605  27
  -3  -6  -6 1191.15 64.1722  49
  -3  -6  -6 1082.50 59.1904  40
  -3  -6  -6 1125.80 61.2293  39
  -3  -6  -7 18039.3 422.023  49
  -3  -6  -7 19701.4 429.956  29
  -3  -6  -7 19458.4 418.937  27
  -3  -6  -7 19418.9 430.788  52
  -3  -6  -7 18832.5 429.207  54
  -3  -6  -8 24787.3 506.537  52
  -3  -6  -8 24539.0 505.944  54
  -3  -6  -8 23996.1 499.454  29
  -3  -6  -9 410.454 38.3915  52
  -3  -6  -9 454.941 39.1940  54
  -3  -6  -9 422.509 40.3485  29
  -3  -6 -10 364.121 29.4736  38
  -3  -6 -10 269.520 27.3568  52
  -3  -6 -10 283.456 27.6807  54
  -3  -6 -10 343.897 28.4066  23
   3   7  -7 1095.34 60.5578  26
   3   7  -7 1313.01 64.9620  30
   3   7  -6 2454.51 107.144  26
  -3  -7   6 2618.40 86.2969  35
   3   7  -6 2375.53 106.839  30
  -3  -7   6 2522.69 85.1351  34
   3   7  -6 2448.29 87.8654  51
   3   7  -5 9584.32 243.397  51
   3   7  -4 22821.3 504.392  51
   3   7  -3 8117.06 214.218  57
   3   7  -3 7844.75 216.044  51
   3   7  -2 2940.81 141.380  10
   3   7  -2 3077.96 108.094  51
   3   7  -1 10105.3 301.917  10
   3   7  -1 10193.2 260.435  57
   3   7   0 32180.0 790.878  20
   3   7   0 33930.2 799.378  19
  -3  -7   0 33191.0 760.536   1
   3   7   0 35199.4 715.470  57
   3   7   1 35.5900 31.3340  20
   3   7   1 44.2608 34.6347  19
  -3  -7  -1 28.0056 25.2278   4
  -3  -7  -1 34.3904 29.0976   1
   3   7   1 33.2722 27.6285  57
  -3  -7  -2 168.640 38.8301   1
  -3  -7  -2 207.738 32.7149   4
  -3  -7  -2 229.795 32.1270  39
  -3  -7  -2 181.529 30.5303  40
  -3  -7  -2 213.480 30.9369  42
  -3  -7  -2 219.656 30.2407  41
  -3  -7  -2 175.969 38.3799  11
   3   7   2 194.065 43.8502  20
  -3  -7  -2 230.518 41.0419  13
   3   7   2 153.593 40.5664  19
   3   7   2 154.952 38.6687  64
  -3  -7  -3 5354.09 187.537   1
   3   7   3 5012.43 187.107  64
  -3  -7  -3 5930.83 152.162  40
  -3  -7  -3 5385.72 145.857  42
  -3  -7  -3 5786.59 152.118  39
  -3  -7  -3 6045.56 199.616  13
   3   7   3 2724.14 152.438  20
   3   7   3 2752.57 154.105  19
  -3  -7  -3 6636.75 210.026  11
   3   7   4 630.416 67.5611  64
  -3  -7  -4 611.138 47.9753  29
  -3  -7  -4 641.047 47.8794  40
  -3  -7  -4 667.993 47.2666  42
  -3  -7  -4 744.816 50.5011  39
  -3  -7  -4 648.209 45.5730  41
  -3  -7  -4 828.644 74.1996  11
  -3  -7  -4 615.543 65.1751  13
  -3  -7  -4 684.136 48.7325  49
  -3  -7  -5 11835.7 287.520  49
  -3  -7  -5 13093.8 294.829  29
  -3  -7  -5 13067.1 294.517  39
  -3  -7  -5 10968.6 284.436  40
  -3  -7  -5 12445.2 287.308  42
  -3  -7  -5 11984.6 284.144  41
  -3  -7  -6 578.093 46.0416  49
  -3  -7  -6 688.434 51.4533  29
  -3  -7  -6 604.134 45.9560  40
  -3  -7  -6 624.248 47.6073  39
  -3  -7  -7 5671.06 160.874  49
  -3  -7  -7 6030.83 159.026  40
  -3  -7  -7 6262.64 162.939  39
  -3  -7  -7 5364.30 160.147  29
  -3  -7  -8 6.04347 22.7211  52
  -3  -7  -8 29.0202 23.5976  54
  -3  -7  -8 38.6343 26.1644  29
  -3  -7  -8 2.59943 22.0639  49
  -3  -7  -9 818.009 42.4105  29
  -3  -7  -9 671.957 40.8242  54
   3   8  -6 1457.17 68.4998  26
  -3  -8   6 1448.60 51.9378  35
  -3  -8   6 1533.31 52.7858  34
   3   8  -6 1434.52 68.8099  30
   3   8  -5 1282.85 60.5051  51
   3   8  -5 1274.76 78.2919  30
   3   8  -4 1201.04 64.0556  51
   3   8  -3 218.061 37.4683  57
   3   8  -3 225.055 35.3288  51
   3   8  -2 517.570 49.6105  57
   3   8  -1 12307.9 305.333  57
   3   8   0 1306.83 74.4785  57
   3   8   1 643.311 51.7161  57
  -3  -8  -2 3294.29 112.374  42
  -3  -8  -2 3098.24 109.075  41
  -3  -8  -3 2749.62 98.7365  49
  -3  -8  -3 2724.48 97.9583  40
  -3  -8  -3 2523.45 95.2084  42
  -3  -8  -3 2605.83 97.2662  39
  -3  -8  -3 2528.38 94.0174  41
  -3  -8  -4 5269.89 150.929  49
  -3  -8  -4 5498.12 152.735  40
  -3  -8  -4 4953.27 148.006  42
  -3  -8  -4 5623.79 154.628  39
  -3  -8  -4 4929.16 146.262  41
  -3  -8  -5 1404.63 66.6995  49
  -3  -8  -5 1386.33 68.6907  29
  -3  -8  -5 1260.76 63.4459  42
  -3  -8  -5 1206.84 63.9080  39
  -3  -8  -5 1297.00 63.5553  41
  -3  -8  -6 946.018 53.2866  49
  -3  -8  -6 827.869 54.2353  29
  -3  -8  -6 976.421 54.5188  40
  -3  -8  -6 863.218 50.4147  42
  -3  -8  -6 958.314 54.2127  39
  -3  -8  -6 939.504 51.7547  41
  -3  -8  -7 755.477 46.8353  49
  -3  -8  -7 827.786 47.0053  39
  -3  -8  -8 4193.83 102.118  29
  -3  -8  -8 2517.19 87.1706  49
   3   9  -5 2033.57 65.2944  51
   3   9  -5 1944.31 77.2416  30
   3   9  -5 1913.31 76.3214  26
   3   9  -4 2809.51 90.8948  51
   3   9  -3 3932.97 117.496  51
   3   9  -3 3700.85 114.765  57
   3   9  -2 1273.81 67.0025  57
   3   9  -1 282.472 40.9383  57
  -3  -9   1 339.508 40.3959  42
  -3  -9   1 259.210 37.4658  41
   3   9   0 10748.9 264.641  57
  -3  -9   0 10953.9 264.086  42
   3   9   1 725.846 52.5330  57
  -3  -9  -1 766.591 53.8153  42
  -3  -9  -1 733.724 51.8863  41
  -3  -9  -2 316.924 36.8952  49
  -3  -9  -2 354.389 40.6300  42
  -3  -9  -2 305.941 37.3798  41
  -3  -9  -3 705.642 48.3585  49
  -3  -9  -3 606.488 46.9902  41
  -3  -9  -3 645.910 49.3141  42
  -3  -9  -4 782.968 50.4111  49
  -3  -9  -4 761.373 50.0316  42
  -3  -9  -4 696.239 47.5169  41
  -3  -9  -4 792.416 49.8901  39
  -3  -9  -5 19.1951 23.0111  49
  -3  -9  -5 37.6587 30.9431  29
  -3  -9  -5 39.5452 22.1911  39
  -3  -9  -5 53.1700 22.5352  41
  -3  -9  -5 16.0383 22.0097  40
  -3  -9  -5 46.1540 23.6324  42
  -3  -9  -6 323.327 32.3530  49
  -3  -9  -6 374.319 36.4706  29
  -3  -9  -6 289.028 30.5511  40
  -3  -9  -6 325.824 30.8179  42
  -3  -9  -6 305.497 29.6145  41
  -3  -9  -7 165.786 22.7528  49
  -3  -9  -7 269.713 30.0280  29
   3  10  -3 1468.31 53.8944  57
   3  10  -2 32.6618 21.9565  57
  -3 -10   2 21.7977 20.6690  41
  -3 -10   2 35.7366 22.1369  42
   3  10  -1 4198.65 122.715  57
  -3 -10   1 4325.58 123.419  42
  -3 -10   1 3980.74 119.194  41
  -3 -10   0 8590.50 206.373  45
   3  10   0 8504.67 213.479  57
  -3 -10   0 9216.48 217.325  42
  -3 -10   0 8967.79 215.360  41
  -3 -10  -1 3947.72 115.950  45
  -3 -10  -1 4238.43 119.962  49
   3  10   1 3763.53 116.819  57
  -3 -10  -1 4311.59 124.686  42
  -3 -10  -1 4142.48 122.350  41
  -3 -10  -2 5873.70 159.169  42
  -3 -10  -2 5957.75 158.643  41
  -3 -10  -2 5912.72 154.218  45
  -3 -10  -2 5986.95 156.737  49
  -3 -10  -3 6089.57 157.393  42
  -3 -10  -3 5746.18 154.455  41
  -3 -10  -3 5992.70 154.952  49
  -3 -10  -3 5838.89 150.010  45
  -3 -10  -4 1099.92 51.4976  42
  -3 -10  -4 1029.89 49.5768  41
  -3 -10  -4 1040.11 49.8775  49
  -3 -10  -4 894.586 42.9014  45
  -3 -10  -5 3361.53 96.8957  42
  -3 -10  -5 3439.44 97.6608  41
  -3 -10  -6 7.32594 13.2494  41
  -3 -10  -6 13.0668 13.5948  42
  -3 -11   0 1394.17 50.6721  42
  -3 -11  -1 2387.12 73.0055  42
  -3 -11  -1 2528.38 73.4984  41
  -3 -11  -1 2431.66 68.9310  45
  -3 -11  -2 5578.81 130.896  42
  -3 -11  -2 5667.25 130.606  41
  -3 -11  -3 2040.18 61.7876  42
  -3 -11  -3 2090.21 62.4786  41
  -3 -11  -3 1947.31 58.0929  45
   4  -8  -1 442.939 24.8125  28
   4  -8   0 318.248 24.3650  22
   4  -8   0 329.821 25.5354  24
   4  -8   0 373.242 24.2546  31
   4  -8   1 3268.75 85.0886  22
   4  -8   1 3105.57 80.9814  31
   4  -8   2 1351.07 46.9999  24
   4  -8   2 1179.09 43.3003  31
   4  -7  -4 1997.29 63.0293  43
   4  -7  -4 1869.44 61.9606  44
   4  -7  -3 3209.48 91.8219  43
   4  -7  -3 3175.44 90.2129  44
   4  -7  -2 1542.49 61.3628  22
   4  -7  -2 1506.76 58.6603  28
   4  -7  -2 1572.07 63.4191  24
   4  -7  -2 1610.24 65.5978  44
   4  -7  -1 77.8373 22.5542  24
   4  -7  -1 111.379 22.9068  28
   4  -7  -1 99.5214 22.2304  22
   4  -7  -1 102.703 22.9804  31
   4  -7  -1 100.674 25.4726  44
   4  -7  -1 111.574 26.8863  43
   4  -7   0 14963.9 339.639  28
   4  -7   0 17029.3 347.825  22
   4  -7   0 14942.7 343.041  24
   4  -7   0 16359.9 340.204  31
   4  -7   0 15857.9 347.890  44
   4  -7   0 15804.1 346.697  43
   4  -7   1 496.927 36.3534  22
   4  -7   1 465.583 34.6328  28
   4  -7   1 500.604 37.0330  24
   4  -7   1 523.567 35.9821  31
   4  -7   1 500.241 38.9865  44
  -4   7  -1 378.482 36.6548  51
   4  -7   1 419.760 36.8599  43
   4  -7   2 4938.49 126.018  22
   4  -7   2 4415.87 117.368  28
   4  -7   2 5089.78 127.932  24
   4  -7   2 3597.17 118.916  44
   4  -7   2 4045.37 121.684  43
  -4   7  -2 4609.62 131.165  51
   4  -7   3 8294.94 198.868  22
   4  -7   3 8640.42 200.807  24
  -4   7  -3 8340.98 206.314  51
   4  -7   4 4820.29 126.319  22
   4  -7   4 4783.57 127.151  24
  -4   7  -4 5044.11 132.901  51
   4  -7   5 12.6961 15.4301  24
   4  -7   5 5.54876 13.9640  22
   4  -7   5 0.94214 13.3840  35
   4  -7   5 12.9929 13.4959  34
  -4   7  -5 12.6101 14.6961  51
   4  -6  -5 272.685 28.1141  43
   4  -6  -4 37.3148 23.5627  44
   4  -6  -4 67.5747 24.9248  43
   4  -6  -3 160.646 25.2768  28
   4  -6  -3 145.764 24.5521  31
   4  -6  -3 134.710 29.8116  44
   4  -6  -3 137.624 30.7453  43
   4  -6  -2 376.850 36.0823  22
   4  -6  -2 394.353 35.7868  28
   4  -6  -2 435.684 39.1800  24
   4  -6  -2 344.856 34.5021  31
   4  -6  -2 379.321 39.4622  43
   4  -6  -1 1950.71 79.6058  28
   4  -6  -1 2179.82 82.9568  22
   4  -6  -1 2436.66 86.7739  24
   4  -6  -1 1906.28 77.2706  31
   4  -6  -1 2322.81 89.0406  44
   4  -6   0 876.825 51.2507  22
   4  -6   0 909.575 53.9097  28
   4  -6   0 780.071 49.3225  24
   4  -6   0 881.983 51.6901  31
   4  -6   0 897.217 55.6128  44
   4  -6   0 825.973 53.3757  43
  -4   6  -1 84.5419 29.4885  51
   4  -6   1 134.692 30.8190  43
   4  -6   1 134.325 31.5993  44
   4  -6   1 107.655 24.8399  22
   4  -6   1 119.117 27.3473  24
   4  -6   1 151.213 29.6671  28
   4  -6   2 4367.40 128.908  44
   4  -6   2 4026.67 125.119  43
  -4   6  -2 4215.08 133.763  51
   4  -6   2 4002.52 120.375  22
   4  -6   2 3935.69 120.621  24
   4  -6   2 3564.63 113.342  28
   4  -6   2 3604.06 117.079  56
   4  -6   3 9415.87 221.278  44
  -4   6  -3 9121.58 225.520  51
   4  -6   3 8285.71 211.482  24
   4  -6   3 8529.53 211.096  22
   4  -6   3 7798.76 207.445  56
  -4   6  -4 3874.26 120.401  51
   4  -6   4 4018.26 115.943  24
   4  -6   4 3559.45 110.746  22
   4  -6   4 3887.88 111.189  34
   4  -6   4 3575.14 109.099  35
  -4   6  -5 5315.47 142.003  51
   4  -6   5 5045.30 135.443  35
   4  -6   5 5181.38 135.902  34
   4  -6   5 5106.44 139.486  24
   4  -6   5 4838.22 136.252  22
   4  -6   6 3618.62 103.252  34
   4  -6   6 3768.17 104.690  35
   4  -6   6 4169.14 111.286  24
   4  -6   6 3990.98 109.810  22
   4  -6   7 293.060 21.7029  34
   4  -6   7 287.968 21.8771  35
   4  -6   7 348.764 25.2275  24
   4  -6   7 336.324 23.6215  22
   4  -5  -6 89.9265 22.7106  44
   4  -5  -6 89.1415 21.6263  43
   4  -5  -6 65.0373 19.5955  55
   4  -5  -6 95.7353 21.2927  60
   4  -5  -5 4288.29 127.959  43
   4  -5  -5 4211.37 117.761  55
   4  -5  -5 4466.03 119.559  60
   4  -5  -4 4030.89 125.661  43
   4  -5  -4 4100.08 126.598  44
   4  -5  -4 4127.35 116.135  55
   4  -5  -3 3798.76 114.772  55
   4  -5  -3 3594.20 113.981  28
   4  -5  -3 4107.30 117.898  60
   4  -5  -3 3785.11 114.647  31
   4  -5  -3 3809.84 124.919  44
   4  -5  -3 3978.85 125.803  43
   4  -5  -2 3488.21 119.350  44
   4  -5  -2 3494.00 117.962  43
   4  -5  -2 3391.79 110.785  31
   4  -5  -2 3800.66 116.451  28
   4  -5  -1 448.929 42.0935  43
   4  -5  -1 380.332 40.4865  31
   4  -5  -1 492.304 42.4486  28
   4  -5   0 344.251 39.3609  43
   4  -5   0 348.341 39.7047  28
   4  -5   1 2789.24 102.521  44
   4  -5   1 2433.06 98.0873  43
   4  -5   1 2587.43 92.4306  22
   4  -5   1 2929.93 101.206  28
   4  -5   1 2967.80 97.7439  24
   4  -5   2 1555.92 75.0792  44
   4  -5   2 1605.17 75.8382  43
   4  -5   2 1630.64 70.2388  24
   4  -5   2 1764.70 71.6617  28
   4  -5   2 1596.76 68.4580  22
   4  -5   2 1595.33 71.8850  56
   4  -5   3 47.2414 29.4871  56
   4  -5   3 26.9098 22.0570  24
   4  -5   3 28.1097 28.4629  43
  -4   5  -3 38.6015 26.9264  51
   4  -5   3 44.5097 28.7734  44
   4  -5   3 26.2515 21.9842  22
   4  -5   3 24.5541 22.8274  34
   4  -5   3 26.9195 23.1102  35
  -4   5  -4 4314.09 132.865  51
   4  -5   4 4352.45 126.227  22
   4  -5   4 4069.90 124.612  24
   4  -5   4 4514.67 128.492  56
   4  -5   4 3570.85 120.718  34
   4  -5   4 3682.15 122.186  35
  -4   5  -5 209.049 31.0671  51
   4  -5   5 202.831 29.1280  22
   4  -5   5 247.345 31.9026  24
   4  -5   5 224.894 35.4537  56
   4  -5   5 170.496 29.0382  34
   4  -5   5 203.662 30.1007  35
   4  -5   6 1831.16 71.9777  35
   4  -5   6 1865.95 71.9458  34
   4  -5   6 1972.63 76.8583  24
   4  -5   6 1821.12 73.7402  22
   4  -5   7-8.54152 18.0982  24
   4  -5   7 13.4257 16.6007  34
   4  -5   7 28.6408 17.9206  35
   4  -5   7 30.7905 19.5037  22
   4  -5   8 108.721 18.8683  24
   4  -5   8 110.536 18.1949  22
   4  -5   8 116.201 16.0065  34
   4  -5   8 112.050 16.2020  35
   4  -4  -7 1253.24 46.4452  60
   4  -4  -7 1186.95 45.2523  55
   4  -4  -6 150.385 27.8617  60
   4  -4  -6 150.345 27.3504  55
   4  -4  -6 171.323 28.5078  44
   4  -4  -6 170.600 28.0183  43
   4  -4  -5 205.422 33.0411  60
   4  -4  -5 277.652 35.1344  55
   4  -4  -5 227.633 33.8118  43
   4  -4  -5 244.868 34.8235  44
   4  -4  -4 42.2300 28.2913  55
   4  -4  -4 20.7603 27.3133  44
   4  -4  -4 64.6308 29.3980  43
   4  -4  -4 40.9072 30.0723  60
   4  -4  -4 59.4820 25.7107  31
   4  -4  -3 1817.80 73.3121  55
   4  -4  -3 1700.64 78.7816  44
   4  -4  -3 1752.09 79.0924  43
   4  -4  -3 1911.16 75.3495  28
   4  -4  -3 1723.85 72.3029  31
   4  -4  -2 3.20621 25.3454  43
   4  -4  -2 4.37659 25.9975  44
  -4   4   2 2.22066 32.0439  65
   4  -4  -2 10.2483 25.8994  31
   4  -4  -2 5.03870 23.6697  28
   4  -4  -1 2316.76 87.6353  43
   4  -4  -1 2163.45 85.8697  28
   4  -4  -1 2263.73 84.0944  31
  -4   4   1 2306.83 117.486   2
  -4   4   1 2229.12 117.089   3
   4  -4   0 38709.3 775.140  28
   4  -4   0 38485.4 773.946  44
   4  -4   0 36962.3 771.765  43
  -4   4   0 34910.9 843.244  18
   4  -4   0 39897.0 824.060  16
  -4   4   0 36789.8 831.771   2
  -4   4   0 37213.9 835.443   3
   4  -4   1 93.3122 29.7040  56
   4  -4   1 123.340 27.3613  28
   4  -4   1 89.7217 27.6455  43
   4  -4   1 81.6519 27.3314  44
  -4   4  -1 143.538 43.2312  18
   4  -4   1 135.713 34.0271  16
  -4   4  -1 112.858 35.6084   3
  -4   4  -1 97.8743 34.9108   2
   4  -4   2 684.250 51.3452  56
  -4   4  -2 759.371 74.8832  18
   4  -4   2 576.608 59.4086  16
  -4   4  -2 665.183 64.0878   2
  -4   4  -2 615.501 61.5469   3
   4  -4   2 704.706 45.9361  35
   4  -4   2 715.291 44.5267  34
   4  -4   3 11951.5 289.401  56
   4  -4   3 12420.0 291.543  35
   4  -4   3 13006.6 292.782  34
   4  -4   4 8533.49 214.434  35
   4  -4   4 8568.71 214.144  56
   4  -4   5 672.092 48.3047  56
  -4   4  -5 594.208 45.0170  59
   4  -4   5 571.826 43.4899  35
   4  -4   5 690.146 46.1931  34
   4  -4   5 583.572 43.9696  22
   4  -4   5 636.856 44.0024  24
  -4   4  -6 794.888 52.0088  59
   4  -4   6 868.304 49.2992  35
   4  -4   6 896.382 49.2623  34
   4  -4   6 810.781 50.8676  22
   4  -4   6 808.798 50.1781  24
  -4   4  -7 7124.62 181.618  59
   4  -4   7 6979.81 173.340  35
   4  -4   7 6634.97 170.806  34
   4  -4   7 6795.85 179.649  22
   4  -4   7 7239.90 182.521  24
   4  -4   8 364.500 27.5653  35
   4  -4   8 366.800 27.0016  34
   4  -4   8 324.398 31.0127  24
   4  -4   9 4753.44 119.592  22
  -4   4  -9 4914.87 121.640  59
   4  -3  -7 2155.12 71.1508  60
   4  -3  -7 2102.67 70.1774  55
   4  -3  -6 415.213 39.2360  60
   4  -3  -6 509.782 39.3532  55
   4  -3  -5 260.398 38.1954  60
   4  -3  -5 244.510 36.1994  55
   4  -3  -4 4524.36 127.622  55
   4  -3  -4 4684.23 137.638  43
   4  -3  -4 4024.03 132.429  44
   4  -3  -4 3673.09 122.544  60
   4  -3  -4 3996.43 120.425  31
   4  -3  -3 2417.31 86.9859  55
   4  -3  -3 2236.23 89.9188  58
   4  -3  -3 2481.12 83.7501  25
   4  -3  -3 2411.38 94.6159  44
   4  -3  -3 2423.33 92.3752  43
   4  -3  -3 2353.91 87.6721  60
  -4   3   3 2518.89 121.001  65
   4  -3  -3 2431.43 86.8529  31
   4  -3  -2 9270.55 219.750  58
   4  -3  -2 9029.78 215.243  28
   4  -3  -2 9017.48 217.530  44
   4  -3  -2 9064.72 216.389  43
   4  -3  -2 8852.24 210.884  60
   4  -3  -2 9456.78 213.827  31
   4  -3  -1 10665.0 233.924  31
   4  -3  -1 9948.34 237.045  58
   4  -3  -1 10171.9 236.784  28
  -4   3   1 9485.55 282.087  18
   4  -3  -1 9955.44 267.187  16
  -4   3   1 10653.6 282.599   2
  -4   3   1 10802.2 284.835   3
   4  -3  -1 9179.63 231.739  44
   4  -3  -1 8651.29 228.949  43
   4  -3   0 3308.31 106.098  28
   4  -3   0 3096.46 102.774  44
   4  -3   0 2886.96 100.763  43
  -4   3   0 4260.36 156.876  18
   4  -3   0 4217.94 142.041  16
  -4   3   0 3979.45 147.572   2
  -4   3   0 4527.08 155.965   3
   4  -3   1 3864.16 108.323  56
   4  -3   1 3643.60 104.809  34
   4  -3   1 3530.75 104.500  35
   4  -3   1 3440.44 108.601  44
   4  -3   1 3049.31 105.100  43
  -4   3  -1 4297.92 157.449  18
   4  -3   1 4093.10 141.722  16
  -4   3  -1 3544.44 139.679   2
  -4   3  -1 3791.56 144.340   3
   4  -3   2 11980.4 271.962  35
   4  -3   2 11892.0 270.682  34
  -4   3  -2 13620.9 339.157  18
   4  -3   2 14465.3 324.273  16
   4  -3   2 11993.0 313.314  21
  -4   3  -2 11708.1 310.100   2
  -4   3  -2 12229.5 314.631   3
   4  -3   2 10725.6 267.973  56
   4  -3   3 1699.95 69.9477  35
   4  -3   3 1678.54 68.2807  34
  -4   3  -3 1745.02 97.2153  18
   4  -3   3 1767.36 95.1298  21
  -4   3  -3 1810.08 89.3191   2
  -4   3  -3 1613.73 85.9861   3
   4  -3   3 1956.92 73.5585  56
  -4   3  -4 5803.65 159.143  59
   4  -3   4 6039.35 199.426  21
   4  -3   4 6194.11 162.118  35
   4  -3   4 6210.40 161.207  34
   4  -3   5 3768.15 120.006  56
   4  -3   5 4320.24 124.067  35
   4  -3   5 4295.86 123.708  34
  -4   3  -5 3615.99 120.118  59
   4  -3   5 3932.57 152.140  66
   4  -3   6 125.756 24.5829  35
   4  -3   6 155.881 25.8262  34
  -4   3  -6 144.525 30.4695  59
   4  -3   7 159.759 29.3437  22
   4  -3   7 186.882 29.3751  24
   4  -3   7 256.608 28.2276  35
   4  -3   7 199.334 26.0249  34
  -4   3  -7 250.067 34.6110  59
   4  -3   8 552.394 40.4943  22
   4  -3   8 606.275 42.4664  24
  -4   3  -9 709.459 41.1124  59
   4  -3   9 520.461 36.4859  24
  -4   3 -10 30.7813 13.0013  50
   4  -3  10 32.7858 12.8339  24
  -4   3 -10 43.0230 15.1438  59
   4  -3  10 41.1379 13.0521  22
   4  -2  -8 494.299 39.2012  37
   4  -2  -7 704.433 41.7602  55
   4  -2  -7 760.206 43.9225  60
   4  -2  -7 716.609 57.1445  26
   4  -2  -7 779.797 56.6518  37
   4  -2  -7 907.574 62.1134  30
   4  -2  -6 3531.51 107.867  55
   4  -2  -6 3504.38 109.249  60
   4  -2  -6 3136.77 125.430  26
   4  -2  -6 3358.67 126.842  37
   4  -2  -6 3513.95 130.278  30
   4  -2  -5 95.5546 30.6269  55
   4  -2  -5 85.4999 31.9986  60
   4  -2  -4 1936.09 71.9752  25
   4  -2  -4 1753.36 75.0505  60
  -4   2   4 1873.20 99.4797  65
   4  -2  -4 1856.73 74.7085  55
   4  -2  -3 850.808 46.0854  25
   4  -2  -3 853.619 46.3827  28
   4  -2  -3 704.684 47.7419  60
   4  -2  -3 842.259 46.8000  31
   4  -2  -3 807.668 51.0240  58
   4  -2  -3 681.266 46.3516  55
   4  -2  -2 30.8370 27.4231  58
   4  -2  -2 38.3996 23.6048  55
   4  -2  -2 48.1495 24.4004  60
  -4   2   2 45.3042 28.2078  65
   4  -2  -2 32.4803 20.3831  28
  -4   2   2 59.9640 27.2901  18
   4  -2  -2 29.6322 19.5506  31
   4  -2  -1 1850.89 72.5546  58
  -4   2   1 1956.95 95.1013  65
   4  -2  -1 1805.59 68.2486  28
  -4   2   1 1665.10 91.5603  18
   4  -2  -1 1894.65 85.4821  16
  -4   2   1 2047.55 94.2105   2
  -4   2   1 2021.64 94.5938   3
  -4   2   0 3784.28 138.683  18
   4  -2   0 3632.74 126.542  16
  -4   2   0 3534.04 131.846   2
  -4   2   0 3651.46 134.105   3
   4  -2   0 3656.02 106.654  58
  -4   2  -1 40331.0 884.221  18
   4  -2   1 40329.2 868.336  21
  -4   2  -1 43667.6 881.015   2
  -4   2  -1 42125.1 879.499   3
   4  -2   1 41508.6 834.373   5
   4  -2   1 41131.8 834.561   6
  -4   2  -2 6830.69 190.214  18
   4  -2   2 5886.43 174.142  16
   4  -2   2 6215.05 184.620  21
  -4   2  -2 5772.08 176.053   2
   4  -2   2 6266.88 150.056   5
  -4   2  -2 5967.74 178.658   3
   4  -2   2 5802.52 148.074   6
   4  -2   2 5225.58 144.455  56
   4  -2   3 2969.61 114.771  66
  -4   2  -3 2872.19 109.324   2
  -4   2  -3 2979.58 111.388   3
  -4   2  -3 2879.51 117.460  18
   4  -2   3 2367.92 102.409  16
   4  -2   3 3250.00 121.829  21
   4  -2   3 2822.92 89.7409  35
   4  -2   3 2572.15 86.6510  34
   4  -2   3 3253.65 94.2525  56
  -4   2  -4 23172.1 489.821  59
   4  -2   4 24838.6 534.081  66
   4  -2   4 24017.8 535.924  21
   4  -2   4 24563.6 490.864  34
   4  -2   4 23628.2 490.072  56
   4  -2   5 1.78232 24.4981  66
   4  -2   5-7.00543 25.0444  56
  -4   2  -5 18.7348 22.5116  59
   4  -2   5 22.7345 24.3091  21
   4  -2   5 19.1630 19.0701  34
   4  -2   5 27.1264 19.8350  35
  -4   2  -6 10671.5 247.611  59
   4  -2   6 10782.6 286.170  66
   4  -2   6 9417.85 232.416  35
   4  -2   6 10135.4 234.662  34
  -4   2  -6 8713.36 310.650   9
  -4   2  -7 471.109 43.9167  59
  -4   2  -8 767.982 50.2716  59
  -4   2  -9 8945.73 217.411  59
  -4   2 -10 2831.16 87.8713  59
  -4   2 -10 3454.50 92.0521  50
   4  -1  -9 3788.99 99.5136  37
   4  -1  -8 141.144 34.9220  26
   4  -1  -8 185.494 35.1468  37
   4  -1  -8 194.064 37.2037  30
   4  -1  -7 17985.8 398.838  60
   4  -1  -7 18395.7 430.331  26
   4  -1  -7 18376.3 398.106  55
   4  -1  -7 19164.9 430.756  37
   4  -1  -6 4753.30 132.330  60
   4  -1  -6 4460.72 127.148  25
   4  -1  -6 4532.94 129.084  55
   4  -1  -6 4731.39 158.066  37
   4  -1  -6 4583.72 154.497  30
   4  -1  -5 197.651 34.9312  60
  -4   1   5 138.172 37.2977  62
   4  -1  -5 190.827 104.007  23
   4  -1  -5 183.837 30.8293  25
   4  -1  -5 156.531 33.4472  55
   4  -1  -5 175.226 47.7188  37
   4  -1  -5 88.1644 101.953  38
   4  -1  -5 200.285 30.3021  31
   4  -1  -4 3139.83 103.833  60
  -4   1   4 3265.00 131.814  65
   4  -1  -4 3318.03 102.227  25
   4  -1  -4 3398.21 105.281  55
   4  -1  -4 3180.96 123.202  37
   4  -1  -4 3339.74 103.246  31
   4  -1  -3 2365.97 78.2997  25
  -4   1   3 2350.36 106.001  65
   4  -1  -3 2343.68 81.5888  60
   4  -1  -3 2141.51 79.0811  55
   4  -1  -3 2264.85 77.5524  31
   4  -1  -2 7175.81 172.827  25
   4  -1  -2 7241.13 176.092  60
   4  -1  -2 7051.62 174.732  31
   4  -1  -2 7684.55 181.656  58
   4  -1  -2 7510.09 176.559  55
  -4   1   1 1230.13 70.5545  65
  -4   1   1 1336.00 74.8338  18
   4  -1  -1 1389.95 64.9387  16
  -4   1   1 1321.13 70.1014   3
  -4   1   1 1231.68 68.0073   2
  -4   1   0 448.300 42.4843  18
   4  -1   0 340.129 34.2891  16
  -4   1   0 361.887 39.8482   2
  -4   1   0 335.766 38.9199   3
   4  -1   1 21253.2 467.753  16
   4  -1   1 21205.3 469.665  21
  -4   1  -1 20557.7 471.175   2
  -4   1  -1 21527.1 474.570   3
  -4   1  -2 929.711 56.3980  18
   4  -1   2 814.725 52.2049  16
   4  -1   2 930.402 58.3775  21
  -4   1  -2 947.541 56.3821   2
  -4   1  -2 915.904 55.0060   3
  -4   1  -3 9352.90 235.682   2
  -4   1  -3 9504.13 237.158   3
   4  -1   3 9279.95 233.185  16
   4  -1   3 9476.98 243.585  21
   4  -1   4 2974.98 113.092  66
  -4   1  -4 2746.49 87.9754  59
   4  -1   4 2884.48 110.950  21
   4  -1   4 3104.40 93.2955  56
  -4   1  -5 7499.96 243.970   9
  -4   1  -5 7371.26 175.521  59
   4  -1   5 6874.32 202.968  66
  -4   1  -6 375.460 61.8873   9
  -4   1  -6 305.371 33.9213  59
   4  -1   6 336.005 42.7479  66
  -4   1  -7 36477.4 850.198   9
  -4   1  -7 37052.8 754.492  59
   4  -1   7 35979.1 791.683  66
  -4   1  -8 1065.58 58.9069  59
  -4   1  -9 539.902 40.9956  59
  -4   1 -10 110.799 21.5943  59
  -4   1 -11 31.2396 19.7743  29
  -4   1 -11 21.6642 11.4004  50
   4   0  -9 220.978 29.7358  26
   4   0  -9 218.543 30.3935  30
   4   0  -9 244.602 27.0084  37
   4   0  -8 2854.64 104.532  26
   4   0  -8 2672.20 98.7898  37
   4   0  -8 2595.85 100.756  30
   4   0  -7 3050.28 94.3434  55
   4   0  -7 3156.20 96.1632  60
   4   0  -7 3220.43 124.537  26
   4   0  -7 2962.01 120.018  37
   4   0  -7 3161.29 122.347  30
   4   0  -6 4389.24 126.096  55
   4   0  -6 4316.95 126.587  60
   4   0  -6 4085.83 125.585  25
   4   0  -6 4316.70 153.928  37
   4   0  -6 4214.72 152.322  30
   4   0  -5 27278.6 522.332  60
  -4   0   5 26705.7 579.378  62
   4   0  -5 28079.9 522.258  55
   4   0  -5 28082.0 558.212  26
   4   0  -5 26258.1 517.416  25
   4   0  -5 26994.5 556.009  37
   4   0  -5 25871.3 551.059  30
  -4   0   4 6634.06 195.067  65
   4   0  -4 5643.16 158.951  60
   4   0  -4 5807.90 158.920  55
   4   0  -4 5935.33 161.135  53
   4   0  -4 6226.16 225.574   8
   4   0  -4 6141.07 157.320  25
   4   0  -4 6274.22 182.865  37
   4   0  -4 6662.31 161.808  31
  -4   0   3 214.372 37.5208  65
   4   0  -3 251.494 30.2782  60
   4   0  -3 199.216 27.8024  53
   4   0  -3 192.611 27.7740  55
   4   0  -3 277.168 45.8973   8
   4   0  -3 217.733 28.4856  25
   4   0  -3 276.528 39.6468  37
   4   0  -3 238.475 27.8932  31
   4   0  -2 205.642 26.8146  55
   4   0  -2 247.529 28.0723  57
   4   0  -2 223.645 27.8757  60
  -4   0   2 221.354 34.0580  65
  -4   0   1 20804.2 442.257   3
  -4   0   1 20732.6 441.553   2
  -4   0   1 19521.3 441.215  65
   4   0  -1 18973.2 428.581  16
  -4   0   0 1237.81 63.4423   2
  -4   0   0 1290.80 64.9338   3
   4   0   0 1241.72 60.0665  16
   4   0   0 1105.62 57.4053  21
  -4   0  -1 6747.89 186.620   2
  -4   0  -1 6791.33 187.006   3
   4   0   1 7089.21 185.593  16
   4   0   1 7311.66 187.870  21
  -4   0  -2 801.269 49.5666   3
  -4   0  -2 764.429 48.9066   2
   4   0   2 728.657 45.4146  61
  -4   0  -2 893.848 48.6216  18
   4   0   2 856.783 50.1850  16
   4   0   2 773.013 50.6184  21
  -4   0  -3 7422.26 188.482   2
  -4   0  -3 7352.54 188.540   3
   4   0   3 7209.53 188.576  61
   4   0   3 6938.96 185.319  66
   4   0   3 7049.33 190.554  21
   4   0   4 56359.6 1098.00  61
   4   0   4 55059.9 1088.18  66
   4   0   4 55523.5 1091.76  21
  -4   0  -5 24730.7 573.510   9
  -4   0  -5 23266.8 550.906   7
   4   0   5 23047.1 535.764  61
   4   0   5 24112.7 526.420  66
  -4   0  -6 10741.1 314.924   7
   4   0   6 11226.4 301.326  61
  -4   0  -6 10594.8 251.735  59
  -4   0  -7 5404.81 212.544   9
  -4   0  -7 5155.36 204.125   7
   4   0   7 5375.66 190.564  61
  -4   0  -7 5562.38 151.244  59
  -4   0  -9 828.765 49.4113  48
  -4   0  -9 752.194 48.1740  47
  -4   0 -10 7181.71 170.677  48
  -4   0 -10 7116.12 170.679  47
   4   1  -9 545.261 39.5603  26
   4   1  -9 598.156 41.1475  30
   4   1  -9 492.244 34.4284  37
   4   1  -8 24.0067 34.4922  26
   4   1  -8 10.9820 22.1814  36
   4   1  -8 33.5958 34.2636  30
   4   1  -8 60.4169 31.5782  37
   4   1  -7 5605.20 181.572  26
   4   1  -7 5919.88 181.736  37
   4   1  -7 5796.05 167.589  36
   4   1  -6 83.2690 29.4454  60
   4   1  -6 77.3406 28.0904  55
   4   1  -6 79.9526 30.4673  53
   4   1  -6 36.4160 42.4153  26
   4   1  -6 45.7516 27.1117  25
   4   1  -6 68.6096 41.7129  37
   4   1  -6 71.6560 44.8956  30
   4   1  -6 83.9343 31.7469  36
   4   1  -5 11048.2 427.813  12
   4   1  -5 12554.1 396.957  15
  -4  -1   5 14569.2 390.628  62
   4   1  -5 15782.9 349.600  60
   4   1  -5 16490.0 351.209  55
   4   1  -5 14996.7 354.040  53
   4   1  -5 15546.9 436.873   8
   4   1  -5 18028.1 357.389  25
   4   1  -5 18754.8 397.052  26
   4   1  -5 15368.0 377.752  37
   4   1  -5 19883.6 402.909  30
   4   1  -4 11001.2 310.701  15
   4   1  -4 12224.6 359.522  12
   4   1  -4 9468.10 336.328  14
  -4  -1   4 11436.5 297.049  67
  -4  -1   4 13006.1 306.604  62
   4   1  -4 11040.1 256.620  53
   4   1  -4 11956.7 330.415   8
   4   1  -4 10570.9 250.431  25
   4   1  -4 10236.6 269.992  37
   4   1  -4 10923.2 256.101  31
   4   1  -3 71.5263 31.2611   8
   4   1  -3 111.917 23.8782  53
   4   1  -3 108.253 23.9365  57
   4   1  -3 82.5540 24.5285  55
  -4  -1   3 73.0720 31.4622  65
   4   1  -3 67.3925 24.2957  60
  -4  -1   3 58.3453 26.6272  67
   4   1  -3 82.3617 24.0336  25
   4   1  -3 53.4924 43.1374  14
   4   1  -3 102.377 44.5522  12
   4   1  -3 77.5348 29.4839  15
   4   1  -3 131.588 25.0144  31
   4   1  -2 38.7570 29.6668   8
  -4  -1   2 64.1910 30.2657  65
   4   1  -2 70.2724 25.7583  15
  -4  -1   1 4471.34 137.257   2
  -4  -1   1 4777.44 140.726   3
   4   1  -1 4393.16 130.221  16
  -4  -1   0 57.8186 26.9184  65
  -4  -1   0 73.1334 23.9859   3
  -4  -1   0 55.2498 23.6413   2
  -4  -1  -1 9182.69 215.867  65
  -4  -1  -1 8886.99 225.913   2
  -4  -1  -1 9279.26 228.003   3
  -4  -1  -2 150.937 32.5130   9
  -4  -1  -2 147.230 27.5243   2
  -4  -1  -2 134.533 26.9021   3
   4   1   2 155.068 25.9616  61
   4   1   2 145.579 27.0665  21
  -4  -1  -3 1529.04 67.8585   3
  -4  -1  -3 1340.71 64.7464   2
  -4  -1  -3 1357.24 78.4947   9
   4   1   3 1399.96 67.6185  61
   4   1   3 1413.31 65.8608  21
  -4  -1  -4 19489.9 471.284   9
   4   1   4 20052.1 451.887  61
   4   1   4 20268.5 440.019  21
  -4  -1  -5 1467.05 92.6574   9
  -4  -1  -5 1372.91 85.3635   7
   4   1   5 1410.81 81.3694  61
  -4  -1  -6 156.969 33.4416  46
  -4  -1  -6 136.774 30.1315  36
  -4  -1  -6 230.953 47.0561   9
  -4  -1  -6 160.420 40.7144   7
  -4  -1  -7 403.020 59.7790   9
  -4  -1  -7 402.494 57.9731   7
   4   1   7 361.398 50.0887  61
  -4  -1  -7 426.068 46.6740  23
  -4  -1  -7 270.575 39.6317  36
  -4  -1  -7 373.022 44.1129  38
  -4  -1  -8 2032.91 92.1734  38
  -4  -1  -8 2005.73 94.5183  23
  -4  -1  -9 16983.1 383.761  23
  -4  -1  -9 16412.0 378.794  38
  -4  -1  -9 15869.6 383.835  29
  -4  -1  -9 16528.5 365.494  48
  -4  -1  -9 16179.9 365.186  47
  -4  -1 -10 520.999 47.7781  29
  -4  -1 -10 505.439 37.8863  48
  -4  -1 -10 461.980 37.7490  47
  -4  -1 -11 116.751 25.9051  29
  -4  -1 -11 116.995 19.6411  48
  -4  -1 -11 94.3653 19.5760  47
   4   2  -9 147.888 28.6673  26
   4   2  -9 159.571 29.0359  30
   4   2  -9 209.464 22.1415  36
   4   2  -8 13.5356 32.4751  26
   4   2  -8 38.0359 30.6637  37
   4   2  -8 26.0320 33.2959  30
   4   2  -8 50.4550 26.0771  36
   4   2  -7 3211.51 123.591  26
   4   2  -7 2773.91 100.160  53
   4   2  -7 3009.83 108.821  36
   4   2  -7 2958.85 122.056  30
   4   2  -6 24.1311 24.5667  60
   4   2  -6 1.63675 23.7715  55
   4   2  -6 30.5011 29.9023  53
   4   2  -6 18.0078 44.0972  26
   4   2  -6-7.17216 38.0631  37
   4   2  -6-14.8637 43.7566  30
   4   2  -6 38.5704 31.2047  36
   4   2  -5 254.054 72.3966  14
   4   2  -5 234.747 67.1788  12
   4   2  -5 382.589 37.7604  60
  -4  -2   5 439.368 50.7650  62
  -4  -2   5 319.259 48.4321  66
   4   2  -5 405.065 38.8262  55
   4   2  -5 474.089 42.4303  53
   4   2  -5 431.867 63.4388   8
   4   2  -5 462.183 41.2492  25
   4   2  -5 584.592 61.6648  26
   4   2  -5 385.780 50.5493  37
   4   2  -5 516.597 61.1492  30
   4   2  -4 11202.8 313.413   8
   4   2  -4 11163.2 252.220  53
  -4  -2   4 11078.2 287.229  67
  -4  -2   4 10904.5 285.590  62
   4   2  -4 9854.11 242.197  25
   4   2  -4 9209.99 268.179  26
   4   2  -4 11280.0 309.714  15
   4   2  -4 8328.10 316.973  12
   4   2  -4 10894.9 346.534  14
   4   2  -4 12324.4 288.905  30
  -4  -2   3 41.7985 26.6182  65
  -4  -2   3 7.71533 24.3521  67
  -4  -2   3 5.90947 22.3930  62
   4   2  -3 9.61618 20.5780  25
   4   2  -3 29.0236 27.1936   8
   4   2  -3 23.3138 37.1878  14
   4   2  -3 23.2993 39.0522  12
   4   2  -3 21.5516 22.9421  15
   4   2  -3 23.1187 20.9602  53
   4   2  -3 20.5219 21.4500  57
  -4  -2   2 1207.03 70.5436  67
  -4  -2   2 1119.30 65.6284  65
  -4  -2   2 900.210 58.7827  62
   4   2  -2 1129.53 68.8495  15
   4   2  -2 919.128 66.7616   8
  -4  -2   1 1429.15 68.9951  65
  -4  -2   0 3534.60 110.661  65
  -4  -2   0 3620.62 114.495   2
  -4  -2   0 3731.54 116.127   3
   4   2   1 35022.5 687.066  61
   4   2   1 32617.9 679.501  63
  -4  -2  -1 33535.4 682.000  65
  -4  -2  -1 33458.2 694.011   2
  -4  -2  -1 33213.8 695.064   3
   4   2   2 44.0203 21.5583  61
   4   2   2 71.4252 20.2502  63
  -4  -2  -2 75.2412 24.7488   9
  -4  -2  -2 67.5232 23.6262   2
  -4  -2  -2 72.2243 24.9697   3
   4   2   3 2575.55 96.7415  61
   4   2   3 2623.92 95.8342  63
  -4  -2  -3 2696.14 96.1491   2
  -4  -2  -3 2831.43 98.3908   3
   4   2   4 558.330 48.0815  61
   4   2   4 559.773 47.2409  63
  -4  -2  -4 571.837 54.6362   9
  -4  -2  -4 568.292 52.0377   7
  -4  -2  -5 9352.77 215.003  54
  -4  -2  -5 8886.82 212.478  52
   4   2   5 8662.42 241.747  61
   4   2   5 8941.13 243.393  63
  -4  -2  -5 8810.24 258.086   9
   4   2   6 1048.96 74.2294  61
   4   2   6 1053.97 75.2963  63
  -4  -2  -6 1038.10 58.7831  54
  -4  -2  -6 1131.32 60.4093  52
  -4  -2  -6 1028.88 57.7521  46
  -4  -2  -6 976.649 78.3438   9
  -4  -2  -6 974.844 61.0165  38
  -4  -2  -6 951.765 61.8475  23
  -4  -2  -7 4836.89 182.669   9
  -4  -2  -7 4333.51 181.596   7
   4   2   7 3941.07 159.438  61
   4   2   7 4539.06 170.052  63
  -4  -2  -7 4299.50 145.060  23
  -4  -2  -7 4112.83 132.220  46
  -4  -2  -7 4184.01 140.343  38
  -4  -2  -7 4342.80 139.794  36
  -4  -2  -8 66.9394 33.3044  36
  -4  -2  -8 110.831 32.0653  54
  -4  -2  -8 94.6943 30.4850  52
  -4  -2  -8 105.654 27.7386  48
  -4  -2  -8 107.965 28.1950  47
  -4  -2  -8 96.6409 39.5709  29
  -4  -2  -8 77.4602 36.8192  23
  -4  -2  -8 73.6955 33.9490  38
  -4  -2  -8 55.2550 34.6261   7
  -4  -2  -9 5717.13 173.876  23
  -4  -2  -9 5588.58 157.430  48
  -4  -2  -9 5440.29 157.048  47
  -4  -2 -10 5907.54 165.954  23
  -4  -2 -10 6051.08 165.773  38
  -4  -2 -10 5461.31 163.855  29
  -4  -2 -10 5971.51 154.990  48
  -4  -2 -10 5935.56 154.814  47
  -4  -2 -11 93.5523 23.4277  38
  -4  -2 -11 156.518 21.7294  48
  -4  -2 -11 131.739 20.9378  47
  -4  -2 -11 110.899 23.1988  23
  -4  -2 -11 126.084 26.7338  29
   4   3  -9 28.0527 15.6787  36
   4   3  -9 15.3808 20.9510  30
   4   3  -9 21.2916 20.7651  26
   4   3  -8 386.765 34.2788  53
   4   3  -8 501.291 40.5758  36
   4   3  -8 520.349 49.0470  30
   4   3  -8 498.939 47.8823  26
   4   3  -7 958.885 57.0024  53
   4   3  -7 1114.48 63.9096  36
   4   3  -7 1048.79 75.0972  30
   4   3  -7 738.414 55.0536  33
   4   3  -7 874.404 56.9937  32
   4   3  -7 989.608 73.8893  26
   4   3  -6 11551.3 286.320  53
   4   3  -6 11681.9 298.194  37
   4   3  -6 12573.4 298.255  36
   4   3  -6 12332.1 319.081  30
   4   3  -6 11171.2 290.212  33
   4   3  -6 11493.4 290.974  32
   4   3  -5 3.60546 42.5924  14
   4   3  -5 25.2016 46.5892  12
  -4  -3   5 20.5031 25.6244  67
  -4  -3   5 61.4370 28.0890  62
   4   3  -5 61.1687 29.3639  53
   4   3  -5 54.4068 35.6533   8
   4   3  -5 22.5791 43.4878  26
   4   3  -5 28.9795 35.5387  37
   4   3  -5 8.98207 25.0083  32
   4   3  -5 14.1309 46.6584  30
   4   3  -5 21.2595 26.0305  33
   4   3  -4 1502.66 98.2646   8
   4   3  -4 1493.43 66.6401  53
  -4  -3   4 1564.86 87.7225  67
  -4  -3   4 1550.07 85.2424  62
   4   3  -4 1373.76 85.9006  26
   4   3  -4 1708.88 101.664  15
   4   3  -4 1371.27 114.112  12
   4   3  -4 1803.30 125.809  14
   4   3  -4 1489.24 66.7193  33
   4   3  -4 1259.52 85.2522  30
   4   3  -4 1475.37 66.6108  32
   4   3  -3 12507.5 344.196   8
  -4  -3   3 13973.3 341.169  67
  -4  -3   3 14205.6 327.936  65
   4   3  -3 13628.1 347.296  15
   4   3  -3 13650.6 399.636  12
   4   3  -3 11579.4 293.199  33
   4   3  -3 11588.6 290.325  32
   4   3  -3 15051.4 312.058  51
   4   3  -3 14568.8 305.584  57
   4   3  -2 5681.15 191.303   8
  -4  -3   2 5717.27 181.543  67
  -4  -3   2 5936.54 174.064  65
   4   3  -2 6304.89 158.744  51
   4   3  -2 6297.65 157.258  57
  -4  -3   1 547.727 43.9002  65
   4   3   0 5094.17 144.350  63
  -4  -3   0 5163.16 141.834  65
   4   3   1 6026.42 159.959  63
  -4  -3  -1 5836.68 153.746  65
  -4  -3  -1 5562.94 176.899  13
  -4  -3  -1 5269.28 156.994   2
  -4  -3  -1 6387.99 170.092   3
   4   3   2 955.023 52.8581  61
   4   3   2 1141.41 58.4359  63
  -4  -3  -2 977.980 66.6933  13
  -4  -3  -2 918.645 68.4028  11
   4   3   2 1160.63 67.1104  20
   4   3   2 1317.51 69.9530  19
  -4  -3  -2 1193.82 59.3230   2
  -4  -3  -2 1084.38 60.7395   9
  -4  -3  -2 1161.34 61.9028   3
   4   3   3 31372.1 616.027  61
   4   3   3 28353.9 615.874  63
  -4  -3  -3 28770.8 644.587  13
  -4  -3  -3 26254.6 643.975  11
   4   3   3 28347.4 627.341  20
   4   3   3 28719.6 626.555  19
  -4  -3  -3 31304.0 635.286   9
   4   3   4 31254.3 646.946  61
   4   3   4 30925.1 654.522  63
  -4  -3  -4 29758.2 659.590   7
  -4  -3  -4 31334.7 666.146   9
  -4  -3  -4 30156.3 672.540  11
  -4  -3  -5 6328.34 169.839  54
  -4  -3  -5 6143.34 167.749  52
   4   3   5 5607.50 184.059  61
   4   3   5 6137.80 196.742  63
  -4  -3  -5 5670.85 198.637   7
  -4  -3  -5 6080.73 201.317   9
  -4  -3  -6 2339.13 119.880   9
  -4  -3  -6 2482.36 125.304   7
   4   3   6 2510.07 114.402  61
   4   3   6 2679.52 125.149  63
  -4  -3  -6 2805.19 99.7501  52
  -4  -3  -6 2758.66 100.583  54
  -4  -3  -6 2329.45 98.0473  23
  -4  -3  -6 2613.87 91.5331  46
  -4  -3  -6 2843.72 94.3044  49
  -4  -3  -6 1942.47 90.3574  38
  -4  -3  -6 2403.35 93.8286  29
  -4  -3  -7 1131.13 84.8847   9
  -4  -3  -7 1196.19 92.3089   7
   4   3   7 1261.60 82.5030  61
   4   3   7 1498.41 93.8192  63
  -4  -3  -7 1308.53 71.1855  54
  -4  -3  -7 1267.51 69.7845  52
  -4  -3  -7 1233.30 74.1018  23
  -4  -3  -7 1123.99 58.0053  48
  -4  -3  -7 1162.06 66.2421  46
  -4  -3  -7 1313.63 68.1656  49
  -4  -3  -7 1122.03 68.7590  38
  -4  -3  -7 1528.20 76.2883  29
  -4  -3  -8 776.333 56.5507  54
  -4  -3  -8 823.371 57.3669  52
  -4  -3  -8 818.122 61.4942  23
  -4  -3  -8 785.185 50.0704  48
  -4  -3  -8 777.864 50.6649  47
  -4  -3  -8 715.486 57.2134  46
  -4  -3  -8 793.286 59.6005  38
  -4  -3  -8 836.124 62.5057  29
  -4  -3  -9 2728.77 101.379  52
  -4  -3  -9 2644.98 100.594  54
  -4  -3  -9 2682.18 108.033  23
  -4  -3  -9 2809.83 101.464  27
  -4  -3  -9 2550.77 104.278  38
  -4  -3  -9 2933.55 111.883  29
  -4  -3  -9 2746.12 95.2482  48
  -4  -3  -9 2652.40 94.3782  47
  -4  -3 -10 10992.4 264.199  38
  -4  -3 -10 10542.1 262.873  29
  -4  -3 -10 11233.7 253.436  48
  -4  -3 -10 11046.6 253.373  47
  -4  -3 -11 634.943 35.1590  48
  -4  -3 -11 609.424 34.6376  47
  -4  -3 -11 608.411 37.9003  38
  -4  -3 -11 649.827 38.6777  23
  -4  -3 -11 621.975 40.1259  29
   4   4  -8 3397.26 100.612  36
   4   4  -8 3525.92 112.019  30
   4   4  -8 3363.95 109.890  26
   4   4  -7 2330.75 87.9243  53
   4   4  -7 2181.22 90.3746  32
   4   4  -7 2082.49 88.8468  33
   4   4  -7 2143.89 103.501  26
   4   4  -6 6764.42 199.120  53
   4   4  -6 7988.87 214.515  36
   4   4  -6 9217.83 244.441  26
   4   4  -6 7319.45 206.920  33
   4   4  -6 7459.74 207.567  32
   4   4  -6 9456.29 248.349  30
   4   4  -5 4282.59 165.378  26
   4   4  -5 4568.34 140.309  33
   4   4  -5 4626.04 141.125  32
   4   4  -5 4359.03 135.723  53
   4   4  -4 2751.05 138.035   8
  -4  -4   4 3174.53 132.435  67
   4   4  -4 2916.67 109.664  51
   4   4  -4 3199.22 102.974  53
   4   4  -4 3055.85 169.743  12
   4   4  -4 3012.83 102.264  33
   4   4  -4 3118.00 103.251  32
   4   4  -3 133.309 40.0506   8
  -4  -4   3 107.602 33.0089  67
   4   4  -3 53.7294 45.2020  26
   4   4  -3 146.417 29.5167  51
   4   4  -3 147.281 50.8348  14
   4   4  -3 133.105 52.7810  12
   4   4  -3 146.877 41.7119  15
   4   4  -3 94.8622 48.7491  30
   4   4  -3 149.229 26.9128  32
   4   4  -3 148.736 27.2687  33
   4   4  -2 4498.06 163.138   8
  -4  -4   2 4212.01 147.595  67
  -4  -4   2 4190.87 141.488  65
   4   4  -2 3991.31 115.497  32
   4   4  -2 4012.42 116.176  33
   4   4  -2 4455.56 127.249  57
  -4  -4   1 4862.96 155.962  67
  -4  -4   1 4691.14 148.275  65
   4   4  -1 4947.54 136.341  57
  -4  -4   0 1115.01 61.9596  65
   4   4   1 16210.0 377.863  61
   4   4   1 17947.6 392.753  63
  -4  -4  -1 17567.3 383.138  65
  -4  -4  -1 17860.2 411.449  13
  -4  -4  -1 17380.1 411.001  11
   4   4   1 17321.0 411.955  20
   4   4   1 16981.9 409.828  19
   4   4   2 87606.7 1743.83  61
   4   4   2 91931.0 1757.94  63
  -4  -4  -2 94202.0 1792.62  13
  -4  -4  -2 90510.6 1794.89  11
   4   4   2 96021.4 1790.70  20
   4   4   2 95148.5 1785.55  19
   4   4   3 5151.22 146.602  61
   4   4   3 5140.70 156.606  63
  -4  -4  -3 5135.09 161.894   9
  -4  -4  -3 5021.37 169.116  13
   4   4   3 4924.62 157.024  20
   4   4   3 4802.84 154.947  19
   4   4   4 2696.81 104.771  61
   4   4   4 2501.37 111.430  63
  -4  -4  -4 2410.17 114.933  13
  -4  -4  -5 4821.38 130.576  49
  -4  -4  -5 5037.92 174.174  13
  -4  -4  -5 5262.37 174.646   9
   4   4   6 16170.0 417.563  63
  -4  -4  -6 17838.7 378.828  54
  -4  -4  -6 18156.1 379.774  52
  -4  -4  -6 13204.6 363.709  23
  -4  -4  -6 17352.8 365.293  27
  -4  -4  -6 17774.8 364.557  46
  -4  -4  -6 15511.8 358.892  49
  -4  -4  -6 14418.8 360.073  29
  -4  -4  -6 15488.6 410.332   9
  -4  -4  -7 1159.02 90.8385   9
  -4  -4  -7 1654.33 106.711   7
   4   4   7 2087.21 115.331  63
  -4  -4  -7 2195.43 92.8200  54
  -4  -4  -7 2169.17 92.2472  52
  -4  -4  -7 1859.25 88.5723  23
  -4  -4  -7 1626.77 79.1787  27
  -4  -4  -7 1978.73 83.9730  46
  -4  -4  -7 1761.12 81.6444  49
  -4  -4  -7 1869.58 86.6536  38
  -4  -4  -7 2269.84 92.0894  29
  -4  -4  -8 625.860 51.8501  54
  -4  -4  -8 612.483 51.7876  52
  -4  -4  -8 633.008 54.5265  23
  -4  -4  -8 511.868 49.4196  27
  -4  -4  -8 593.120 53.0416  46
  -4  -4  -8 527.864 50.9737  38
  -4  -4  -8 608.973 54.8576  29
  -4  -4  -9 1018.11 60.0195  52
  -4  -4  -9 1085.19 62.3957  54
  -4  -4  -9 1005.73 62.7991  23
  -4  -4  -9 969.555 58.4999  27
  -4  -4  -9 985.809 53.1684  48
  -4  -4  -9 955.790 52.4645  47
  -4  -4  -9 861.547 59.8796  38
  -4  -4 -10 547.897 37.1127  48
  -4  -4 -10 507.968 36.3067  47
  -4  -4 -10 591.094 44.9633  29
  -4  -4 -10 532.815 44.3971  38
  -4  -4 -10 493.775 38.7417  52
  -4  -4 -10 490.887 39.1853  54
  -4  -4 -11 3276.61 94.0046  48
  -4  -4 -11 3185.38 93.4975  47
  -4  -4 -11 4245.79 105.105  38
  -4  -4 -11 3728.04 100.584  29
  -4  -4 -11 4357.13 106.052  23
   4   5  -8 3630.19 107.041  30
   4   5  -8 3610.96 106.091  26
   4   5  -7 1402.25 62.5597  53
   4   5  -7 1494.47 67.8147  36
   4   5  -7 1357.83 68.3590  32
   4   5  -7 1512.93 83.8466  30
   4   5  -7 1402.97 68.7754  33
   4   5  -6 6413.45 200.281  26
   4   5  -6 5988.02 175.127  33
   4   5  -6 5959.49 197.678  30
   4   5  -6 5860.11 174.030  32
   4   5  -6 6087.77 167.425  53
   4   5  -5 1867.94 105.760  26
   4   5  -5 1846.43 86.3829  51
   4   5  -5 1933.40 85.1797  33
   4   5  -5 1800.18 106.657  30
   4   5  -5 2011.14 86.3233  32
  -4  -5   4-2.00728 27.7447  67
   4   5  -4 47.8977 45.9638  26
   4   5  -4-1.25511 26.9635  51
   4   5  -4 3.61901 43.7240  14
   4   5  -4-7.40680 47.9207  12
   4   5  -4-13.0146 47.4946  30
   4   5  -4 8.96874 24.5834  33
   4   5  -4 2.21909 23.8364  32
   4   5  -3 2000.85 85.2263  51
   4   5  -3 1612.90 75.4368  57
   4   5  -3 1892.69 76.0796  33
   4   5  -3 1890.76 75.5559  32
  -4  -5   3 1561.63 92.6582  67
   4   5  -2 6312.05 167.646  51
   4   5  -2 5901.57 164.264  57
   4   5  -2 5651.49 225.091  14
   4   5  -2 5952.23 156.821  33
   4   5  -2 5658.10 154.347  32
  -4  -5   2 5648.46 185.621  67
  -4  -5   2 6325.84 184.471  65
  -4  -5   1 2096.02 93.4148  67
  -4  -5   1 2072.88 92.2459  65
   4   5  -1 2315.52 84.7495  57
   4   5   0 751.227 55.6373  63
  -4  -5   0 699.630 51.4051  65
  -4  -5   0 806.410 63.4675   1
   4   5   0 811.440 66.5909  20
   4   5   0 737.927 63.2890  19
   4   5   0 727.941 45.7816  57
  -4  -5  -1 39.8363 25.1964   1
  -4  -5  -1 36.9757 24.8980  13
  -4  -5  -1 99.0400 31.6140  11
   4   5   1 76.5036 30.8435  20
   4   5   1 58.8035 28.0163  19
  -4  -5  -1 68.0642 26.7879  65
   4   5   1 80.3626 26.4798  63
  -4  -5  -2 3887.83 131.581   9
  -4  -5  -2 3640.13 140.832   1
  -4  -5  -2 3341.07 135.914  13
  -4  -5  -2 3081.16 134.414  11
   4   5   2 3476.03 138.639  20
   4   5   2 3746.67 141.803  19
   4   5   2 3171.02 120.695  63
  -4  -5  -3 4110.24 148.633   9
  -4  -5  -3 3843.02 147.879   1
   4   5   3 4358.74 146.233  63
  -4  -5  -3 4270.47 118.002  40
  -4  -5  -3 4165.50 117.149  39
  -4  -5  -3 3992.67 155.740  13
  -4  -5  -3 4331.24 162.789  11
   4   5   3 3819.38 145.191  20
   4   5   3 3726.77 143.535  19
   4   5   4 999.468 71.2162  63
  -4  -5  -4 944.216 53.3621  27
  -4  -5  -4 788.471 46.1997  49
  -4  -5  -4 966.879 50.2666  40
  -4  -5  -4 964.714 50.3052  39
  -4  -5  -4 981.144 74.4475  13
  -4  -5  -4 894.311 72.9992  11
  -4  -5  -5 36500.9 743.030   9
   4   5   5 31022.9 729.853  63
  -4  -5  -5 30319.1 683.145  54
  -4  -5  -5 26828.4 676.133  52
  -4  -5  -5 40567.5 690.962  29
  -4  -5  -5 27101.3 668.947  27
  -4  -5  -5 35323.5 678.875  49
  -4  -5  -5 33895.2 675.006  40
  -4  -5  -5 34213.4 675.968  39
  -4  -5  -5 35734.4 746.278  13
  -4  -5  -5 38128.4 757.500  11
   4   5   6 4619.65 181.793  63
  -4  -5  -6 5168.86 152.299  52
  -4  -5  -6 5009.15 143.547  27
  -4  -5  -6 5392.37 145.039  46
  -4  -5  -6 4283.41 136.086  49
  -4  -5  -6 4049.54 138.273  29
  -4  -5  -6 4003.49 166.661   9
  -4  -5  -7 565.538 50.4381  46
  -4  -5  -7 522.125 48.0630  49
  -4  -5  -7 581.231 50.1122  27
  -4  -5  -7 479.323 48.2812  54
  -4  -5  -7 609.805 51.3782  52
  -4  -5  -7 602.260 51.7304  29
  -4  -5  -8 8333.19 223.765  46
  -4  -5  -8 9314.34 233.841  49
  -4  -5  -8 9949.15 240.265  23
  -4  -5  -8 7734.87 226.102  29
  -4  -5  -8 9261.53 228.096  27
  -4  -5  -8 8334.94 229.143  38
  -4  -5  -8 9453.14 237.578  52
  -4  -5  -8 9589.61 238.900  54
  -4  -5  -9 1544.79 73.1622  38
  -4  -5  -9 1585.22 73.1740  52
  -4  -5  -9 1567.11 73.3753  54
  -4  -5  -9 1637.54 75.0247  23
  -4  -5  -9 1625.48 76.0008  29
  -4  -5  -9 1524.43 68.4370  27
  -4  -5 -10 5030.05 135.178  52
  -4  -5 -10 4904.15 134.393  54
  -4  -5 -10 5065.08 136.841  29
  -4  -5 -10 4621.63 134.684  23
  -4  -5 -11 567.831 31.3259  38
  -4  -5 -11 434.382 28.0262  29
   4   6  -7 3434.47 113.165  26
   4   6  -7 3133.51 101.073  32
   4   6  -7 3254.71 101.778  33
   4   6  -6 7466.38 201.745  33
   4   6  -6 7126.23 218.601  30
   4   6  -6 7793.96 203.430  32
   4   6  -6 7882.95 222.129  26
   4   6  -5 51.6497 28.8766  51
   4   6  -5 82.4444 51.4501  26
   4   6  -5 96.8140 32.0622  32
   4   6  -5 99.8912 52.7894  30
   4   6  -5 124.559 32.5940  33
   4   6  -4 170.794 59.4964  26
   4   6  -4 267.308 64.4495  30
   4   6  -4 258.992 36.7666  33
   4   6  -4 272.634 36.3539  32
   4   6  -4 231.900 37.8883  51
  -4  -6   3 32946.8 712.544  67
   4   6  -3 31325.9 664.385  57
   4   6  -3 32055.3 672.212  51
   4   6  -3 32050.8 727.860  10
   4   6  -3 25720.7 757.469  12
   4   6  -3 26078.8 752.340  14
   4   6  -3 32141.8 659.250  33
   4   6  -3 33960.2 661.748  32
  -4  -6   2 1593.18 91.2529  67
  -4  -6   2 2166.07 102.139  65
   4   6  -2 1945.98 83.9297  51
   4   6  -2 1707.92 131.524  12
   4   6  -2 1963.60 78.6490  33
   4   6  -2 1988.13 78.0124  32
   4   6  -2 1851.57 85.0946  57
  -4  -6   1 3201.25 127.077  65
   4   6  -1 3043.70 101.134  33
   4   6  -1 3173.10 101.595  32
   4   6  -1 3232.11 114.249  57
   4   6   0-1.10363 25.7202  57
  -4  -6   0 4.80141 24.0290  65
   4   6   0 7.02631 25.6080  63
  -4  -6   0 8.53230 25.0028   1
  -4  -6   0 32.1515 23.8757   4
   4   6   0 23.6872 20.7042  32
   4   6   0 0.85992 19.6409  33
   4   6   0 10.0955 28.8816  20
   4   6   0 22.6909 29.7819  19
   4   6   1 3014.94 142.379  20
   4   6   1 3031.65 142.178  19
   4   6   1 3149.24 101.316  57
  -4  -6  -1 3173.29 94.9578   4
  -4  -6  -1 3165.22 137.869   1
   4   6   1 2807.21 117.649  63
  -4  -6  -1 2320.05 88.8995  40
  -4  -6  -1 2944.82 94.6145  39
   4   6   1 2442.84 87.2382  33
  -4  -6  -2 7345.40 215.943  13
  -4  -6  -2 7030.36 216.273  11
   4   6   2 7348.02 223.182  20
   4   6   2 7381.84 223.710  19
   4   6   2 6446.61 191.667  63
  -4  -6  -2 6531.60 157.046   4
  -4  -6  -2 7032.76 216.362   1
  -4  -6  -2 5450.95 155.059  40
  -4  -6  -2 6691.97 163.424  39
   4   6   2 5003.18 149.572  33
   4   6   2 4189.21 145.464  32
  -4  -6  -3 3243.91 99.2219   4
  -4  -6  -3 3253.08 140.331   1
  -4  -6  -3 3732.15 144.648   9
  -4  -6  -3 3739.24 106.689  27
   4   6   3 3335.91 131.505  63
  -4  -6  -3 2833.00 101.779  40
  -4  -6  -3 2829.43 102.055  39
  -4  -6  -3 3842.31 152.043  13
   4   6   3 2413.68 124.455  20
  -4  -6  -3 3593.09 150.817  11
   4   6   3 2751.32 129.226  19
  -4  -6  -4 1846.56 74.5458  27
   4   6   4 1556.91 91.2869  63
  -4  -6  -4 1551.90 67.9448  49
  -4  -6  -4 1707.82 73.3918  40
  -4  -6  -4 1594.47 71.8441  39
  -4  -6  -4 1526.07 97.9222  13
  -4  -6  -4 1372.05 94.8463  11
  -4  -6  -5 2373.18 125.013   9
   4   6   5 2366.79 124.839  63
  -4  -6  -5 3038.02 106.142  29
  -4  -6  -5 3160.08 105.595  27
  -4  -6  -5 2670.35 96.3881  49
  -4  -6  -5 2793.86 98.2228  40
  -4  -6  -5 2543.33 95.3352  39
  -4  -6  -5 2286.11 124.491  13
  -4  -6  -5 2391.83 133.007  11
   4   6   6 1924.11 131.558  64
  -4  -6  -6 4078.85 131.187  52
  -4  -6  -6 3756.17 127.248  54
  -4  -6  -6 3111.85 120.217  29
  -4  -6  -6 4582.73 133.117  27
  -4  -6  -6 4150.34 127.807  49
  -4  -6  -6 4413.64 127.024  46
  -4  -6  -6 4325.18 124.023  40
  -4  -6  -6 4220.94 124.082  39
  -4  -6  -6 2727.50 143.018   9
  -4  -6  -7 175.807 37.8372  46
  -4  -6  -7 179.713 34.3305  49
  -4  -6  -7 158.432 37.0529  29
  -4  -6  -7 162.569 37.4941  27
  -4  -6  -7 186.426 34.9133  52
  -4  -6  -7 164.854 34.5128  54
  -4  -6  -8 143.364 34.6458  46
  -4  -6  -8 162.504 32.2414  49
  -4  -6  -8 149.869 34.6433  29
  -4  -6  -8 120.399 32.1605  27
  -4  -6  -8 172.390 34.0727  52
  -4  -6  -8 147.240 32.3901  54
  -4  -6  -9 858.283 53.2794  29
  -4  -6  -9 1012.10 52.2368  27
  -4  -6  -9 1037.84 55.3923  52
  -4  -6  -9 982.262 54.6666  54
  -4  -6 -10 3377.39 101.966  52
  -4  -6 -10 3487.58 102.454  54
   4   7  -7 102.329 27.5312  30
  -4  -7   7 92.7687 14.7267  35
  -4  -7   7 83.9178 14.0308  34
   4   7  -7 95.6475 27.3675  26
   4   7  -6 6543.76 181.222  30
   4   7  -6 5784.00 173.933  26
   4   7  -5 932.008 75.8001  26
   4   7  -5 1018.56 78.5061  30
   4   7  -5 1128.74 62.9745  51
   4   7  -4 1680.20 103.402  26
   4   7  -4 1682.06 77.8144  33
   4   7  -4 1750.63 78.2971  32
   4   7  -4 1488.62 73.3779  57
   4   7  -4 1690.23 82.3787  51
   4   7  -3 1103.61 61.4003  33
   4   7  -3 1056.87 60.1833  32
   4   7  -3 1126.37 69.7680  51
   4   7  -3 1101.77 66.8561  57
   4   7  -2 215.332 33.7231  33
   4   7  -2 197.973 33.2738  32
   4   7  -2 177.613 37.7470  51
   4   7  -1 43.6395 32.0048  10
   4   7  -1 81.1557 26.0976  32
   4   7  -1 87.4510 27.1887  33
   4   7  -1 117.082 38.2422  57
   4   7   0 8853.33 230.967  57
   4   7   0 7909.65 250.329  63
  -4  -7   0 8630.47 212.770   4
  -4  -7   0 8699.65 273.145   1
   4   7   0 8742.08 294.791  20
   4   7   0 7814.66 282.968  19
   4   7   0 8764.33 214.579  33
   4   7   0 8956.28 214.810  32
   4   7   1 2901.92 104.009  57
   4   7   1 2509.44 117.847  63
   4   7   1 2266.17 86.6275  33
   4   7   1 2546.91 89.3822  32
   4   7   1 2320.44 137.231  20
   4   7   1 2684.69 145.555  19
  -4  -7  -1 2590.96 92.5459   4
  -4  -7  -1 2854.53 136.950   1
  -4  -7  -2 4906.58 188.393  13
   4   7   2 4749.68 199.873  20
   4   7   2 5689.91 214.313  19
  -4  -7  -2 5748.31 202.330  11
   4   7   2 5374.28 184.021  63
  -4  -7  -2 6048.06 158.408  40
  -4  -7  -2 5330.13 148.825   4
  -4  -7  -2 6129.90 207.994   1
   4   7   2 4376.35 141.777  32
  -4  -7  -3 653.546 46.1945   4
  -4  -7  -3 547.855 60.8012   1
   4   7   3 364.438 37.3269  32
  -4  -7  -3 636.130 47.9038  40
  -4  -7  -3 612.582 47.9353  39
  -4  -7  -3 512.606 59.4469  13
   4   7   3 216.385 45.3110  20
   4   7   3 302.513 50.4229  19
  -4  -7  -3 582.801 65.5831  11
  -4  -7  -4 4109.67 137.636  40
  -4  -7  -4 4434.52 141.295  39
  -4  -7  -4 5570.65 196.693  13
  -4  -7  -4 4681.03 188.026  11
  -4  -7  -4 5066.72 141.951  49
  -4  -7  -5 21560.7 485.138  49
  -4  -7  -5 23008.2 487.480  29
  -4  -7  -5 23348.0 490.069  27
  -4  -7  -5 22517.9 489.224  40
  -4  -7  -5 22251.3 489.527  39
  -4  -7  -6 6290.57 172.784  46
  -4  -7  -6 5616.83 173.402  49
  -4  -7  -6 7417.94 185.286  29
  -4  -7  -6 6781.98 179.981  27
  -4  -7  -6 6761.11 178.260  40
  -4  -7  -6 6512.64 177.312  39
  -4  -7  -7 11382.3 255.644  46
  -4  -7  -7 10260.1 258.603  49
  -4  -7  -7 10923.2 253.544  40
  -4  -7  -7 10637.1 253.141  39
  -4  -7  -7 9533.20 254.981  29
  -4  -7  -7 12159.4 264.849  27
  -4  -7  -8 4034.19 125.428  52
  -4  -7  -8 4256.43 125.331  29
  -4  -7  -9 3437.85 111.710  52
  -4  -7  -9 3821.64 114.584  54
  -4  -7 -10 51.9012 17.9278  29
   4   8  -6 2214.18 80.5575  26
   4   8  -6 2484.86 85.1146  30
   4   8  -5 107.759 23.6224  51
  -4  -8   5 43.2724 19.6113  34
   4   8  -5 63.4915 39.7776  30
  -4  -8   5 49.5113 19.5494  35
   4   8  -5 56.8004 38.4042  26
   4   8  -4 219.893 52.2231  30
   4   8  -4 233.176 51.3258  26
   4   8  -4 265.982 35.7629  51
   4   8  -4 178.521 28.7093  57
   4   8  -3 6897.23 195.032  51
   4   8  -3 7588.19 196.632  57
   4   8  -2 10472.9 266.378  57
   4   8  -1 15023.8 359.366  57
   4   8   0 28.8120 31.7263  57
  -4  -8   0 38.6648 28.4712   4
   4   8   1 1594.25 77.2990  57
  -4  -8  -1 1305.12 67.1261   4
  -4  -8  -2 40.4503 25.3903  49
  -4  -8  -2 26.8532 29.3490   4
  -4  -8  -2 44.6095 25.3880  41
  -4  -8  -2 19.5786 25.7534  42
  -4  -8  -3 7628.03 185.191  49
  -4  -8  -3 7021.62 178.783   4
  -4  -8  -3 6367.80 181.820  40
  -4  -8  -3 5615.70 176.900  39
  -4  -8  -4 166.129 34.1018  39
  -4  -8  -4 181.720 34.8661  40
  -4  -8  -4 217.379 33.9692  49
  -4  -8  -5 53.0185 29.2777  39
  -4  -8  -5 27.1677 26.4180  40
  -4  -8  -5 56.8898 32.4446  29
  -4  -8  -5 56.0689 26.7312  49
  -4  -8  -6 1013.23 56.1893  40
  -4  -8  -6 909.430 54.1146  39
  -4  -8  -6 996.389 56.9077  29
  -4  -8  -6 1074.23 59.2026  49
  -4  -8  -7 95.8109 23.6274  39
  -4  -8  -7 134.471 25.2727  40
  -4  -8  -7 112.710 27.4801  49
  -4  -8  -7 118.625 30.1032  29
  -4  -8  -8 599.398 38.7412  49
  -4  -8  -8 620.461 39.6450  29
  -4  -8  -9 478.466 30.2528  29
   4   9  -4 196.902 39.2982  26
   4   9  -4 226.741 41.3675  30
   4   9  -3 142.831 26.9677  57
   4   9  -2 724.081 51.2248  57
   4   9  -1 276.457 39.3916  57
  -4  -9   1 253.618 35.6012  41
   4   9   0 52.5326 32.5251  57
   4   9   0 57.8727 34.6246   6
   4   9   0 60.4076 34.2361   5
  -4  -9   0 36.0327 27.8581  41
  -4  -9   0 13.5522 28.9078  42
  -4  -9  -1 82.9218 29.9178  41
  -4  -9  -1 107.256 33.1937  42
   4   9   1 97.0786 30.5488  57
  -4  -9  -2 11928.4 274.063  42
  -4  -9  -2 11554.3 271.046  41
  -4  -9  -3 117.914 29.1684  49
   4   9   3 119.498 29.9590   6
   4   9   3 105.582 29.8300   5
  -4  -9  -3 107.770 27.8111  39
  -4  -9  -3 167.459 31.0696  41
  -4  -9  -3 106.469 29.7904  42
  -4  -9  -3 165.951 29.9696  40
  -4  -9  -4 2105.91 80.3189  40
  -4  -9  -4 1873.11 77.5546  49
  -4  -9  -5 5275.73 154.536  40
  -4  -9  -5 6004.76 160.849  49
  -4  -9  -6 1826.92 70.7348  40
  -4  -9  -6 1908.37 72.6614  39
  -4  -9  -6 2140.18 76.5033  29
  -4  -9  -6 2093.47 75.8570  49
  -4  -9  -7 245.267 24.7907  40
  -4  -9  -7 192.526 23.6557  39
  -4  -9  -7 180.898 25.6688  49
  -4  -9  -7 234.087 29.1751  29
  -4  -9  -8 17.1449 17.5234  29
   4  10  -3 121.336 32.0260  26
   4  10  -3 139.935 34.5228  30
   4  10  -2 2549.30 81.9581  57
   4  10  -1 290.269 32.6353  57
   4  10   0 4624.75 130.811  57
   4  10   0 4348.71 128.690   6
   4  10   0 4471.54 128.850   5
   4  10   1 35.4408 22.7379  57
  -4 -10  -1 48.5458 23.4022  41
  -4 -10  -1 56.9158 25.6819  42
   4  10   1 38.0909 26.5572   6
   4  10   1 62.3220 27.4076   5
  -4 -10  -2 92.2782 25.2110  41
  -4 -10  -2 80.5686 26.4133  42
   4  10   2 135.824 27.6736   6
   4  10   2 131.670 27.6206   5
  -4 -10  -2 117.792 24.5233  49
  -4 -10  -3 995.392 49.2965  49
  -4 -10  -3 868.739 48.5119  42
  -4 -10  -3 859.544 47.2874  41
  -4 -10  -4 7170.45 175.767  49
  -4 -10  -5 81.4463 21.1583  49
  -4 -10  -5 135.427 21.1124  39
  -4 -10  -5 126.322 20.5436  40
  -4 -10  -6 1739.24 58.2976  49
  -4 -11   0 14.6735 13.3068  41
  -4 -11   0 16.0544 14.9712  42
  -4 -11  -1 200.417 21.0902  41
  -4 -11  -2 3775.13 88.3449  45
  -4 -11  -2 2735.58 84.3315  42
  -4 -11  -3 13849.9 286.562  45
   5  -7  -1 17.8099 13.3762  31
   5  -7  -1 8.03410 15.4588  44
   5  -7  -1 5.35330 15.3510  43
   5  -7   0 692.896 37.8810  44
   5  -7   0 731.750 37.8702  43
   5  -7   1 84.6051 17.4640  31
   5  -7   1 59.3624 15.7349  28
   5  -7   1 70.3829 20.0372  44
   5  -7   1 92.2094 20.6561  43
  -5   7  -1 25.9899 16.3496  51
   5  -7   2 131.933 20.2096  43
   5  -7   2 127.621 21.4261  44
  -5   7  -2 102.995 19.3564  51
   5  -7   3 77.2419 17.9256  43
  -5   7  -3 101.185 18.7576  51
   5  -7   3 83.6780 17.9381  44
   5  -6  -3 101.029 17.9526  31
   5  -6  -3 131.366 23.4901  44
   5  -6  -3 69.3480 21.6433  43
   5  -6  -2 13038.0 284.419  31
   5  -6  -2 13225.5 295.420  43
   5  -6  -2 13707.6 296.465  44
   5  -6  -1 77.3482 23.3470  31
   5  -6  -1 73.7332 21.4457  28
   5  -6  -1 31.9977 23.8724  44
   5  -6  -1 80.7316 24.5888  43
   5  -6   0 2475.23 80.4631  31
   5  -6   0 2208.21 78.9646  28
   5  -6   0 2462.30 86.7748  44
   5  -6   0 2298.78 85.4821  43
   5  -6   1 6699.57 171.035  31
   5  -6   1 6691.86 171.838  28
   5  -6   1 7555.05 184.261  44
   5  -6   1 7494.43 182.708  43
   5  -6   2 992.653 54.5604  44
   5  -6   2 1125.03 55.2248  43
  -5   6  -2 983.009 55.5881  51
   5  -6   3 3961.96 119.610  44
   5  -6   3 4009.61 119.621  43
   5  -6   4 3438.99 97.6640  34
   5  -6   4 3565.00 104.464  43
  -5   6  -4 3781.10 107.887  51
   5  -6   5 267.045 23.6584  34
   5  -6   5 187.751 25.8564  44
   5  -6   5 206.011 25.2904  43
  -5   6  -5 287.142 26.2871  51
   5  -6   6 2842.46 76.5601  34
   5  -6   6 2962.46 77.6711  35
   5  -5  -4 1049.93 46.4564  60
   5  -5  -4 1504.07 60.0261  43
   5  -5  -3 374.117 36.4785  43
   5  -5  -3 351.888 36.3373  44
   5  -5  -3 373.069 31.7212  31
   5  -5  -2 9452.44 226.634  44
   5  -5  -2 9064.53 218.386  28
   5  -5  -2 8635.28 213.581  31
   5  -5  -1 145.282 30.6002  44
   5  -5  -1 131.058 29.6670  43
   5  -5  -1 81.6350 24.7586  25
   5  -5  -1 105.170 28.7650  28
   5  -5  -1 118.778 29.9951  31
   5  -5   0 7404.57 189.172  44
   5  -5   0 7035.20 186.716  43
   5  -5   0 7336.23 181.934  31
   5  -5   1 767.945 51.6025  43
   5  -5   1 678.105 47.1409  31
   5  -5   1 746.877 48.8856  28
   5  -5   2 208.598 31.9059  31
   5  -5   2 193.024 33.0716  56
   5  -5   2 241.323 35.1537  44
   5  -5   2 223.674 35.2968  43
   5  -5   3 1693.51 72.2982  56
   5  -5   3 1769.61 78.2422  44
   5  -5   3 1789.69 78.6702  43
  -5   5  -3 1794.93 81.2321  51
   5  -5   4 403.397 35.9154  34
   5  -5   4 347.489 34.1157  35
   5  -5   4 489.251 40.6976  56
   5  -5   4 408.888 40.8382  44
   5  -5   4 450.548 41.9006  43
  -5   5  -4 416.631 39.9913  51
   5  -5   5 83.6855 22.0452  34
   5  -5   5 78.5429 22.4270  35
   5  -5   5 69.4882 26.4378  56
   5  -5   5 62.5753 27.9889  43
  -5   5  -5 74.8617 22.6210  51
   5  -5   5 61.5738 27.6043  44
   5  -5   6 7010.38 172.603  56
   5  -5   6 7523.43 174.381  34
   5  -5   6 7156.19 173.374  35
   5  -5   7 1595.08 52.8424  34
   5  -5   7 1460.71 51.7536  35
   5  -4  -6 4.47128 16.0357  60
   5  -4  -6 3.64856 15.3514  55
   5  -4  -5 4117.56 106.841  60
   5  -4  -5 3670.53 103.447  55
   5  -4  -4 2.97735 23.0054  55
   5  -4  -4 11.1840 23.8086  60
   5  -4  -4 8.74109 23.8961  43
   5  -4  -4 16.5628 22.8840  44
   5  -4  -4-6.68726 20.7986  31
   5  -4  -3 1767.41 77.3967  43
   5  -4  -3 1819.68 78.5782  44
   5  -4  -3 1731.89 71.4414  31
   5  -4  -2 3848.91 125.905  44
   5  -4  -2 3851.75 124.837  43
   5  -4  -2 3964.34 113.685  25
   5  -4  -2 3862.31 121.845  28
   5  -4  -2 3749.01 118.614  31
   5  -4  -1 6523.34 176.091  44
   5  -4  -1 6456.16 174.559  43
   5  -4  -1 6298.86 173.483  28
   5  -4   0 3541.57 117.291  44
   5  -4   0 3446.12 115.659  43
   5  -4   1 212.508 34.3311  43
   5  -4   1 237.248 34.5497  44
   5  -4   1 218.570 33.9328  31
   5  -4   1 241.102 33.6254  28
   5  -4   2 2607.83 91.9802  34
   5  -4   2 2621.37 92.4328  35
   5  -4   2 2571.69 93.1717  56
   5  -4   2 2509.60 98.1716  44
   5  -4   2 2606.17 99.7101  43
   5  -4   3 728.620 48.8337  34
   5  -4   3 757.553 49.9505  35
   5  -4   3 763.652 52.4424  56
   5  -4   3 709.799 53.9309  44
   5  -4   3 761.916 55.2240  43
   5  -4   4 542.336 47.0334  56
   5  -4   4 632.205 45.7648  34
   5  -4   4 674.119 47.6757  35
  -5   4  -5 15.6401 24.1152  59
   5  -4   5 52.7973 30.3685  56
   5  -4   5 37.7035 23.4127  34
   5  -4   5 42.2269 23.9556  35
  -5   4  -6 0.98053 22.8995  59
   5  -4   6 26.3374 26.0245  56
   5  -4   6 34.6231 20.9645  34
   5  -4   6 24.8754 21.9880  35
   5  -4   7 1881.05 67.1798  34
   5  -4   7 1922.40 67.9668  35
   5  -4   8 4766.83 117.028  34
   5  -4   8 4898.88 117.974  35
  -5   4  -8 5036.24 126.400  59
   5  -3  -6 128.478 23.8057  55
   5  -3  -6 131.982 24.6750  60
   5  -3  -5 32.7880 23.6518  55
   5  -3  -5 29.9772 21.5158  31
   5  -3  -5 33.5087 25.4998  60
   5  -3  -4 3295.16 106.690  55
   5  -3  -4 3479.49 109.312  60
   5  -3  -3 4956.69 136.949  55
   5  -3  -3 5004.48 138.348  60
   5  -3  -3 5035.40 139.393  31
   5  -3  -2 2586.94 90.9273  25
   5  -3  -2 2626.99 97.7944  28
   5  -3  -1 2808.55 101.968  44
   5  -3  -1 2658.51 97.8347  43
   5  -3  -1 2773.31 97.6460  31
  -5   3   0 213.922 48.2346   2
  -5   3   0 272.630 51.3004   3
   5  -3   1 27411.8 586.034  34
   5  -3   1 29473.4 589.652  35
   5  -3   1 28787.2 593.323  28
   5  -3   1 27275.9 593.354  44
   5  -3   1 28222.8 595.090  43
   5  -3   1 27312.4 639.400  16
  -5   3  -1 27647.7 653.575   2
  -5   3  -1 27384.5 653.858   3
  -5   3  -2 10823.2 316.967   2
  -5   3  -2 11354.1 321.956   3
   5  -3   2 12166.6 272.829  56
  -5   3  -2 10731.6 270.146  59
   5  -3   2 11430.1 279.003  44
   5  -3   2 12315.6 282.064  43
  -5   3  -2 12802.8 348.207  18
   5  -3   2 10541.1 309.784  16
   5  -3   2 9850.61 303.267  21
   5  -3   2 12747.5 277.366  34
   5  -3   2 13201.7 279.939  35
   5  -3   3 22.4533 23.4585  34
   5  -3   3 13.4764 22.1721  35
   5  -3   3 28.9585 30.0385  56
  -5   3  -3 37.0246 25.0383  59
  -5   3  -3 33.4871 27.9858   2
  -5   3  -3 31.9217 30.2407   3
   5  -3   4 17326.1 366.493  56
   5  -3   4 16622.8 368.211  35
   5  -3   4 15342.4 363.020  34
  -5   3  -4 15782.6 364.480  59
   5  -3   5 12052.1 296.932  56
   5  -3   5 14055.6 304.950  35
   5  -3   5 13924.8 303.671  34
  -5   3  -5 11828.1 300.393  59
   5  -3   6 5904.98 165.826  56
   5  -3   6 6386.14 167.233  35
   5  -3   6 6319.46 165.836  34
  -5   3  -6 6300.37 173.627  59
   5  -3   7 14674.2 321.334  35
   5  -3   7 14892.0 321.364  34
  -5   3  -7 14176.5 332.348  59
  -5   3  -8 224.827 30.1226  59
  -5   3  -9 18.1346 16.5204  59
   5  -2  -7 1218.91 46.5836  60
   5  -2  -7 1194.05 45.2596  55
   5  -2  -6 1863.69 69.8904  60
   5  -2  -6 2001.03 69.4838  55
   5  -2  -5 2794.25 87.8271  25
   5  -2  -5 2461.42 88.2338  55
   5  -2  -5 2456.50 89.9931  60
   5  -2  -5 2756.07 91.9900  31
   5  -2  -4 3219.22 103.389  25
   5  -2  -4 3001.45 106.649  58
   5  -2  -4 3586.22 110.330  55
   5  -2  -4 3264.46 108.874  60
   5  -2  -4 3652.97 109.401  31
   5  -2  -3 8081.27 212.427  25
   5  -2  -3 9271.35 225.301  58
   5  -2  -3 10304.8 224.342  55
   5  -2  -3 8255.31 216.456  60
   5  -2  -3 9188.07 220.469  31
  -5   2   2 10799.0 300.873  65
   5  -2  -2 11322.1 244.450  25
   5  -2  -2 11372.8 249.177  31
  -5   2   1 13169.0 363.987  65
   5  -2  -1 15516.7 328.547  58
   5  -2  -1 15863.6 331.749  28
  -5   2   1 13274.0 378.288  18
   5  -2  -1 13073.8 316.328  31
   5  -2   0 488.857 44.1860  58
  -5   2   0 599.165 59.0143   2
  -5   2   0 534.626 57.5389   3
   5  -2   0 494.862 39.4556  28
  -5   2   0 567.969 61.1501  18
   5  -2   0 473.627 49.5127  16
   5  -2   0 486.691 38.8897  31
   5  -2   1 1169.68 61.3729  58
  -5   2  -1 1452.26 88.9415   3
  -5   2  -1 1502.31 89.2677   2
   5  -2   1 1423.12 62.7035  28
  -5   2  -1 1795.63 98.3200  18
   5  -2   1 1493.04 83.5222  16
   5  -2   1 1486.68 62.0187  34
   5  -2   1 1631.73 63.9537  35
  -5   2  -2 9268.70 262.713   2
  -5   2  -2 8724.71 259.485   3
   5  -2   2 9797.40 223.566  34
   5  -2   2 9501.53 222.911  35
  -5   2  -2 8820.14 265.637  18
   5  -2   2 8581.27 252.002  16
   5  -2   2 8084.67 250.633  21
   5  -2   2 9564.96 221.163  56
   5  -2   3 188.861 33.7008  56
  -5   2  -3 205.189 30.5537  59
  -5   2  -3 184.297 34.1555   2
  -5   2  -3 163.303 35.0243   3
  -5   2  -3 164.897 38.5612  18
   5  -2   3 98.9190 30.4517  16
   5  -2   3 168.583 38.5266  21
   5  -2   3 137.142 27.2995  34
   5  -2   3 158.677 28.2316  35
   5  -2   4 1351.82 66.3107  56
  -5   2  -4 1329.80 66.7955  59
   5  -2   4 1301.22 85.4209  21
   5  -2   4 1513.56 69.8049  35
   5  -2   4 1594.33 69.8606  34
  -5   2  -5 1005.52 93.4687   9
   5  -2   5 882.239 56.8562  56
   5  -2   5 931.052 53.7770  35
   5  -2   5 875.697 51.5316  34
  -5   2  -5 946.859 56.7741  59
  -5   2  -6 117.955 31.0456  59
   5  -2   6 101.593 32.1135  56
   5  -2   6 114.220 24.8921  34
   5  -2   6 126.618 25.7589  35
  -5   2  -7 87.0151 31.0125  59
  -5   2  -8 1098.06 57.8131  59
  -5   2  -9 2531.68 84.6638  59
  -5   2 -10 1046.31 41.8055  59
   5  -1  -7 138.005 23.2793  60
   5  -1  -7 142.746 31.9396  37
   5  -1  -7 107.155 21.4370  55
   5  -1  -6 1692.36 65.7267  25
   5  -1  -6 1869.80 70.6875  60
   5  -1  -6 1691.85 83.5433  37
   5  -1  -6 1758.52 67.9168  55
   5  -1  -5 2546.39 87.2171  25
   5  -1  -5 2381.69 89.2266  60
   5  -1  -5 2516.22 88.7342  55
   5  -1  -5 2414.64 88.0460  31
   5  -1  -4 1924.81 76.8635  25
   5  -1  -4 2019.51 81.9711  60
   5  -1  -4 1963.40 80.7074  58
   5  -1  -4 2095.42 81.4481  55
   5  -1  -4 1943.27 79.6784  31
   5  -1  -3 3666.99 110.538  25
   5  -1  -3 3271.81 110.651  60
  -5   1   3 3128.21 140.956  65
   5  -1  -3 3897.06 113.993  31
   5  -1  -3 3454.73 110.673  55
   5  -1  -3 3677.17 115.411  58
   5  -1  -2 6192.95 164.906  58
   5  -1  -2 6450.79 161.706  60
  -5   1   2 5992.73 200.666  65
   5  -1  -2 6598.98 158.852  25
  -5   1   2 5866.95 208.416  18
   5  -1  -2 6576.32 162.159  31
   5  -1  -1 2335.01 82.8459  58
  -5   1   1 2134.31 102.603  65
  -5   1   1 2165.76 114.303  18
   5  -1  -1 1915.94 73.8974  31
  -5   1   0 527.101 52.5462   3
  -5   1   0 540.385 53.7139   2
   5  -1   0 544.761 39.0285   5
   5  -1   0 580.440 40.8709   6
   5  -1   0 694.349 45.2415  58
   5  -1   0 592.974 39.0561  28
  -5   1   0 614.310 52.7241  65
  -5   1   0 682.521 58.7686  18
   5  -1   0 555.610 48.0166  16
   5  -1   0 611.600 39.2746  31
   5  -1   1 110.684 22.0287  34
   5  -1   1 129.762 23.3539  35
   5  -1   1 45.8087 20.7859  28
  -5   1  -1 67.2168 27.4877  18
   5  -1   1 93.2580 28.2175  16
   5  -1   1 75.9118 30.8981  21
   5  -1   1 105.883 27.1327   6
   5  -1   1 105.499 27.7447   5
  -5   1  -1 113.985 32.6299   2
  -5   1  -1 108.494 31.8565   3
  -5   1  -2 13093.9 343.299   2
   5  -1   2 14403.5 308.285   5
  -5   1  -2 13276.9 345.348   3
   5  -1   2 13219.7 305.662   6
  -5   1  -2 14089.4 309.561  59
  -5   1  -2 14953.4 356.723  18
   5  -1   2 14417.3 343.958  16
   5  -1   2 13924.4 345.516  21
   5  -1   2 14596.2 310.173  34
   5  -1   2 14068.1 309.404  35
  -5   1  -3 524.918 37.1289  59
  -5   1  -3 426.042 45.7467   2
  -5   1  -3 448.260 45.7468   3
   5  -1   3 515.954 36.6506   5
   5  -1   3 464.860 35.8684   6
   5  -1   3 517.746 41.3940  56
   5  -1   3 384.791 42.0635  16
   5  -1   3 473.070 49.5786  21
   5  -1   3 381.390 33.9398  34
   5  -1   3 393.701 34.6260  35
  -5   1  -4 12249.9 269.298  59
   5  -1   4 12076.1 306.649  66
   5  -1   4 11365.7 267.924  56
   5  -1   4 11505.6 305.028  21
   5  -1   4 11429.3 266.216  34
   5  -1   4 11503.1 267.239  35
   5  -1   5 61.8565 29.5957  66
  -5   1  -5 57.9813 39.0239   9
  -5   1  -5 68.0593 26.0323  59
   5  -1   5 66.6919 31.2352  56
   5  -1   5 57.1711 31.4110  21
   5  -1   5 52.3074 22.1462  34
   5  -1   5 29.2456 21.9434  35
   5  -1   6 10302.1 253.732  56
  -5   1  -6 9921.56 330.209   9
   5  -1   6 11185.6 300.327  66
  -5   1  -6 10865.9 258.753  59
  -5   1  -7 41950.8 857.341  59
  -5   1  -8 110.306 28.5869  59
  -5   1  -9 998.148 51.7307  48
  -5   1 -10 2051.52 66.3802  59
   5   0  -7 654.057 36.9099  55
   5   0  -7 645.376 52.6977  37
   5   0  -7 621.885 37.8010  60
   5   0  -6 7671.33 191.344  25
   5   0  -6 7857.31 192.439  55
   5   0  -6 8087.00 220.856  37
   5   0  -6 8073.18 194.257  60
   5   0  -5 24.5465 25.6913  25
   5   0  -5 38.2914 27.8941  55
   5   0  -5-21.1927 43.2357  37
   5   0  -5 20.4431 28.1685  60
   5   0  -4 4462.25 137.373  60
  -5   0   4 4692.22 172.883  65
   5   0  -4 4703.72 135.754  25
   5   0  -4 4357.23 135.646  55
   5   0  -4 5255.18 142.423  58
   5   0  -4 4847.34 160.180  37
   5   0  -4 5693.17 145.658  31
   5   0  -3 1751.02 79.1591  58
   5   0  -3 1784.39 77.0416  55
  -5   0   3 1962.83 102.980  67
  -5   0   3 2118.03 108.159  65
   5   0  -3 2178.74 83.2659  60
   5   0  -3 2177.17 79.9535  31
   5   0  -3 2293.01 79.8663  25
   5   0  -2 947.607 54.7743  58
   5   0  -2 983.480 52.8595  55
  -5   0   2 1150.71 76.6778  65
   5   0  -2 1193.26 56.6103  60
   5   0  -2 1264.29 56.0731  31
   5   0  -2 1172.92 53.4670  25
   5   0  -1 19025.0 398.224  25
   5   0  -1 18302.9 403.263  58
   5   0   0 12720.2 274.156   6
  -5   0   0 13062.1 317.660   2
   5   0   0 12331.2 272.352   5
  -5   0   0 12374.1 314.591   3
   5   0   0 11512.7 271.582  58
  -5   0   0 12574.5 304.393  65
   5   0   0 12573.1 304.245  16
  -5   0  -1 1559.14 79.9580  18
   5   0   1 1584.84 78.2654  16
   5   0   1 1409.62 75.6407  21
   5   0   1 1566.60 60.1532   6
  -5   0  -1 1470.41 81.1914   2
   5   0   1 1558.13 59.7240   5
  -5   0  -1 1599.10 83.7524   3
   5   0   2 13237.9 310.161  16
   5   0   2 12674.8 275.552   6
  -5   0  -2 12345.2 310.988   3
  -5   0  -2 13215.9 314.501   2
   5   0   2 12515.8 274.715   5
   5   0   3 586.830 38.4458   6
   5   0   3 598.471 38.9284   5
  -5   0  -3 596.908 50.6458   2
  -5   0  -3 522.224 48.2117   3
  -5   0  -3 484.855 34.4176  59
   5   0   3 593.816 50.1900  16
   5   0   3 582.587 53.0748  21
   5   0   3 398.844 33.2827  34
   5   0   3 397.407 33.2368  35
  -5   0  -4 4246.38 114.888  59
   5   0   4 3566.34 136.048  66
  -5   0  -4 4458.65 170.492   9
   5   0   4 4923.73 125.444  56
   5   0   4 4695.64 149.186  21
   5   0   4 3304.33 106.276  34
   5   0   4 3347.65 107.425  35
  -5   0  -5 3108.91 149.108   9
  -5   0  -5 2883.64 137.916   7
  -5   0  -5 2653.32 93.4886  59
   5   0   6 14348.1 323.323  56
  -5   0  -6 13788.3 317.716  59
  -5   0  -6 14515.7 405.292   9
  -5   0  -6 14057.1 393.040   7
  -5   0  -7 861.028 52.1824  59
  -5   0  -7 812.590 62.5648  38
  -5   0  -7 993.036 92.7732   9
  -5   0  -7 760.580 64.0278  23
  -5   0  -8 30.7779 34.2278  23
  -5   0  -8 34.0620 31.1876  38
  -5   0  -8 30.9755 23.6115  59
  -5   0  -9 43.0812 24.4487  48
  -5   0  -9 49.1385 24.0097  47
  -5   0 -10 1480.32 57.7531  48
  -5   0 -10 1531.50 58.5633  47
   5   1  -8 323.343 32.6912  37
   5   1  -8 239.943 32.3778  30
   5   1  -7 363.156 31.0397  60
   5   1  -7 334.659 43.9781  26
   5   1  -7 311.432 29.0930  55
   5   1  -7 308.057 44.3174  37
   5   1  -7 358.906 45.0569  30
   5   1  -6 1358.06 60.8613  55
   5   1  -6 1389.23 61.9430  60
   5   1  -6 1438.54 63.7660  25
   5   1  -5 4521.29 135.507  55
   5   1  -5 4490.73 134.267  25
   5   1  -5 4782.73 137.585  60
   5   1  -4 126.129 32.2265  55
   5   1  -4 177.033 47.2572   8
   5   1  -4 210.107 33.7024  25
   5   1  -4 184.822 45.4183  37
   5   1  -4 166.351 33.6967  60
  -5  -1   4 199.077 40.0792  67
  -5  -1   4 156.542 35.5148  62
   5   1  -3 2670.60 89.7494  55
   5   1  -3 1947.17 115.974   8
  -5  -1   3 2182.63 109.103  67
  -5  -1   3 2448.77 113.507  65
   5   1  -3 2307.73 85.4476  60
   5   1  -3 2278.66 85.2757  31
   5   1  -3 2432.48 83.7927  25
   5   1  -2 31938.6 675.943  55
   5   1  -2 34795.2 679.241  60
  -5  -1   2 36726.9 737.560  67
  -5  -1   2 38875.9 739.328  65
   5   1  -2 29303.3 675.333  31
   5   1  -2 34299.3 675.283  25
  -5  -1   1 10336.0 249.557  65
   5   1  -1 10082.3 211.458  31
   5   1   0 8375.29 200.018  57
   5   1   0 8329.90 192.822   6
   5   1   0 8334.14 192.261   5
  -5  -1   0 8635.10 231.082   2
  -5  -1   0 8448.46 230.708   3
   5   1   0 9093.29 225.088  16
  -5  -1   0 8591.76 221.321  65
   5   1   1 1697.84 63.9741   6
   5   1   1 1659.10 63.3479   5
  -5  -1  -1 1612.43 82.7834   2
  -5  -1  -1 1727.19 84.8349   3
   5   1   1 1735.43 81.9542  16
   5   1   1 1677.17 78.9775  21
   5   1   2 23332.7 488.480   6
   5   1   2 23115.3 487.645   5
  -5  -1  -2 24755.2 528.954   2
  -5  -1  -2 23863.4 528.023   3
   5   1   2 24321.4 524.667  16
   5   1   2 24798.9 525.740  21
   5   1   3 553.133 34.8358   6
   5   1   3 547.102 33.9576   5
  -5  -1  -3 585.928 49.5459   2
  -5  -1  -3 531.446 47.6620   3
   5   1   3 501.627 44.9875  21
   5   1   3 566.158 48.3931  61
  -5  -1  -4 30090.4 702.951   9
   5   1   4 30359.6 678.621  61
   5   1   5 1716.15 76.7711  56
  -5  -1  -5 1721.91 101.466   7
  -5  -1  -5 1792.58 109.656   9
   5   1   5 1751.51 97.1380  61
  -5  -1  -6 2221.78 128.666   9
  -5  -1  -6 2201.61 124.338   7
   5   1   6 2574.11 121.843  61
  -5  -1  -7 3383.32 126.398  23
  -5  -1  -7 3158.52 119.472  38
  -5  -1  -7 3086.07 156.275   9
   5   1   7 2882.27 137.438  61
  -5  -1  -8 33875.6 726.784  38
  -5  -1  -8 34769.6 735.424  23
  -5  -1  -9 384.689 44.5489  23
  -5  -1  -9 368.475 42.8335  38
  -5  -1  -9 409.389 48.5279  29
  -5  -1  -9 389.125 37.2750  48
  -5  -1  -9 385.118 36.5935  47
  -5  -1 -10 1745.93 76.2482  23
  -5  -1 -10 1873.33 77.4019  38
  -5  -1 -10 2332.13 87.0124  29
  -5  -1 -10 2161.79 73.8448  48
  -5  -1 -10 2096.24 73.1750  47
  -5  -1 -11 189.962 27.3751  29
  -5  -1 -11 191.786 20.1819  48
  -5  -1 -11 176.713 19.6612  47
   5   2  -8 535.444 40.4129  30
   5   2  -8 579.734 39.4417  37
   5   2  -7 2242.45 92.7599  26
   5   2  -7 2443.93 95.5625  37
   5   2  -7 2423.41 86.0911  36
   5   2  -6 2839.68 92.7228  60
   5   2  -6 2859.59 114.952  26
   5   2  -6 2893.80 92.5882  55
   5   2  -6 2881.09 115.487  37
   5   2  -5 91.8048 32.7882  53
   5   2  -5 89.6557 29.6654  55
   5   2  -5 116.815 30.2188  25
   5   2  -5 90.9194 44.3302  37
   5   2  -5 87.4013 30.4651  60
   5   2  -4 5503.49 169.188  53
   5   2  -4 6028.35 163.056  55
   5   2  -4 6343.94 231.239   8
   5   2  -4 6392.56 165.636  25
   5   2  -4 6051.70 183.444  37
   5   2  -4 6278.30 164.204  60
  -5  -2   4 6257.36 205.098  67
  -5  -2   4 5646.49 196.190  62
   5   2  -3 6137.94 158.034  25
  -5  -2   3 6040.98 198.502  67
  -5  -2   3 5882.54 190.948  62
  -5  -2   3 5672.21 190.902  65
   5   2  -3 6055.23 215.731   8
   5   2  -3 6063.59 161.767  53
   5   2  -2 379.279 39.1896  57
  -5  -2   2 260.082 41.1400  67
  -5  -2   2 377.712 46.9586  65
   5   2  -2 366.644 50.7267   8
   5   2  -2 396.288 36.0713  31
  -5  -2   1 1357.75 76.1256  65
   5   2  -1 1336.16 62.9566  57
   5   2   0 11432.2 263.279   6
   5   2   0 11223.4 262.215   5
  -5  -2   0 11935.5 298.499   2
  -5  -2   0 12120.2 290.917  65
  -5  -2  -1 4430.51 139.874  65
  -5  -2  -1 4782.45 152.212   2
  -5  -2  -1 4837.67 153.878   3
   5   2   2 14423.7 334.951  61
  -5  -2  -2 13877.5 339.925   2
  -5  -2  -2 14254.7 343.060   3
   5   2   3 5335.30 166.773  61
   5   2   3 5502.97 164.999  21
   5   2   3 5344.98 140.218   6
   5   2   3 5783.17 141.945   5
  -5  -2  -3 5824.64 171.299   3
  -5  -2  -3 5703.18 169.414   2
   5   2   4 78.1338 30.2276  61
   5   2   4 80.7345 24.6997  21
  -5  -2  -4 75.4644 32.2338   9
  -5  -2  -5 704.112 67.8935   9
   5   2   5 757.580 64.3569  61
  -5  -2  -6 1663.79 77.1367  54
  -5  -2  -6 1526.41 74.9530  52
   5   2   6 1512.97 94.5059  61
  -5  -2  -6 1653.53 105.717   9
   5   2   7 7743.60 246.975  61
  -5  -2  -7 7941.84 211.751  52
  -5  -2  -7 8320.80 216.341  54
  -5  -2  -7 7971.73 223.232  23
  -5  -2  -7 7387.33 201.957  46
  -5  -2  -7 7477.10 214.873  38
  -5  -2  -7 8262.02 269.752   9
  -5  -2  -8 6.58848 34.5359  29
  -5  -2  -8 16.5063 34.0598  23
  -5  -2  -8 16.8099 31.8620  38
  -5  -2  -8 7.65312 27.5296  54
  -5  -2  -8 1.26997 26.9642  52
  -5  -2  -9 2663.56 107.557  23
  -5  -2  -9 2542.59 103.361  38
  -5  -2  -9 2667.75 93.8298  48
  -5  -2  -9 2549.08 92.5614  47
  -5  -2 -10 6161.45 164.855  23
  -5  -2 -10 5982.71 162.204  38
  -5  -2 -10 5954.68 164.755  29
  -5  -2 -10 6043.25 152.607  48
  -5  -2 -10 6196.39 153.874  47
  -5  -2 -11 1239.30 54.0831  23
  -5  -2 -11 1292.27 54.2194  38
  -5  -2 -11 1703.24 61.7015  29
  -5  -2 -11 1656.70 55.1045  48
  -5  -2 -11 1711.16 55.2018  47
   5   3  -8 116.397 26.8280  26
   5   3  -8 167.524 29.5895  30
   5   3  -8 213.684 23.4616  36
   5   3  -7 99.8052 36.6337  26
   5   3  -7 96.2887 35.3955  37
   5   3  -7 92.4371 28.0719  36
   5   3  -7 83.2223 36.8493  30
   5   3  -6 1498.44 63.5971  60
   5   3  -6 1419.81 80.7050  37
   5   3  -6 1378.83 72.6729  36
   5   3  -6 1671.59 87.5720  30
   5   3  -6 1356.83 70.5871  53
   5   3  -6 1443.59 62.2849  55
   5   3  -5 1685.72 72.5020  60
   5   3  -5 1702.15 90.1493  37
   5   3  -5 1585.87 76.9269  53
   5   3  -5 1575.38 70.6910  55
   5   3  -4 1468.32 66.9784  25
   5   3  -4 1296.58 100.740   8
   5   3  -4 1211.18 69.2793  53
  -5  -3   4 1529.53 93.7303  67
   5   3  -3 570.613 43.1202  53
   5   3  -3 522.894 63.6638   8
   5   3  -3 416.106 56.4228  15
  -5  -3   3 622.834 62.0398  67
  -5  -3   3 619.856 57.0627  65
   5   3  -2 1592.36 63.0705  53
   5   3  -2 1732.51 74.1257  57
  -5  -3   2 1750.66 93.1122  67
  -5  -3   2 1824.26 90.6519  65
   5   3  -1 10286.1 242.814  57
  -5  -3   1 9800.28 261.142  65
   5   3   0 1735.82 70.2306   6
   5   3   0 1793.46 71.1216   5
  -5  -3   0 1840.78 86.9880  65
   5   3   1 581.015 39.8657   6
   5   3   1 602.505 40.5246   5
  -5  -3  -1 694.574 52.4590   2
  -5  -3  -1 752.306 56.6542   3
  -5  -3  -1 687.826 49.0297  65
   5   3   2 777.631 43.4740   6
   5   3   2 728.140 42.3729   5
  -5  -3  -2 718.059 53.5878   2
  -5  -3  -2 780.109 56.9337   3
   5   3   2 798.251 53.5990  61
   5   3   3 33968.2 689.521   6
   5   3   3 34094.2 689.680   5
  -5  -3  -3 34102.6 774.027  13
   5   3   3 34167.8 725.280  61
   5   3   3 35149.6 724.904  63
  -5  -3  -4 8665.56 249.251   9
  -5  -3  -4 9054.07 255.187   7
   5   3   4 8554.19 235.741  61
   5   3   4 8392.01 233.760  63
  -5  -3  -5 8067.78 209.810  52
  -5  -3  -5 8261.40 211.390  54
   5   3   5 7911.71 237.868  61
  -5  -3  -5 7748.38 248.035   9
   5   3   6 877.721 71.8612  61
  -5  -3  -6 940.583 61.3318  54
  -5  -3  -6 1038.04 62.7343  52
  -5  -3  -6 1052.68 58.2904  46
  -5  -3  -6 859.641 60.4164  38
  -5  -3  -6 890.754 78.0456   9
  -5  -3  -7 512.700 64.8120   9
  -5  -3  -7 493.943 64.6147   7
   5   3   7 613.389 62.0181  61
  -5  -3  -7 648.886 53.6575  52
  -5  -3  -7 604.934 53.8172  54
  -5  -3  -7 600.904 57.3876  23
  -5  -3  -7 644.517 53.3940  46
  -5  -3  -7 535.664 53.3057  38
  -5  -3  -7 658.264 54.9676  29
  -5  -3  -8 11675.6 278.562  54
  -5  -3  -8 12148.0 281.030  52
  -5  -3  -8 11160.9 284.739  23
  -5  -3  -8 10881.7 260.052  48
  -5  -3  -8 10788.3 260.618  47
  -5  -3  -8 10324.3 266.998  46
  -5  -3  -8 11177.1 280.460  38
  -5  -3  -8 9638.73 269.323  29
  -5  -3  -9 2261.87 89.5154  54
  -5  -3  -9 2282.87 89.7222  52
  -5  -3  -9 2375.82 97.1082  23
  -5  -3  -9 1997.93 90.5692  27
  -5  -3  -9 2229.17 93.6963  38
  -5  -3  -9 1995.54 92.0024  29
  -5  -3  -9 2274.84 82.9304  48
  -5  -3  -9 2261.05 83.0877  47
  -5  -3 -10 64.4554 28.0783  38
  -5  -3 -10 86.0969 28.1188  23
  -5  -3 -10 81.4339 31.7575  29
  -5  -3 -10 84.8574 29.2717  27
  -5  -3 -10 81.6031 21.7620  48
  -5  -3 -10 75.4017 21.8173  47
  -5  -3 -11 185.484 23.8051  38
  -5  -3 -11 195.241 26.2905  29
  -5  -3 -11 183.594 23.8560  23
  -5  -3 -11 177.473 20.6020  48
  -5  -3 -11 158.095 19.7403  47
   5   4  -8 2521.99 73.2769  36
   5   4  -7 529.052 49.6190  26
   5   4  -7 665.716 44.9610  36
   5   4  -7 646.466 53.1261  30
   5   4  -7 530.655 40.3022  33
   5   4  -6 1064.73 51.9835  60
   5   4  -6 1098.17 74.8291  26
   5   4  -6 928.971 57.8395  53
   5   4  -6 1032.52 50.8471  55
   5   4  -6 1093.65 67.5804  37
   5   4  -6 1115.06 64.1024  36
   5   4  -6 1020.08 73.2749  30
   5   4  -6 976.528 58.9632  33
   5   4  -6 962.548 59.0836  32
   5   4  -5 9497.16 242.436  60
   5   4  -5 10740.2 258.579  53
   5   4  -5 10363.4 246.612  55
   5   4  -5 10365.2 268.080  37
   5   4  -5 9523.88 280.060  30
   5   4  -5 10635.7 259.711  33
   5   4  -5 10649.1 259.600  32
   5   4  -4 3752.96 119.422  33
   5   4  -4 3569.45 117.838  32
   5   4  -3 1725.02 75.4031  57
  -5  -4   3 1301.70 88.0043  67
   5   4  -3 1447.62 102.400   8
   5   4  -3 1741.99 71.5441  33
   5   4  -3 1565.58 68.7264  32
   5   4  -2 3814.30 120.517  57
   5   4  -2 4851.59 131.130  51
  -5  -4   2 3365.88 141.334  67
  -5  -4   2 4198.02 142.675  65
   5   4  -2 4196.76 165.482   8
   5   4  -2 3984.57 111.560  33
   5   4  -2 4083.76 111.680  32
   5   4  -1 302.907 41.7429  63
  -5  -4   1 331.587 42.6018  67
  -5  -4   1 413.049 44.5838  65
   5   4  -1 304.579 30.5075  33
   5   4  -1 302.299 29.7205  32
   5   4  -1 471.120 36.8726  51
   5   4  -1 407.801 38.4779  57
   5   4   0 2071.10 76.7667  57
   5   4   0 1968.74 74.8318   6
   5   4   0 2132.10 76.3672   5
  -5  -4   0 2387.24 96.1251  65
   5   4   0 1427.31 90.9639  20
   5   4   0 1309.05 88.0903  19
   5   4   0 1946.41 69.5435  33
   5   4   0 1991.26 69.4301  32
   5   4   1 20343.6 392.234   6
   5   4   1 18960.7 388.448   5
  -5  -4  -1 15956.7 376.920   4
   5   4   1 17614.8 441.366  20
   5   4   1 17063.2 438.151  19
   5   4   2 17913.2 374.492   6
   5   4   2 17398.0 373.036   5
  -5  -4  -2 16658.3 435.330  13
  -5  -4  -2 17588.1 442.525  11
   5   4   2 17455.5 428.300  19
   5   4   2 16447.1 394.427  61
   5   4   2 17505.0 405.448  63
   5   4   3 6881.10 172.315   6
   5   4   3 6889.50 171.872   5
  -5  -4  -3 7208.19 212.072   9
  -5  -4  -3 7010.54 171.300   4
   5   4   3 7069.75 199.693  61
   5   4   3 7075.23 204.718  63
  -5  -4  -3 7084.99 173.610  40
  -5  -4  -3 6298.08 221.572  13
  -5  -4  -3 6620.26 224.233  11
   5   4   3 7413.17 219.779  20
   5   4   3 7502.49 218.832  19
   5   4   4 1523.90 81.8376  61
   5   4   4 1600.82 88.1723  63
  -5  -4  -4 1371.44 58.4740  40
  -5  -4  -4 1550.12 60.4966  39
  -5  -4  -4 1557.39 96.5803  13
  -5  -4  -4 1542.78 96.6776  11
   5   4   5 628.885 57.6812  61
   5   4   5 645.506 64.1011  63
  -5  -4  -5 674.545 51.2814  54
  -5  -4  -5 726.886 52.4351  52
  -5  -4  -5 598.661 61.8457   9
  -5  -4  -5 638.168 66.5838  13
  -5  -4  -5 542.601 62.4049  11
  -5  -4  -6 935.732 61.6595  52
  -5  -4  -6 982.706 63.3390  54
  -5  -4  -6 1062.55 60.3087  27
  -5  -4  -6 871.590 56.2607  46
   5   4   6 669.518 63.0745  61
   5   4   6 738.318 70.5156  63
  -5  -4  -6 891.659 76.7743   9
   5   4   7 744.933 70.5495  63
  -5  -4  -7 833.673 61.5731  54
  -5  -4  -7 859.185 61.3654  52
  -5  -4  -7 967.430 67.2762  23
  -5  -4  -7 627.351 53.8520  27
  -5  -4  -7 743.787 55.1114  46
  -5  -4  -7 624.588 51.1168  49
  -5  -4  -7 893.034 61.7039  38
  -5  -4  -7 634.946 69.8116   9
  -5  -4  -8 7544.56 209.780  54
  -5  -4  -8 7396.17 208.517  52
  -5  -4  -8 7665.58 215.384  23
  -5  -4  -8 7408.19 206.580  27
  -5  -4  -8 8073.61 207.533  46
  -5  -4  -8 7380.61 211.031  38
  -5  -4  -8 8072.90 211.281  29
  -5  -4  -9 1244.51 65.1508  52
  -5  -4  -9 1291.28 66.1939  54
  -5  -4  -9 1240.53 69.5016  23
  -5  -4  -9 1149.60 65.3882  27
  -5  -4  -9 1189.46 57.4257  47
  -5  -4  -9 1232.90 67.0747  46
  -5  -4  -9 1173.28 66.8528  38
  -5  -4  -9 1320.00 72.4558  29
  -5  -4 -10 299.469 28.9441  48
  -5  -4 -10 340.884 29.9878  47
  -5  -4 -10 353.303 37.1723  23
  -5  -4 -10 346.740 34.4545  27
  -5  -4 -10 398.524 39.9946  29
  -5  -4 -10 320.577 35.7319  38
  -5  -4 -10 336.100 33.1434  52
  -5  -4 -10 353.326 33.1853  54
  -5  -4 -11 9022.83 179.651  38
  -5  -4 -11 6193.75 163.850  47
  -5  -4 -11 9992.85 182.551  29
  -5  -4 -11 9592.74 182.286  23
   5   5  -7 12.0909 19.6212  32
   5   5  -7 24.0844 31.5393  30
   5   5  -7 27.8299 19.5918  33
   5   5  -7 13.1175 20.0341  36
   5   5  -7-8.27102 29.7150  26
   5   5  -6 2641.99 97.2393  53
   5   5  -6 3298.49 109.109  36
   5   5  -6 3676.48 125.885  26
   5   5  -6 3061.03 120.039  30
   5   5  -6 2956.45 106.959  33
   5   5  -6 3056.89 106.631  32
   5   5  -5 2051.89 104.903  26
   5   5  -5 1791.46 79.2123  53
   5   5  -5 2005.79 85.2784  33
   5   5  -5 1966.81 85.2247  32
   5   5  -5 1675.20 101.170  30
   5   5  -4 1779.81 80.0814  33
   5   5  -4 1878.46 80.6202  32
   5   5  -4 1633.27 100.637  26
   5   5  -3 2979.55 150.780   8
  -5  -5   3 2688.20 130.498  67
   5   5  -3 2599.35 103.762  57
   5   5  -3 2386.81 105.062  51
   5   5  -3 3443.48 110.447  33
   5   5  -3 3450.62 110.206  32
   5   5  -2 413.567 58.5721   8
  -5  -5   2 296.866 46.2631  67
  -5  -5   2 407.065 46.9474  65
   5   5  -2 478.862 40.1145  33
   5   5  -2 469.353 39.3229  32
   5   5  -2 397.514 43.7680  57
   5   5  -2 374.326 41.2599  51
  -5  -5   1 10253.4 285.340  65
   5   5  -1 11282.8 257.819  33
   5   5  -1 11439.5 257.691  32
   5   5  -1 11020.7 263.695  51
   5   5  -1 10478.2 269.242  57
   5   5   0 18172.4 367.188  57
   5   5   0 16145.7 358.104   6
   5   5   0 16335.4 358.295   5
  -5  -5   0 14983.2 345.605   4
   5   5   0 17898.7 404.569  63
  -5  -5   0 19678.1 400.751  65
  -5  -5   0 12498.2 343.714  40
  -5  -5   0 15344.5 350.401  39
   5   5   0 18044.0 355.826  32
   5   5   1 10531.3 250.562   6
   5   5   1 10115.0 248.033   5
  -5  -5  -1 10295.7 240.766   4
   5   5   1 11183.8 285.689  63
  -5  -5  -1 11528.9 251.211  40
  -5  -5  -1 11082.1 248.208  39
   5   5   1 9562.44 297.441  20
   5   5   1 8933.00 291.474  19
  -5  -5  -2 3481.99 146.261  13
  -5  -5  -2 3406.88 146.678  11
   5   5   2 3570.89 147.786  20
   5   5   2 3512.81 146.546  19
   5   5   2 3361.94 107.361   5
  -5  -5  -2 3561.67 103.623   4
   5   5   2 3355.61 107.713   6
   5   5   2 3533.73 132.875  63
  -5  -5  -2 3849.97 110.754  40
  -5  -5  -2 3146.33 104.297  39
   5   5   2 3244.10 102.610  33
  -5  -5  -3 14460.9 305.158   4
  -5  -5  -3 12659.5 306.827  40
  -5  -5  -3 13269.6 308.274  39
  -5  -5  -3 14667.8 376.117  13
  -5  -5  -3 14749.4 379.087  11
   5   5   3 12359.2 350.653  20
   5   5   3 14044.6 361.875  19
   5   5   3 15094.3 355.174  63
  -5  -5  -4 3552.30 143.173   9
   5   5   4 3268.47 137.151  63
  -5  -5  -4 3250.42 104.473  40
  -5  -5  -4 3416.64 106.113  39
  -5  -5  -4 3177.41 146.762  13
  -5  -5  -4 2929.73 142.563  11
  -5  -5  -5 31610.4 771.488  13
  -5  -5  -5 35257.4 790.842  11
  -5  -5  -5 30571.9 715.494  52
  -5  -5  -5 37629.7 716.616  27
  -5  -5  -5 37108.1 708.844  40
  -5  -5  -5 37193.8 709.393  39
  -5  -5  -6 956.094 63.5732  54
  -5  -5  -6 1061.98 66.2383  52
  -5  -5  -6 1176.53 65.0037  27
  -5  -5  -6 841.227 53.4483  49
  -5  -5  -6 1029.13 61.1236  46
   5   5   6 899.089 78.0424  63
  -5  -5  -6 1081.74 83.9653   9
  -5  -5  -7 107.909 35.7382  46
  -5  -5  -7 105.203 32.5294  49
  -5  -5  -7 116.164 35.5700  29
  -5  -5  -7 134.273 36.7981  27
  -5  -5  -7 120.558 33.8428  52
  -5  -5  -7 141.055 35.7962  54
  -5  -5  -8 3194.85 113.293  46
  -5  -5  -8 3317.73 119.728  23
  -5  -5  -8 3714.59 119.972  29
  -5  -5  -8 2840.19 110.670  27
  -5  -5  -8 3303.71 117.826  38
  -5  -5  -8 3489.73 121.112  54
  -5  -5  -8 3363.73 119.803  52
  -5  -5  -9 3090.76 109.905  46
  -5  -5  -9 3763.27 118.715  38
  -5  -5  -9 3535.68 116.201  52
  -5  -5  -9 3630.53 117.147  54
  -5  -5  -9 3751.48 120.577  23
  -5  -5  -9 3669.25 117.338  29
  -5  -5  -9 3246.74 110.586  27
  -5  -5 -10 71.4959 23.3797  38
  -5  -5 -10 66.6988 20.9433  52
  -5  -5 -10 92.3176 22.3801  54
  -5  -5 -10 94.5926 25.1050  23
  -5  -5 -10 58.0641 26.4077  29
  -5  -5 -10 86.3225 23.8909  27
  -5  -5 -11 200.933 22.1988  29
  -5  -5 -11 240.864 21.5500  23
  -5  -5 -11 199.822 20.7171  38
   5   6  -6 1414.39 78.0988  30
   5   6  -6 1557.30 68.3763  33
   5   6  -6 1555.95 68.4589  32
   5   6  -5 1403.25 69.8234  33
   5   6  -5 1489.16 90.8741  30
   5   6  -5 1464.45 70.7540  32
   5   6  -5 1379.28 87.2708  26
   5   6  -4 94.3087 31.5871  51
   5   6  -4 97.6571 31.3211  32
   5   6  -4 172.145 57.5124  30
   5   6  -4 75.8139 28.3445  33
   5   6  -4 92.9363 30.5321  57
   5   6  -4 101.500 54.3873  26
   5   6  -3 7241.76 197.406  33
   5   6  -3 7763.30 199.910  32
   5   6  -3 7176.98 201.745  57
   5   6  -3 7192.92 206.801  51
   5   6  -2 6063.84 163.297  33
   5   6  -2 5888.67 161.070  32
   5   6  -2 6347.46 174.928  51
  -5  -6   1 14321.6 367.520  65
   5   6  -1 15503.0 333.335  33
   5   6  -1 15090.7 331.063  32
   5   6   0 339.397 41.0645  57
  -5  -6   0 362.282 34.6441   4
  -5  -6   0 281.163 50.2843   1
   5   6   0 356.842 42.8918   6
   5   6   0 320.677 40.9418   5
   5   6   0 300.353 46.0057  63
  -5  -6   0 395.536 47.5791  65
   5   6   0 377.872 35.2883  33
   5   6   0 411.467 36.0337  32
   5   6   0 273.483 52.7397  20
   5   6   0 249.354 48.3179  19
   5   6   1 31.5294 30.5565  20
   5   6   1-5.19606 28.2312  19
   5   6   1 24.9153 30.0525   6
  -5  -6  -1 20.3128 23.5435   4
   5   6   1 32.3163 29.7504   5
  -5  -6  -1 19.0354 27.0055   1
  -5  -6  -1 1.71143 25.3262  65
   5   6   1 24.8356 26.1095  63
  -5  -6  -1 19.8884 22.3369  40
  -5  -6  -1 13.8057 21.7703  39
   5   6   1 11.1062 20.1610  32
   5   6   1 20.4939 21.1902  33
  -5  -6  -2 3463.90 154.034   1
   5   6   2 3491.78 117.334   6
   5   6   2 3652.77 118.313   5
  -5  -6  -2 3549.97 109.760   4
   5   6   2 3644.42 112.291  33
   5   6   2 3773.06 114.007  32
  -5  -6  -2 3885.56 118.410  40
  -5  -6  -2 3283.86 112.182  39
  -5  -6  -2 3718.31 155.273  13
  -5  -6  -2 3406.98 151.976  11
   5   6   2 3481.10 157.999  20
   5   6   2 3858.46 164.031  19
  -5  -6  -3 1697.22 68.8361   4
  -5  -6  -3 1586.06 99.1736   1
   5   6   3 1603.23 69.9346   6
   5   6   3 1663.68 70.5134   5
  -5  -6  -3 1513.72 91.1940   9
   5   6   3 1696.40 94.8869  63
  -5  -6  -3 1719.52 75.3404  40
  -5  -6  -3 1728.69 75.0979  39
  -5  -6  -3 1858.56 108.152  13
  -5  -6  -3 1724.60 105.373  11
   5   6   3 1057.82 83.4087  20
   5   6   3 1258.45 90.1796  19
  -5  -6  -4 1686.98 69.2575   4
  -5  -6  -4 1523.59 96.8390   9
   5   6   4 1602.68 97.2910  63
  -5  -6  -4 1491.22 72.2276  40
  -5  -6  -4 1747.17 75.6694  39
  -5  -6  -4 1744.35 108.498  13
  -5  -6  -4 1875.03 112.172  11
  -5  -6  -4 1795.56 75.4030  27
  -5  -6  -5 65.7519 35.0949   9
   5   6   5 39.4282 30.2124  63
  -5  -6  -5 53.6470 31.4491  27
  -5  -6  -5 26.8673 25.9796  40
  -5  -6  -5 38.0390 26.9398  39
  -5  -6  -5 55.2516 33.7325  13
  -5  -6  -5 15.6849 32.5081  11
  -5  -6  -6 1965.77 82.4799  49
  -5  -6  -6 2157.74 86.7468  46
  -5  -6  -6 1886.95 78.5242  40
  -5  -6  -6 1886.22 78.9846  39
  -5  -6  -6 1649.03 79.6395  27
  -5  -6  -7 2344.28 95.6711  52
  -5  -6  -7 2148.53 93.4294  54
  -5  -6  -7 2560.87 95.2631  29
  -5  -6  -7 2554.90 95.4892  27
  -5  -6  -7 2203.79 90.3965  46
  -5  -6  -7 1903.49 85.9296  49
  -5  -6  -8 6060.23 168.944  52
  -5  -6  -8 6389.24 171.619  54
  -5  -6  -8 6077.27 165.467  29
  -5  -6  -8 5862.53 161.098  46
  -5  -6  -8 5731.06 162.551  49
  -5  -6  -9 3285.38 107.424  52
  -5  -6  -9 3329.07 108.768  54
  -5  -6  -9 3316.64 104.333  27
  -5  -6  -9 3292.00 103.540  46
  -5  -6 -10 3056.07 93.6734  52
  -5  -6 -10 3215.50 95.0010  54
   5   7  -6 133.964 24.1810  32
   5   7  -6 126.514 33.4706  30
   5   7  -6 155.405 24.4156  33
   5   7  -6 156.925 31.9489  26
   5   7  -5 855.097 50.9043  33
   5   7  -5 748.358 65.2179  30
   5   7  -5 851.423 50.9984  32
   5   7  -5 759.056 62.7034  26
   5   7  -4 425.442 59.6173  26
   5   7  -4 323.248 36.0484  57
   5   7  -4 384.035 41.8302  51
   5   7  -4 326.582 59.5184  30
   5   7  -4 393.972 39.6870  33
   5   7  -4 403.222 40.2200  32
   5   7  -3 4127.61 138.651  51
   5   7  -3 3978.70 125.943  33
   5   7  -3 4147.88 126.908  32
   5   7  -2 112.152 31.1221  51
   5   7  -2 100.243 36.5493  57
   5   7  -2 131.973 29.4839  32
   5   7  -2 130.196 30.4580  33
   5   7  -1 797.257 61.7855  57
   5   7  -1 921.472 54.6430  33
   5   7  -1 878.358 53.3990  32
  -5  -7   0 16574.8 364.997   4
   5   7   0 15840.5 415.735  63
   5   7   0 16060.3 379.515  57
   5   7   0 15920.3 366.312  33
   5   7   0 17204.8 369.170  32
  -5  -7  -1 2418.54 91.2832   4
   5   7   1 2480.83 103.264   6
  -5  -7  -1 2329.53 129.272   1
   5   7   1 2401.70 101.419   5
   5   7   1 2542.47 122.019  63
   5   7   1 2638.80 94.8474  33
   5   7   1 2636.10 94.2859  32
   5   7   1 2577.02 97.8616  57
  -5  -7  -2 5518.13 151.456   4
  -5  -7  -2 4893.60 197.878   1
   5   7   2 5184.96 158.827   6
   5   7   2 5300.16 158.646   5
   5   7   2 5240.59 188.543  63
  -5  -7  -2 5221.42 156.916  40
   5   7   2 5579.30 154.118  33
   5   7   2 5351.01 152.968  32
  -5  -7  -3 7681.89 253.287  13
  -5  -7  -3 7889.72 259.346  11
  -5  -7  -3 8205.07 197.360   4
   5   7   3 7349.09 197.531   5
   5   7   3 7304.36 197.684   6
  -5  -7  -3 6805.01 197.282  40
  -5  -7  -3 6925.36 198.131  39
   5   7   3 7111.42 195.291  33
   5   7   3 8240.25 202.231  32
   5   7   3 8061.05 244.984  63
  -5  -7  -4 663.750 50.9109  40
  -5  -7  -4 697.533 52.6355  39
  -5  -7  -4 534.890 43.4273   4
  -5  -7  -5 5442.44 151.025  49
  -5  -7  -5 4761.44 147.180  27
  -5  -7  -5 4901.75 150.989  40
  -5  -7  -5 5251.96 153.919  39
  -5  -7  -6 107.303 33.7087  46
  -5  -7  -6 62.1202 27.6301  49
  -5  -7  -6 49.0760 31.3319  27
  -5  -7  -6 63.2917 27.6084  40
  -5  -7  -6 90.6681 27.3195  39
  -5  -7  -7 98.2610 30.8408  46
  -5  -7  -7 58.6655 27.8764  49
  -5  -7  -7 45.9330 27.6847  29
  -5  -7  -7 81.7179 32.1815  27
  -5  -7  -8 2579.13 89.4886  46
  -5  -7  -8 2736.63 94.6733  49
  -5  -7  -8 3198.10 96.6653  29
  -5  -7  -8 3070.68 96.4617  27
  -5  -7  -8 2534.13 92.2049  52
  -5  -7  -8 2325.11 89.5393  54
  -5  -7  -9 648.099 38.8470  46
  -5  -7  -9 682.856 40.5035  52
  -5  -7 -10 97.4501 17.9676  29
   5   8  -5 47.5918 29.7807  26
   5   8  -5 36.8127 19.1026  32
   5   8  -5 49.3325 31.3435  30
   5   8  -5 23.4066 18.7824  33
   5   8  -4 316.284 49.2307  26
   5   8  -4 269.874 48.5979  30
   5   8  -4 225.268 28.9955  57
   5   8  -3 31.7850 24.3715  51
   5   8  -3 6.30277 45.7128  30
   5   8  -3 44.6474 24.2363  32
   5   8  -3 34.5692 24.1328  33
   5   8  -3 34.3697 44.5066  26
   5   8  -3 43.1967 26.7530  57
   5   8  -2 139.309 28.7297  32
   5   8  -2 132.501 29.4420  33
   5   8  -2 113.705 33.4307  57
   5   8  -1 4445.58 134.474  33
   5   8  -1 4790.67 136.435  32
   5   8  -1 4403.26 149.602  57
   5   8   0 7927.15 207.313  33
   5   8   0 8333.05 208.700  32
  -5  -8   0 8438.92 208.011   4
   5   8   0 7995.79 220.361  57
   5   8   1 5578.24 155.545  33
   5   8   1 5506.66 154.495  32
  -5  -8  -1 5619.36 155.641   4
   5   8   1 5229.34 163.932   6
   5   8   1 5289.19 163.565   5
   5   8   1 5090.20 157.169  57
   5   8   2 5199.64 151.272  33
   5   8   2 5199.76 151.239  32
  -5  -8  -2 5377.80 151.772   4
   5   8   2 4937.19 155.749   6
   5   8   2 5068.68 155.956   5
  -5  -8  -2 5466.01 157.123  40
  -5  -8  -2 5523.55 158.255  39
   5   8   3 1544.25 71.8905  33
   5   8   3 1358.87 68.6199  32
  -5  -8  -3 1541.00 70.4890   4
   5   8   3 1408.80 69.8596   6
   5   8   3 1337.09 68.4299   5
  -5  -8  -3 1634.61 75.8872  40
  -5  -8  -3 1619.75 75.8267  39
   5   8   4 709.895 51.0171  33
   5   8   4 765.434 52.1188  32
  -5  -8  -4 861.223 56.0132  40
  -5  -8  -4 916.039 57.6151  39
  -5  -8  -4 847.368 52.4227   4
  -5  -8  -5 8130.18 207.107  40
  -5  -8  -5 8431.86 209.882  39
  -5  -8  -5 8019.01 202.141  49
  -5  -8  -6 3167.65 103.789  46
  -5  -8  -6 3375.56 108.200  49
  -5  -8  -6 3294.70 106.122  40
  -5  -8  -6 2998.67 103.537  39
  -5  -8  -7 21.4501 25.5258  46
  -5  -8  -7 38.4718 23.7655  49
  -5  -8  -7 32.8378 24.8980  29
  -5  -8  -7 29.0216 20.9142  39
  -5  -8  -7 15.3109 22.2129  40
  -5  -8  -8 7995.35 196.849  46
  -5  -8  -8 7998.31 203.781  49
  -5  -8  -9 8577.63 187.952  29
   5   9  -2 2749.64 96.0996  57
   5   9  -1 61.7715 29.4704  57
   5   9   0 1470.33 72.4562   6
   5   9   0 1350.23 69.7674   5
   5   9   0 1427.30 71.0893  57
   5   9   1 17137.2 394.455   6
   5   9   1 17469.5 394.381   5
   5   9   1 17968.2 390.351  57
   5   9   2-9.85270 30.1355   6
  -5  -9  -2 18.5214 27.7403   4
   5   9   2 10.7651 30.0918   5
  -5  -9  -3 9.12168 23.8055  39
  -5  -9  -3-2.99055 23.9988  40
   5   9   3 3.91500 28.5002   6
   5   9   3 12.5136 27.7082   5
  -5  -9  -4 4401.96 127.704  40
  -5  -9  -4 4606.67 129.275  39
  -5  -9  -5 1166.36 57.1664  49
  -5  -9  -5 1189.38 57.5897  40
  -5  -9  -5 1161.98 57.4691  39
  -5  -9  -6 1304.93 55.4264  46
  -5  -9  -6 1245.00 56.9599  49
  -5  -9  -6 1196.71 54.6891  40
  -5  -9  -6 1231.68 55.6551  39
  -5  -9  -7 33.9631 19.3201  49
  -5  -9  -7 40.8618 16.8780  39
  -5  -9  -7 23.9233 16.3897  40
  -5  -9  -7 36.8887 21.1802  29
  -5  -9  -8 393.783 25.8185  29
  -5 -10   2 56.7450 18.3318  41
  -5 -10   2 44.6590 18.1477  42
   5  10   0 1389.26 58.6060   6
   5  10   0 1406.20 58.5908   5
   5  10   0 1293.36 57.7059  57
   5  10   1 113.315 28.1279   6
   5  10   1 135.465 29.3076   5
   5  10   2 4.00290 23.6361   6
   5  10   2 28.4403 24.5007   5
   5  10   3 6915.59 168.717   6
   5  10   3 6850.48 168.104   5
  -5 -10  -4 297.915 27.7143  40
  -5 -10  -5 70.4418 19.1221  39
  -5 -10  -5 55.6592 18.3767  40
  -5 -10  -5 29.5200 17.9215  49
  -5 -10  -6 4425.52 110.456  40
  -5 -10  -6 4554.97 111.958  39
   6  -6  -1 956.958 36.7207  31
   6  -6   0 5.60958 16.5010  44
   6  -6   0 23.9932 16.6760  43
   6  -6   0 11.6551 14.1018  31
   6  -6   1 1408.02 54.2245  44
   6  -6   1 1351.75 53.0479  43
   6  -6   1 1508.71 47.7804  25
   6  -6   1 1392.54 48.0225  31
   6  -6   2 159.375 22.5550  44
  -6   6  -2 126.809 20.2139  51
   6  -6   2 180.763 22.4833  43
   6  -6   3 6567.14 160.764  44
   6  -6   3 7214.28 162.199  43
   6  -6   4 3784.23 103.619  44
   6  -6   4 4613.85 106.371  43
   6  -5  -3 853.487 36.1032  31
   6  -5  -2 1858.58 62.1055  31
   6  -5  -1 4071.68 113.577  43
   6  -5  -1 3946.47 102.074  25
   6  -5   0 549.034 39.6465  44
   6  -5   0 546.731 39.1404  43
   6  -5   0 567.364 35.4950  25
   6  -5   0 484.408 35.5154  31
   6  -5   1 2085.66 78.3518  44
   6  -5   1 2095.46 77.8020  43
   6  -5   1 2214.07 74.4602  31
   6  -5   2 5722.28 150.439  44
   6  -5   2 5486.04 147.425  43
   6  -5   3 2877.61 94.3912  44
   6  -5   3 2809.37 94.1997  43
  -6   5  -3 2891.44 96.0249  51
   6  -5   4 1526.01 62.6725  44
   6  -5   4 1519.28 61.9393  43
  -6   5  -4 1499.53 61.0389  51
   6  -5   4 1341.69 55.8382  56
   6  -5   4 1555.77 57.2605  34
   6  -5   4 1335.90 54.4660  35
   6  -5   5 5022.02 134.416  44
   6  -5   5 5111.03 134.479  43
   6  -5   5 5299.27 129.718  56
   6  -5   5 5477.04 130.232  34
   6  -5   5 5031.79 128.511  35
   6  -5   6 543.181 32.4514  44
   6  -5   6 546.505 31.7689  43
   6  -5   6 505.994 28.0342  34
   6  -5   6 599.705 29.8048  35
   6  -4  -4 1089.76 43.8960  31
   6  -4  -3 555.981 36.7663  31
   6  -4  -2 118.813 25.1615  25
   6  -4  -2 134.216 26.7798  31
   6  -4  -1 80.5596 26.5303  44
   6  -4  -1 99.2653 26.8560  43
   6  -4  -1 42.1943 23.2673  25
   6  -4  -1 43.6572 26.8010  31
   6  -4   0 210.605 31.5402  43
   6  -4   0 188.042 31.8643  44
   6  -4   0 176.323 31.3730  31
   6  -4   1 2198.57 85.9372  43
   6  -4   1 2344.80 84.6254  28
   6  -4   2 837.150 53.6051  44
   6  -4   2 925.270 54.6747  43
   6  -4   3 105.423 25.1128  34
   6  -4   3 118.920 26.3401  35
   6  -4   3 123.610 29.5199  56
   6  -4   3 129.202 30.3294  43
   6  -4   3 161.600 30.8470  44
   6  -4   4 13533.3 314.815  35
   6  -4   4 14685.7 312.836  56
   6  -4   4 14369.4 323.672  44
   6  -4   4 14588.6 324.238  43
   6  -4   5 638.666 41.0443  34
   6  -4   5 598.304 40.4752  35
   6  -4   5 737.324 45.1534  56
   6  -4   5 670.661 47.6504  44
   6  -4   5 616.094 46.4072  43
   6  -4   6 515.738 35.6668  56
  -6   4  -6 448.280 34.5167  59
   6  -4   6 523.757 34.7340  34
   6  -4   6 463.550 33.1640  35
   6  -4   6 475.049 39.0925  44
   6  -4   6 468.724 39.7128  43
  -6   4  -7 4029.33 105.274  59
   6  -4   7 4074.69 101.403  35
   6  -4   7 4094.60 111.088  44
   6  -3  -5 13.3488 16.9840  60
   6  -3  -5 19.7333 16.5137  55
   6  -3  -4 11667.6 255.419  55
   6  -3  -4 11396.9 259.791  31
   6  -3  -4 11243.4 254.756  60
   6  -3  -3 1197.30 54.5034  25
   6  -3  -3 1091.90 55.9627  31
   6  -3  -2 1790.66 72.9227  25
   6  -3  -2 2054.18 79.3910  31
   6  -3  -1 2516.32 88.5428  25
   6  -3  -1 2466.52 91.8405  31
   6  -3   0 5864.16 162.486  31
   6  -3   1 31.3320 25.4800  43
   6  -3   1 13.1400 25.1164  44
   6  -3   1 44.6760 27.8323  31
   6  -3   1 21.9333 22.9155  28
   6  -3   2 54.3838 24.6077  34
   6  -3   2 23.9539 24.1840  35
  -6   3  -2 48.0361 25.1619  59
   6  -3   2 69.7471 28.0203  43
   6  -3   2 98.7715 30.0880  44
  -6   3  -3 1424.29 69.5980  59
   6  -3   3 1353.25 68.0960  34
   6  -3   3 1539.71 69.2617  56
  -6   3  -4 4331.91 131.832  59
   6  -3   4 4261.60 130.277  34
   6  -3   4 3910.04 127.322  35
   6  -3   4 4165.37 127.463  56
  -6   3  -5 7544.91 194.224  59
   6  -3   5 7271.36 190.328  34
   6  -3   5 6889.85 188.840  35
   6  -3   5 7386.01 188.852  56
   6  -3   6 40.7462 21.8841  34
   6  -3   6 39.7143 21.9942  35
   6  -3   6 54.2188 27.5561  56
  -6   3  -6 84.5347 27.3552  59
  -6   3  -7 729.675 44.7877  59
   6  -3   7 663.595 40.0277  56
  -6   3  -8 319.215 27.8842  59
   6  -2  -6 67.5254 17.2085  55
   6  -2  -6 53.2409 17.8214  60
   6  -2  -5 852.600 42.0946  55
   6  -2  -5 856.419 40.9148  25
   6  -2  -4 2.91604 22.0972  25
   6  -2  -4-2.29933 24.9589  60
   6  -2  -4 15.6549 23.0406  55
   6  -2  -4 12.9973 23.9520  31
   6  -2  -3 5003.88 139.388  31
   6  -2  -3 4509.95 130.902  25
   6  -2  -2 646.686 52.7709  58
   6  -2  -2 676.442 49.7770  31
   6  -2  -2 679.710 46.9089  25
   6  -2  -1 1912.95 82.9559  58
   6  -2  -1 1922.45 75.6320  25
   6  -2   0 363.548 39.0356  31
   6  -2   0 357.583 43.8772  58
   6  -2   2 3893.82 123.684  35
  -6   2  -2 3730.56 119.788  59
  -6   2  -3 4009.86 127.774  59
   6  -2   3 4180.13 130.839  34
   6  -2   3 4247.32 131.378  35
   6  -2   3 4092.05 125.053  56
  -6   2  -4 9348.91 230.650  59
   6  -2   4 8733.36 225.992  34
   6  -2   4 9018.78 227.927  35
   6  -2   4 8835.09 223.652  56
  -6   2  -5 17557.2 377.604  59
   6  -2   5 18295.4 375.044  34
  -6   2  -6 787.597 52.6134  59
   6  -2   6 726.382 45.9835  34
   6  -2   6 703.109 45.6925  35
   6  -2   6 738.666 51.7761  56
  -6   2  -7 33.8261 25.5400  59
   6  -2   7 39.3989 26.2358  56
  -6   2  -8 7109.00 178.623  59
  -6   2  -9 212.736 23.1012  59
   6  -1  -6 981.630 42.6026  55
   6  -1  -6 921.501 42.8453  60
   6  -1  -5 2753.15 89.7886  55
   6  -1  -5 2768.54 90.8607  60
   6  -1  -4 8747.36 205.031  25
   6  -1  -4 9437.28 209.549  55
   6  -1  -4 9115.63 212.047  31
   6  -1  -3 1679.50 71.2181  25
   6  -1  -3 1696.35 73.0805  60
   6  -1  -3 1612.45 70.7108  55
   6  -1  -3 1787.47 78.3727  58
   6  -1  -3 1839.32 76.3158  31
   6  -1  -2 5866.65 168.818  58
   6  -1  -2 5842.14 160.859  25
   6  -1  -1 2264.95 80.6494  25
   6  -1  -1 2045.13 85.6367  58
   6  -1  -1 2215.67 83.4812  31
  -6   1   0 10169.9 310.159   2
  -6   1   0 11051.9 317.572   3
   6  -1   0 11640.1 263.282   6
   6  -1   0 12226.4 266.464  58
   6  -1   0 9980.20 255.335  31
   6  -1   1 3946.62 120.551   5
  -6   1  -1 3544.21 158.081   2
  -6   1  -1 3578.31 158.421   3
   6  -1   1 4208.65 123.467   6
  -6   1  -1 3915.58 158.843  18
   6  -1   1 3821.81 147.793  16
   6  -1   1 3872.92 117.479  34
  -6   1  -2 6425.64 219.586   2
  -6   1  -2 6496.67 221.802   3
   6  -1   2 6708.37 181.332   6
  -6   1  -2 5420.36 207.440  18
   6  -1   2 7071.66 216.116  16
   6  -1   2 7235.31 221.285  21
  -6   1  -2 7441.26 187.792  59
   6  -1   2 7919.37 187.941  34
   6  -1   3 320.851 44.9352  16
  -6   1  -3 239.567 36.4009  59
   6  -1   4 2434.20 94.5985  34
   6  -1   4 2270.18 92.4781  35
  -6   1  -4 2525.11 94.4606  59
   6  -1   5 29.5766 33.2326  56
  -6   1  -5 26.6346 26.1721  59
   6  -1   5 30.6356 22.5297  34
   6  -1   5 20.0965 23.6064  35
  -6   1  -6 10697.6 265.005  59
   6  -1   6 11053.7 264.002  56
  -6   1  -7 703.765 50.2494  59
   6  -1   7 766.693 50.9924  56
  -6   1  -8 1065.74 55.9604  59
  -6   1  -9 4021.11 105.574  48
  -6   1  -9 4019.78 105.807  47
  -6   1 -10 190.170 25.4480  29
   6   0  -6 130.567 24.4657  60
   6   0  -6 160.671 33.6241  37
   6   0  -6 142.382 23.8245  55
   6   0  -5 755.371 45.3797  25
   6   0  -5 772.154 47.3998  60
   6   0  -5 776.941 46.0625  55
   6   0  -4 4574.08 132.036  60
   6   0  -4 4446.18 128.700  25
   6   0  -4 4424.35 129.795  55
   6   0  -4 4596.98 132.722  58
   6   0  -3 20.3870 26.7106  25
   6   0  -3 15.2430 30.3677  58
   6   0  -3 26.8090 27.0895  55
   6   0  -3-2.82425 26.6394  60
   6   0  -3-2.97020 26.5902  31
   6   0  -2 101.137 27.9647  25
   6   0  -2 136.413 34.9405  58
  -6   0   2 70.1204 37.6656  65
  -6   0   2 78.4721 33.3776  67
   6   0  -2 115.047 30.6968  31
  -6   0   1 60.5392 32.8961  65
   6   0  -1 73.8938 33.0033  58
   6   0  -1 78.4607 27.0046  25
  -6   0   1 53.7438 31.3222  18
   6   0  -1 59.1562 25.6532  31
   6   0   0 14809.8 329.940  58
   6   0   0 14471.6 321.696  25
   6   0   0 15835.0 330.157   5
  -6   0   0 14846.5 385.738   2
  -6   0   0 14660.2 385.995   3
   6   0   0 15432.3 330.053   6
  -6   0   0 14457.1 380.542  18
   6   0   0 15276.9 368.625  16
   6   0   1 18103.9 383.810   5
  -6   0  -1 17455.4 438.618   2
  -6   0  -1 17289.6 438.030   3
   6   0   1 18655.9 385.911   6
   6   0   1 17591.0 425.840  16
   6   0   2 4879.15 135.430   5
  -6   0  -2 4693.76 170.745   2
  -6   0  -2 4633.32 170.572   3
   6   0   2 4961.04 136.651   6
   6   0   2 4713.53 163.989  16
   6   0   2 4280.45 162.158  21
   6   0   3 746.965 46.8219   5
  -6   0  -3 663.259 58.9958   2
  -6   0  -3 599.162 57.5427   3
   6   0   3 775.998 47.5386   6
   6   0   3 664.524 58.1528  16
   6   0   3 818.939 65.3973  21
   6   0   3 771.109 51.5326  56
  -6   0  -3 797.529 48.3473  59
  -6   0  -4 498.615 41.1656  59
   6   0   4 425.671 50.8043  21
   6   0   4 514.621 46.9442  56
  -6   0  -5 18600.1 407.167  59
   6   0   5 18983.3 411.421  56
  -6   0  -6 276.519 34.5845  59
   6   0   6 264.808 39.9228  56
   6   0   7 2603.98 96.0528  56
  -6   0  -7 2753.13 96.0311  59
  -6   0  -7 2553.97 108.540  38
  -6   0  -8 838.535 63.3490  23
  -6   0  -9 585.588 39.9533  48
  -6   0  -9 567.537 40.0453  47
  -6   0 -10 4564.25 112.085  48
  -6   0 -10 4610.18 112.576  47
   6   1  -7 1498.64 49.6337  55
   6   1  -7 1463.18 50.4759  60
   6   1  -6 1391.27 54.8441  55
   6   1  -6 1307.97 54.6381  60
   6   1  -5 106.761 27.7909  25
   6   1  -5 92.6636 29.2369  55
   6   1  -5 69.2176 40.5069  37
   6   1  -5 130.919 30.8702  60
   6   1  -4 112.760 29.0336  25
   6   1  -4 90.4431 31.3450  58
   6   1  -4 77.0172 29.2702  55
   6   1  -4 82.8340 43.0967  37
   6   1  -4 102.850 31.3794  60
   6   1  -3 3167.43 106.707  55
   6   1  -3 3209.72 109.898  58
   6   1  -3 2802.20 104.394  60
   6   1  -3 3731.27 115.876  31
   6   1  -3 3646.93 107.962  25
   6   1  -2 77.8122 32.7612  58
   6   1  -2 83.6819 29.0253  55
  -6  -1   2 95.2291 39.3089  65
   6   1  -2 93.0523 30.7910  60
  -6  -1   2 95.9845 35.1671  67
   6   1  -2 98.0333 29.8468  31
   6   1  -2 98.1706 27.7802  25
   6   1  -1 111.356 33.2378  58
   6   1  -1 145.318 27.7426  25
  -6  -1   1 132.740 38.8553  65
   6   1  -1 151.295 30.1710  31
   6   1   0 225.146 33.8198  58
   6   1   0 278.611 31.4460   6
   6   1   0 259.764 30.5208   5
  -6  -1   0 252.300 42.5439   2
  -6  -1   0 223.897 41.2084   3
   6   1   0 235.657 37.7582  16
  -6  -1   0 237.048 39.9386  65
   6   1   1 1105.64 54.8566   6
   6   1   1 1117.41 54.8471   5
  -6  -1  -1 1248.12 80.7669   2
  -6  -1  -1 1225.43 79.5987   3
   6   1   1 1159.69 72.7102  16
   6   1   1 975.566 69.0846  21
   6   1   2 12293.4 269.650   6
   6   1   2 11990.5 268.025   5
  -6  -1  -2 11263.0 308.679   2
  -6  -1  -2 11589.8 312.371   3
   6   1   2 11962.8 306.332  16
   6   1   3 5355.17 143.949   6
   6   1   3 5625.95 145.310   5
  -6  -1  -3 5050.82 176.953   2
  -6  -1  -3 5069.01 177.765   3
   6   1   3 5587.89 180.832  21
   6   1   4 4719.16 143.160  56
   6   1   4 4695.06 163.931  21
   6   1   5 3602.75 117.021  56
  -6  -1  -5 3567.77 159.867   7
   6   1   6 1.05729 30.5149  56
  -6  -1  -6 41.4438 35.5229   9
  -6  -1  -6 28.2474 33.1105   7
   6   1   6 8.92633 31.5323  61
   6   1   7 8937.93 224.151  56
  -6  -1  -8 14718.1 358.665  38
  -6  -1  -8 15761.3 367.786  23
  -6  -1  -9 1022.76 63.6443  23
  -6  -1  -9 1035.79 61.0106  38
  -6  -1  -9 1021.11 61.4588  29
  -6  -1  -9 1105.19 54.7584  48
  -6  -1  -9 1068.68 54.0597  47
  -6  -1 -10 561.320 41.8076  23
  -6  -1 -10 691.276 43.3669  38
  -6  -1 -10 770.588 46.9638  29
  -6  -1 -10 947.793 42.8723  48
  -6  -1 -10 986.407 43.8571  47
  -6  -1 -11 3231.66 84.0792  27
   6   2  -7 12.2698 14.7413  60
   6   2  -7 11.0731 13.7286  55
   6   2  -7 27.7591 24.2588  37
   6   2  -6 4018.90 109.791  60
   6   2  -6 3942.45 131.243  37
   6   2  -6 3937.19 108.305  55
   6   2  -5 2436.56 84.7850  25
   6   2  -5 2211.36 83.0320  60
   6   2  -5 2390.07 104.411  37
   6   2  -5 2366.14 84.0770  55
   6   2  -5 2383.08 83.6141  58
   6   2  -4 22435.6 485.118  25
   6   2  -4 21933.7 486.057  60
   6   2  -4 22173.6 514.862  37
   6   2  -4 22797.0 486.611  55
   6   2  -3 8419.67 203.560  25
   6   2  -3 8529.37 209.365  60
   6   2  -2 2592.39 91.2394  25
   6   2  -2 2575.27 94.8364  55
   6   2  -2 2979.53 98.8768  60
  -6  -2   2 2342.92 123.028  67
  -6  -2   2 2996.04 130.132  65
   6   2  -1 241.599 37.6337  57
  -6  -2   1 164.637 39.2304  65
  -6  -2   1 155.434 41.4460  67
   6   2   0 8561.35 227.838  57
   6   2   0 9885.37 222.652   6
   6   2   0 9528.94 220.437   5
   6   2   0 8804.03 250.300  16
  -6  -2   0 8755.19 249.500  65
   6   2   1 204.145 29.5704   6
  -6  -2  -1 126.454 29.9919   4
   6   2   1 236.828 30.5306   5
  -6  -2  -1 201.628 37.8981   2
  -6  -2  -1 173.057 37.4512   3
   6   2   1 198.742 34.3534  16
   6   2   1 171.171 34.8726  21
   6   2   2 16335.4 355.361   6
   6   2   2 17438.2 357.630   5
  -6  -2  -2 16009.0 398.085   2
  -6  -2  -2 15955.3 355.033   4
  -6  -2  -2 16212.0 401.147   3
   6   2   2 16159.5 393.851  16
   6   2   3 2494.60 84.2574   6
   6   2   3 2441.65 83.6413   5
  -6  -2  -3 2192.09 106.201   2
  -6  -2  -3 2286.32 82.9883   4
  -6  -2  -3 2235.09 108.041   3
   6   2   3 2349.96 105.444  21
   6   2   3 2366.94 106.148  61
   6   2   4 420.918 48.4384  21
   6   2   4 473.545 52.6270  61
  -6  -2  -5 6242.99 229.389   9
  -6  -2  -5 6571.78 236.030   7
   6   2   5 6226.07 219.508  61
   6   2   6 19177.1 411.857  56
  -6  -2  -6 19643.0 423.017  54
  -6  -2  -6 19340.2 422.483  52
  -6  -2  -6 18017.7 478.433   9
  -6  -2  -6 16421.4 471.947   7
   6   2   6 15886.9 451.388  61
  -6  -2  -7 3150.90 117.617  54
  -6  -2  -7 2986.62 114.651  52
  -6  -2  -8 204.811 43.7482  23
  -6  -2  -8 172.132 39.4589  38
  -6  -2  -8 214.715 36.8112  54
  -6  -2  -8 199.525 35.5935  52
  -6  -2  -9 2044.54 89.0787  23
  -6  -2  -9 1942.86 85.2990  38
  -6  -2  -9 1875.03 82.4339  29
  -6  -2  -9 2065.38 76.6974  48
  -6  -2  -9 2099.65 77.3375  47
  -6  -2 -10-22.9364 23.8111  38
  -6  -2 -10 2.43719 24.8820  29
  -6  -2 -10 30.9225 25.8032  27
  -6  -2 -10-13.2121 23.8655  23
  -6  -2 -10 13.6854 16.3716  48
  -6  -2 -10 11.1401 17.9619  47
  -6  -2 -11 941.731 41.5694  23
  -6  -2 -11 963.886 41.3283  38
   6   3  -7 81.7631 25.8036  37
   6   3  -7 93.2358 20.7133  36
   6   3  -6 2698.46 83.5070  60
   6   3  -6 2650.01 82.7255  55
   6   3  -6 2806.38 103.982  37
   6   3  -6 2761.41 94.9990  36
   6   3  -5 372.950 38.6112  60
   6   3  -5 372.099 37.3701  55
   6   3  -5 413.227 38.4501  58
   6   3  -5 425.265 53.7058  37
   6   3  -4 377.686 41.3826  60
   6   3  -4 351.796 52.8775  37
   6   3  -4 419.217 41.4299  55
   6   3  -3 1026.91 57.0166  25
   6   3  -3 1012.34 60.4900  55
  -6  -3   2 3256.04 147.800  67
  -6  -3   2 4002.75 151.415  65
   6   3  -1 86.3394 36.1907   8
   6   3  -1 92.7259 31.9125  57
  -6  -3   1 123.771 35.7577  65
  -6  -3   1 93.8847 34.9254  67
   6   3   0 407.689 35.8835   6
   6   3   0 423.645 36.2050   5
   6   3   0 353.164 55.7371   8
  -6  -3   0 283.903 42.6068   2
  -6  -3   0 271.050 34.4206   4
  -6  -3   0 323.949 46.1145   3
   6   3   0 305.642 37.7031  57
  -6  -3   0 355.118 43.1279  65
  -6  -3  -1 36.9347 26.2585   4
   6   3   1 53.7232 27.3890   6
   6   3   1 35.7107 26.4708   5
  -6  -3  -1 24.7848 25.5573   2
  -6  -3  -1 50.9703 29.6704   3
  -6  -3  -1 45.0351 25.4642  65
   6   3   2 2480.76 87.8457   6
   6   3   2 2425.56 87.0433   5
  -6  -3  -2 2526.94 112.125   2
  -6  -3  -2 2326.34 85.0189   4
  -6  -3  -2 2531.78 115.443   3
   6   3   3 10856.7 247.874   6
   6   3   3 11449.7 249.710   5
  -6  -3  -3 10095.0 281.667   2
  -6  -3  -3 10558.1 246.541   4
  -6  -3  -3 10059.6 285.460   3
  -6  -3  -3 8959.24 309.744  13
  -6  -3  -3 10340.2 326.741  11
   6   3   3 9688.70 270.402  21
   6   3   3 11716.8 290.472  61
  -6  -3  -4 34.4853 24.3379   4
  -6  -3  -4-7.46033 26.9141   3
  -6  -3  -4 6.69727 23.9112   2
  -6  -3  -4 23.6652 29.8276   7
  -6  -3  -4 25.5171 34.2556  11
  -6  -3  -4 8.14586 33.5223  13
   6   3   4 27.7405 21.5413  21
   6   3   4-1.88834 28.3510  61
  -6  -3  -5 1987.90 113.861   9
  -6  -3  -5 2343.24 133.994  13
  -6  -3  -5 1861.51 123.113  11
   6   3   5 2202.10 112.543  61
  -6  -3  -6 834.095 62.4746  54
  -6  -3  -6 857.784 61.9667  52
   6   3   6 823.259 74.5450  61
  -6  -3  -6 929.267 83.5038   9
  -6  -3  -7 154.264 42.1682  23
  -6  -3  -7 111.428 38.0345  38
  -6  -3  -7 172.646 36.4408  52
   6   3   7 138.386 34.0762  56
  -6  -3  -7 121.901 34.3637  54
  -6  -3  -8 400.051 38.4152  48
  -6  -3  -8 388.250 37.8951  47
  -6  -3  -8 348.365 44.3376  46
  -6  -3  -8 454.666 52.2349  23
  -6  -3  -8 374.843 47.3445  38
  -6  -3  -8 428.413 45.6995  54
  -6  -3  -8 391.809 44.3129  52
  -6  -3  -9 35.8835 22.1141  48
  -6  -3  -9 37.7277 22.0469  47
  -6  -3  -9 11.3619 28.2750  29
  -6  -3  -9 27.6611 29.9484  27
  -6  -3  -9 20.9335 30.3538  23
  -6  -3  -9 12.7428 27.1601  38
  -6  -3  -9 37.8026 24.6202  52
  -6  -3  -9 1.05089 24.2514  54
  -6  -3 -10 2859.64 97.0660  23
  -6  -3 -10 3240.10 96.2230  27
  -6  -3 -10 2785.05 95.2812  38
  -6  -3 -10 3269.75 98.3475  29
  -6  -3 -10 2796.50 86.6144  48
  -6  -3 -10 2807.23 86.3389  47
  -6  -3 -11 385.377 26.3418  29
  -6  -3 -11 268.706 24.5001  23
  -6  -3 -11 346.449 24.8199  27
  -6  -3 -11 274.570 24.5959  38
   6   4  -7 49.6830 17.5322  36
   6   4  -6 147.089 23.8000  55
   6   4  -6 146.624 35.0021  37
   6   4  -6 177.068 31.2789  36
   6   4  -6 148.641 23.9958  60
   6   4  -5 2508.31 105.817  37
   6   4  -5 2478.82 97.9101  36
   6   4  -5 2443.01 87.9992  60
   6   4  -4 3475.17 135.976  37
   6   4  -4 3723.01 117.058  60
   6   4  -4 3573.56 118.707  55
   6   4  -3 24732.5 537.566  57
  -6  -4   2 11.4458 28.7783  65
  -6  -4   2 19.0456 28.2494  67
   6   4  -2 19.6157 33.6084   8
   6   4  -2 35.7965 31.7121  57
  -6  -4   1 5736.75 187.223  65
   6   4  -1 5461.07 216.102   8
   6   4  -1 5587.81 168.544  57
   6   4   0 1892.40 76.7678   6
   6   4   0 1828.68 76.0178   5
  -6  -4   0 1695.07 73.2198   4
   6   4   0 1787.15 82.3291  57
   6   4   1 3863.71 116.544   6
   6   4   1 3803.22 116.943   5
  -6  -4  -1 3531.69 111.515   4
  -6  -4  -2 25960.0 505.536  40
  -6  -4  -2 24983.6 503.622  39
   6   4   2 22534.3 496.977   6
   6   4   2 23388.1 498.998   5
  -6  -4  -2 21282.8 491.427   4
   6   4   3 7456.80 193.563   6
   6   4   3 7549.31 194.276   5
  -6  -4  -3 7688.87 192.076   4
  -6  -4  -3 8024.05 197.998  40
  -6  -4  -3 8413.35 198.653  39
  -6  -4  -3 7016.69 253.138  13
  -6  -4  -3 8316.76 271.996  11
   6   4   3 7359.05 223.614  61
   6   4   4 5393.24 143.708   6
   6   4   4 5135.90 142.090   5
  -6  -4  -4 5216.44 143.749   4
   6   4   4 5521.96 183.995  61
  -6  -4  -4 5721.25 148.495  40
  -6  -4  -4 4716.09 198.631  13
  -6  -4  -4 5285.72 209.994  11
   6   4   5 5222.57 189.188  61
  -6  -4  -5 5865.08 172.383  54
  -6  -4  -5 5528.86 169.239  52
  -6  -4  -5 4784.69 203.391  13
  -6  -4  -5 4963.63 209.963  11
  -6  -4  -6 2629.79 105.114  54
  -6  -4  -6 2456.85 101.345  52
  -6  -4  -6 1749.57 83.9254  27
   6   4   6 2013.95 110.970  61
  -6  -4  -6 1962.71 117.362   9
  -6  -4  -7 1936.94 85.2341  46
  -6  -4  -7 1785.14 86.1692  27
  -6  -4  -7 2196.18 97.3200  52
  -6  -4  -7 2331.41 100.209  54
  -6  -4  -8 4761.32 146.871  46
  -6  -4  -8 5013.61 159.962  23
  -6  -4  -8 5363.75 152.911  27
  -6  -4  -8 5052.35 155.993  54
  -6  -4  -8 5161.28 156.709  52
  -6  -4  -9 2152.80 93.7925  23
  -6  -4  -9 2342.59 91.0165  27
  -6  -4  -9 2556.85 93.1258  54
  -6  -4  -9 2597.97 93.2770  52
  -6  -4  -9 2305.67 93.4291  38
  -6  -4  -9 2608.68 90.8481  29
  -6  -4 -10 352.089 34.1008  38
  -6  -4 -10 409.090 35.7633  23
  -6  -4 -10 488.206 36.4593  29
  -6  -4 -10 368.120 34.2929  27
  -6  -4 -10 403.025 31.5723  52
  -6  -4 -10 389.878 31.9529  54
  -6  -4 -11 52.5755 15.3494  38
  -6  -4 -11 52.1345 15.3089  23
   6   5  -6 2097.49 65.2653  55
   6   5  -6 1954.39 64.3490  60
   6   5  -5 2843.48 91.5682  55
   6   5  -5 2760.50 105.233  37
   6   5  -5 2797.06 100.030  36
   6   5  -5 2687.65 96.9593  33
   6   5  -5 2658.89 96.2158  32
   6   5  -5 2693.23 91.0275  60
   6   5  -4 9.25442 25.6559  57
   6   5  -4 14.1172 25.1065  32
   6   5  -4-1.08980 24.8903  33
   6   5  -3 2231.87 89.8929  33
   6   5  -3 2316.95 90.7719  32
   6   5  -2 3582.67 116.699  33
   6   5  -2 3472.73 116.460  32
   6   5  -1 3241.02 161.706   8
  -6  -5   1 3138.42 136.315  65
   6   5  -1 3304.08 108.282  33
   6   5  -1 3099.42 105.945  32
   6   5  -1 3252.50 119.317  57
   6   5   0 83.1577 30.6672  57
   6   5   0 97.2117 32.7200   6
  -6  -5   0 100.664 29.1039   4
   6   5   0 99.9204 31.8813   5
  -6  -5   0 93.9248 32.7789  65
   6   5   0 50.9792 31.0896  63
  -6  -5   0 76.9909 27.6952  40
  -6  -5   0 94.5155 28.3649  39
   6   5   0 75.8198 25.8031  32
   6   5   0 78.1908 25.3341  33
   6   5   1 276.213 37.7432   6
   6   5   1 275.913 38.7271   5
  -6  -5  -1 287.040 35.7537   4
  -6  -5  -1 202.660 38.4101  65
   6   5   1 267.499 45.4396  63
  -6  -5  -1 363.736 39.0667  40
   6   5   1 342.139 35.0383  33
  -6  -5  -2 1930.73 82.7050  39
   6   5   2 2046.73 83.7190   6
   6   5   2 2108.85 84.3114   5
  -6  -5  -2 2169.08 81.2092   4
   6   5   2 1980.19 79.0709  33
   6   5   3 1551.79 70.8713   6
   6   5   3 1643.64 72.0212   5
  -6  -5  -3 1691.51 71.0597   4
  -6  -5  -3 1827.59 76.9322  40
  -6  -5  -3 1750.40 74.6603  39
  -6  -5  -3 1926.03 113.907  13
  -6  -5  -3 1398.48 100.852  11
   6   5   3 1313.00 81.2425  61
   6   5   4 1438.28 64.4708   6
   6   5   4 1439.04 63.9742   5
  -6  -5  -4 1633.62 66.9904   4
   6   5   4 1283.82 88.1860  63
  -6  -5  -4 1448.43 68.5800  40
  -6  -5  -4 1624.24 70.4162  39
  -6  -5  -4 1338.79 101.200  13
  -6  -5  -4 1663.24 110.139  11
  -6  -5  -5 2292.49 128.939   9
   6   5   5 2636.11 132.402  63
  -6  -5  -5 2718.46 111.430  54
  -6  -5  -5 3215.58 116.897  52
  -6  -5  -5 3045.88 101.947  40
  -6  -5  -5 3172.05 102.770  39
  -6  -5  -5 2939.31 147.733  13
  -6  -5  -5 2427.35 140.376  11
  -6  -5  -6 10349.9 244.817  46
  -6  -5  -6 9351.18 244.074  27
  -6  -5  -7 490.226 46.4086  46
  -6  -5  -7 565.471 51.2686  27
  -6  -5  -7 614.484 55.6670  54
  -6  -5  -7 568.264 53.6862  52
  -6  -5  -8 911.162 58.3928  46
  -6  -5  -8 863.605 58.0982  27
  -6  -5  -8 1035.61 62.5121  52
  -6  -5  -9 707.253 48.5816  46
  -6  -5  -9 761.135 49.7862  38
  -6  -5  -9 766.430 50.5603  23
  -6  -5  -9 775.009 48.0240  29
  -6  -5  -9 878.667 51.6325  27
  -6  -5  -9 747.153 48.4113  52
  -6  -5  -9 768.536 49.6301  54
  -6  -5 -10 657.285 39.1281  38
  -6  -5 -10 615.820 38.8843  23
  -6  -5 -10 715.284 39.6139  29
  -6  -5 -10 664.154 39.3236  27
  -6  -5 -10 550.572 36.1416  52
  -6  -5 -10 566.582 35.9475  54
   6   6  -6 4021.19 101.470  36
   6   6  -6 3497.23 100.851  33
   6   6  -5 476.399 33.8005  55
   6   6  -5 446.077 38.4493  36
   6   6  -5 502.727 40.7803  33
   6   6  -5 503.344 40.6410  32
   6   6  -5 487.997 34.5973  60
   6   6  -4 86.2488 27.6807  32
   6   6  -4 52.5455 26.6025  33
   6   6  -4 44.5141 26.4262  57
   6   6  -3 913.664 57.8412  33
   6   6  -3 935.631 58.0569  32
   6   6  -3 814.000 59.7953  57
   6   6  -2 4045.05 125.649  33
   6   6  -2 3917.74 124.468  32
   6   6  -1 17361.7 382.731  33
   6   6  -1 17001.9 380.976  32
   6   6  -1 16735.2 394.859  57
   6   6   0 319.366 41.1666   6
   6   6   0 285.303 40.3270   5
  -6  -6   0 378.842 38.2332   4
   6   6   0 342.223 37.0571  33
   6   6   0 376.714 37.4543  32
  -6  -6   0 278.568 36.7002  40
  -6  -6   0 276.945 36.1885  39
   6   6   0 361.425 41.9773  57
   6   6   1 3976.52 132.507   6
   6   6   1 4140.50 133.788   5
  -6  -6  -1 3986.45 123.400   4
   6   6   1 3554.70 153.450  63
  -6  -6  -1 4293.23 130.683  40
  -6  -6  -1 3247.79 120.669  39
   6   6   1 4170.32 125.941  33
   6   6   1 4178.60 125.252  32
   6   6   2 7874.57 203.515   6
   6   6   2 7787.99 203.215   5
  -6  -6  -2 7201.03 191.314   4
  -6  -6  -2 6197.40 242.626   1
   6   6   2 7478.40 238.598  63
  -6  -6  -2 6308.35 193.989  40
  -6  -6  -2 7881.91 203.873  39
   6   6   2 8464.28 200.944  33
   6   6   2 8247.33 199.452  32
  -6  -6  -3 51302.1 1181.12  13
  -6  -6  -3 50026.4 1181.05  11
  -6  -6  -3 48370.0 1172.49   1
   6   6   3 51906.2 1102.22   6
   6   6   3 54119.1 1104.06   5
  -6  -6  -3 56577.1 1101.04   4
   6   6   3 51332.4 1159.47  63
  -6  -6  -3 60218.6 1119.62  40
  -6  -6  -3 60759.2 1118.97  39
   6   6   3 59574.8 1111.48  33
   6   6   3 54771.5 1109.19  32
   6   6   4 1056.57 56.2821   6
   6   6   4 965.807 54.0960   5
  -6  -6  -4 1090.11 56.8571   4
   6   6   4 1019.62 80.0762  63
  -6  -6  -4 1157.03 64.5566  40
  -6  -6  -4 970.350 60.6739  39
  -6  -6  -4 825.150 82.3435  13
  -6  -6  -4 1136.59 92.4824  11
  -6  -6  -5 94.9815 30.0775  40
  -6  -6  -5 114.659 30.3588  39
  -6  -6  -6 16929.7 367.589  46
  -6  -6  -6 15561.8 364.917  27
  -6  -6  -7 751.343 54.6670  46
  -6  -6  -7 851.052 55.1101  27
  -6  -6  -7 876.713 58.6984  54
  -6  -6  -7 925.141 59.5779  52
  -6  -6  -8 130.357 32.2460  46
  -6  -6  -8 152.855 34.6266  27
  -6  -6  -8 132.441 29.9057  52
  -6  -6  -8 148.951 30.4782  54
  -6  -6  -9 141.919 29.5943  46
  -6  -6  -9 185.795 30.4186  27
  -6  -6  -9 162.075 27.2982  52
  -6  -6  -9 162.259 27.0118  54
  -6  -6 -10 8.02527 16.6631  29
  -6  -6 -10 32.4692 17.8512  27
  -6  -6 -10 30.5524 15.4034  52
  -6  -6 -10 23.1221 15.0392  54
   6   7  -5 3123.04 93.9704  33
   6   7  -4 96.8993 25.6768  32
   6   7  -4 101.093 26.3999  33
   6   7  -4 63.5467 24.2747  57
   6   7  -3 2598.53 95.9116  33
   6   7  -3 2718.69 96.0592  32
   6   7  -3 2486.77 95.9837  57
   6   7  -2 172.611 31.7667  32
   6   7  -2 184.469 30.9480  33
   6   7  -2 129.380 36.0848  57
   6   7  -1 71.6793 26.7787  32
   6   7  -1 74.0583 26.8542  33
   6   7  -1 44.9233 32.0094  57
   6   7   0 1363.36 66.8173  33
   6   7   0 1363.34 65.8273  32
  -6  -7   0 1216.60 62.5147   4
   6   7   0 1321.27 71.8886   6
   6   7   0 1326.73 72.3175   5
   6   7   0 1224.94 71.1493  57
   6   7   1 76.4979 27.1062  32
   6   7   1 92.9376 28.1980  33
   6   7   1 128.712 37.7993   6
  -6  -7  -1 80.0656 28.3430   4
   6   7   1 117.359 37.3394   5
  -6  -7  -1 82.5393 29.6221  40
  -6  -7  -1 85.1709 28.4199  39
   6   7   2 1803.70 78.2128  33
   6   7   2 1760.09 76.8388  32
  -6  -7  -2 1836.90 77.5429   4
   6   7   2 1705.77 81.6053   6
   6   7   2 1754.22 81.7357   5
  -6  -7  -2 1628.07 78.4289  39
   6   7   3 3835.25 125.691  33
   6   7   3 4224.72 128.800  32
  -6  -7  -3 3832.31 121.630   4
   6   7   3 4013.72 127.263   6
   6   7   3 3848.47 125.387   5
  -6  -7  -3 4181.80 134.259  40
  -6  -7  -3 3495.68 126.685  39
   6   7   4 404.708 41.5838  33
   6   7   4 468.875 43.3730  32
  -6  -7  -4 453.821 40.7028   4
   6   7   4 386.923 38.1889   6
   6   7   4 397.525 37.6515   5
  -6  -7  -4 468.214 46.4759  40
  -6  -7  -4 464.694 46.1267  39
  -6  -7  -5 6034.97 171.296  40
   6   7   5 6084.39 173.043  33
   6   7   5 6438.65 176.558  32
  -6  -7  -6 5049.21 143.118  46
  -6  -7  -6 5379.50 145.053  27
  -6  -7  -6 4478.46 137.817  40
  -6  -7  -6 4371.40 137.505  39
  -6  -7  -7 61.7149 30.4000  46
  -6  -7  -7 109.993 31.6848  27
  -6  -7  -8 222.674 31.7963  46
  -6  -7  -8 250.246 32.7334  27
  -6  -7  -8 177.675 28.3284  52
  -6  -7  -8 206.506 29.4127  54
  -6  -7  -9 4053.34 118.697  52
  -6  -7  -9 4709.64 122.939  54
   6   8  -4 18.5580 18.2400  32
   6   8  -4 25.4073 18.1671  33
   6   8  -4 2.16316 15.7094  57
   6   8  -3 3285.22 99.4784  33
   6   8  -3 3212.99 98.7004  32
   6   8  -2 5349.88 144.054  33
   6   8  -2 5477.26 143.830  32
   6   8  -1 27.0337 23.5030  32
   6   8  -1 14.7751 23.1830  33
   6   8  -1 9.66169 29.2916  57
   6   8   0 1817.59 76.0819  33
   6   8   0 1909.20 77.5979  32
  -6  -8   0 1901.84 75.7326   4
   6   8   0 1935.91 85.2101   6
   6   8   0 1905.07 84.6239   5
   6   8   0 1678.53 81.7957  57
  -6  -8  -1 2583.34 91.5499   4
   6   8   1 2276.23 96.5246   6
   6   8   1 2392.85 97.9112   5
   6   8   1 2314.42 90.3285  33
   6   8   1 2398.53 90.4267  32
   6   8   2 231.819 33.6472  33
   6   8   2 267.981 34.5008  32
   6   8   2 197.306 40.1947   6
  -6  -8  -2 205.248 34.2156   4
   6   8   2 219.663 39.7030   5
  -6  -8  -2 241.029 35.7375  40
  -6  -8  -2 258.744 36.3687  39
   6   8   3 417.262 40.8687  33
   6   8   3 369.534 39.4054  32
  -6  -8  -3 361.593 39.6389   4
   6   8   3 366.860 41.3429   6
   6   8   3 406.621 41.5858   5
  -6  -8  -3 401.106 42.7978  40
  -6  -8  -3 400.788 42.9057  39
   6   8   4 5557.45 159.645  33
   6   8   4 5687.35 160.489  32
  -6  -8  -4 5805.60 153.728   4
   6   8   4 5071.17 148.321   6
   6   8   4 5168.44 148.678   5
  -6  -8  -4 5867.61 164.243  40
  -6  -8  -4 6128.78 166.447  39
   6   8   5 3266.73 112.451  32
  -6  -8  -5 3563.96 114.890  40
  -6  -8  -5 3596.20 115.467  39
  -6  -8  -6 2260.74 81.7614  46
   6   8   6 2124.62 81.5035  32
  -6  -8  -6 2172.27 80.2766  40
  -6  -8  -6 2016.92 78.8561  39
   6   8   7 1262.48 58.5913  33
  -6  -8  -7 1578.46 62.7332  46
   6   8   8 13.4493 16.3249  32
   6   8   8 16.8772 16.1446  33
  -6  -8  -8 41.8816 21.1389  46
   6   9  -3 161.704 22.3794  57
   6   9  -2 1515.59 59.0457  33
   6   9  -2 1498.70 63.2473  57
   6   9  -1 74.8684 22.3120  32
   6   9  -1 76.1680 22.5186  33
   6   9  -1 51.2542 25.6856  57
   6   9   0 1911.11 72.8767  33
   6   9   0 1910.29 72.1769  32
   6   9   0 1873.45 76.0686   6
   6   9   0 1876.24 76.3162   5
   6   9   0 1860.75 77.4200  57
   6   9   1 4512.45 134.337   6
  -6  -9  -1 4411.83 125.330   4
   6   9   1 4542.51 134.338   5
   6   9   1 4551.74 128.291  33
   6   9   1 4102.83 124.485  32
   6   9   2 1075.06 58.9419   6
  -6  -9  -2 871.415 51.2441   4
   6   9   2 1039.23 57.3063   5
   6   9   2 1027.29 54.0860  33
   6   9   2 974.906 52.9198  32
   6   9   3 1597.33 68.4124  33
   6   9   3 1709.88 69.3854  32
   6   9   3 1576.51 67.9642   6
  -6  -9  -3 1768.02 68.7759   4
   6   9   3 1654.89 68.8771   5
  -6  -9  -3 1248.49 64.4446  40
  -6  -9  -3 1378.92 65.8750  39
   6   9   4 41.6117 23.5029  32
   6   9   4 32.4206 22.8642  33
  -6  -9  -4 14.7961 23.7884  40
  -6  -9  -4 40.4062 24.1719  39
   6   9   4 33.7171 21.7816   6
  -6  -9  -4 38.5304 24.5621   4
   6   9   4 58.4170 23.2997   5
  -6  -9  -5 1266.72 57.4794  46
   6   9   5 1176.29 55.9180  33
   6   9   5 1079.64 53.6780  32
  -6  -9  -5 1206.17 56.9263  40
  -6  -9  -5 1385.41 60.0995  39
  -6  -9  -6 12997.1 285.027  46
  -6  -9  -6 12545.5 286.378  39
  -6  -9  -7 1338.76 49.4934  46
  -6  -9  -7 1206.77 46.2752  40
  -6  -9  -7 1043.48 44.0505  39
   6   9   7 1180.39 46.0092  33
   6   9   7 1364.26 48.0174  32
   6  10  -1 1660.69 57.7980  57
   6  10   0 3644.27 100.151  57
   6  10   1 145.927 25.4638   6
   6  10   1 144.971 25.3378   5
   6  10   2 434.869 33.3302   6
   6  10   2 425.312 32.6502   5
   6  10   3 1234.35 50.9557   6
   6  10   3 1343.80 52.3126   5
   6  10   4 1080.79 43.6107   5
  -6 -10  -4 1016.38 44.8239  40
  -6 -10  -4 1117.14 46.5896  39
  -6 -10  -5 259.623 24.3342  40
  -6 -10  -5 326.575 25.4998  39
  -6 -10  -5 294.615 26.2929  46
  -6 -10  -6 806.997 34.1904  40
   7  -5   1 2069.61 58.4057  25
   7  -5   2 76.7793 16.5317  25
   7  -5   2 65.9853 17.2564  44
   7  -5   2 62.7058 16.3557  43
   7  -5   3 37.4476 13.3939  25
   7  -5   3 15.4810 14.2042  44
   7  -5   3 32.5688 14.0647  43
   7  -4  -2 240.128 19.7057  25
   7  -4  -2 155.445 20.5282  31
   7  -4  -1 7352.88 161.376  25
   7  -4  -1 6702.67 162.196  31
   7  -4   0 56.3195 20.5704  25
   7  -4   0 37.2113 19.4052  31
   7  -4   1 341.039 30.0810  25
   7  -4   2 1247.52 55.4124  44
   7  -4   2 1208.29 54.2428  43
   7  -4   3 2101.73 75.5584  44
   7  -4   3 2338.30 77.4717  43
   7  -4   4 537.159 35.6320  44
   7  -4   4 500.377 33.9522  43
   7  -4   5 1940.44 65.1780  44
   7  -4   5 1893.57 64.3558  43
   7  -4   5 1792.58 59.7627  56
   7  -4   6 182.853 20.4361  44
   7  -4   6 175.763 20.1124  43
   7  -3  -3 494.389 32.2657  31
   7  -3  -3 419.188 29.0108  25
   7  -3  -2 14.3011 21.8155  31
   7  -3  -2 11.3777 20.3137  25
   7  -3  -1 4624.61 127.018  31
   7  -3  -1 4603.05 124.070  25
   7  -3   0 2674.17 88.3728  31
   7  -3   0 2556.22 86.1727  25
   7  -3   1 69.4916 26.6419  25
  -7   3  -2 3841.61 115.912  59
  -7   3  -3 399.220 35.7452  59
   7  -3   3 325.839 32.8245  56
   7  -3   4 504.583 39.7094  56
  -7   3  -4 542.767 39.9766  59
   7  -3   4 495.531 37.7850  34
   7  -3   4 466.157 37.8161  35
   7  -3   4 470.566 39.9472  44
   7  -3   5 105.511 23.2381  34
   7  -3   5 99.2038 23.9113  35
   7  -3   5 125.851 27.5150  56
  -7   3  -5 140.752 25.8361  59
   7  -3   5 85.0644 25.2291  43
   7  -3   5 108.391 26.9286  44
   7  -3   6 762.236 44.5735  44
  -7   3  -6 757.792 42.0889  59
   7  -3   7 16367.3 347.346  44
   7  -3   7 16023.8 346.855  43
   7  -3   7 16283.2 339.263  56
   7  -2  -4 2697.76 75.6512  25
   7  -2  -3 19.0781 22.1100  31
   7  -2  -3 19.5471 20.8255  25
   7  -2  -2 8069.44 192.308  31
   7  -2  -2 7260.53 184.273  25
   7  -2  -1 16307.9 359.990  31
   7  -2  -1 16267.9 355.388  25
  -7   2   0 1221.53 62.9098  59
   7  -2   0 1318.48 63.2382  25
  -7   2  -1 329.046 36.6550  59
  -7   2  -2 294.050 35.6324  59
   7  -2   3 780.935 49.2772  56
  -7   2  -3 849.481 53.6179  59
   7  -2   4 11.9450 22.6886  34
   7  -2   4 15.1060 24.0654  35
   7  -2   4 28.4676 27.6069  56
  -7   2  -4-4.12512 24.5511  59
   7  -2   5 18.1462 23.9733  34
   7  -2   5 21.0724 23.2976  35
   7  -2   5 70.8775 32.8422  56
  -7   2  -5 45.7545 26.4410  59
   7  -2   5 15.1402 26.9531  43
   7  -2   5 55.5876 28.4136  44
   7  -2   6 74.7347 28.2030  56
  -7   2  -6 60.6283 26.8710  59
   7  -2   6 39.9234 20.2575  34
   7  -2   6 59.3208 21.4303  35
  -7   2  -7 366.298 32.8858  59
   7  -2   7 357.228 32.0058  56
  -7   2  -8 27.7159 16.7065  59
   7  -1  -5 46.5591 15.8339  60
   7  -1  -5 23.7128 14.7601  55
   7  -1  -5 47.7504 16.6651  25
   7  -1  -4 960.395 44.2479  60
   7  -1  -4 1024.12 45.7484  25
   7  -1  -3 14.0425 23.8103  31
   7  -1  -3 15.0068 28.8040  58
   7  -1  -3 20.9006 24.8207  25
   7  -1  -2 4678.04 135.889  58
   7  -1  -2 5168.00 134.748  25
   7  -1  -1 2907.48 97.1776  31
   7  -1  -1 2572.10 90.8013  25
  -7   1   0 630.621 46.9973  59
   7  -1   0 496.129 47.1917  58
   7  -1   0 617.562 44.7654  25
  -7   1  -1 422.539 40.7295  59
   7  -1   1 509.398 43.1540  25
  -7   1  -2 17387.2 386.211  59
   7  -1   3 12103.0 303.430  35
  -7   1  -3 14105.9 308.584  59
   7  -1   4 5240.29 152.867  56
   7  -1   4 5399.14 155.396  34
   7  -1   4 5517.19 156.492  35
  -7   1  -4 5452.81 156.726  59
   7  -1   5 18.0920 30.7880  56
  -7   1  -5 25.7598 26.4588  59
   7  -1   5 32.9600 21.5454  34
   7  -1   5 20.5623 22.0904  35
   7  -1   6 3257.22 109.923  34
   7  -1   6 3628.63 113.566  35
   7  -1   7 5174.73 142.038  56
  -7   1  -7 5599.24 149.296  59
   7  -1   8 12839.5 250.267  56
  -7   1  -8 9806.11 247.990  59
  -7   1  -9 2489.56 62.4877  48
  -7   1  -9 1940.95 58.0874  47
   7   0  -5 665.341 34.7736  55
   7   0  -5 638.236 34.7719  60
   7   0  -5 657.272 35.3769  25
   7   0  -4 4272.23 114.074  55
   7   0  -4 4456.13 116.492  60
   7   0  -4 4179.54 115.479  25
   7   0  -3 54.7943 25.9369  25
   7   0  -3 43.9534 25.0184  55
   7   0  -3 53.7179 31.3837  58
   7   0  -2 1451.47 66.3120  25
   7   0  -2 1507.01 73.0966  58
   7   0  -1 1646.54 72.1605  25
   7   0  -1 1760.99 77.0390  31
   7   0   0 15751.3 369.019  58
   7   0   0 17795.4 370.625  25
   7   0   1 985.617 58.7132   6
   7   0   2 1454.55 71.2714   5
   7   0   2 1534.64 72.7065   6
  -7   0  -2 1455.19 69.0260  59
   7   0   3 653.914 49.4898   6
  -7   0  -3 590.000 45.9117  59
   7   0   4 4593.05 133.203  56
   7   0   4 4301.84 124.198   5
   7   0   4 4142.65 123.029   6
   7   0   4 3428.78 120.133  34
   7   0   4 3713.39 123.391  35
  -7   0  -4 4371.39 130.039  59
   7   0   5 205.377 37.5362  56
   7   0   5 154.659 28.3099  34
   7   0   5 152.753 28.4478  35
  -7   0  -5 217.957 32.9816  59
   7   0   6 465.564 46.2992  56
  -7   0  -6 418.647 39.5548  59
   7   0   7 1044.00 55.0250  56
  -7   0  -7 839.633 49.0484  59
  -7   0  -8 1.18999 29.9487  23
   7   0   8 25.4811 22.6790  56
  -7   0  -8 48.6146 21.0916  59
  -7   0  -8-2.21349 28.5074  38
  -7   0  -9 131.699 21.3530  48
  -7   0  -9 127.452 21.6018  47
  -7   0 -10 3347.04 87.0718  27
   7   1  -5 58.7310 21.5084  60
   7   1  -5 60.6183 20.4729  55
   7   1  -4 417.530 36.5913  60
   7   1  -4 393.763 35.3978  25
   7   1  -4 431.313 35.5338  55
   7   1  -4 391.433 36.9826  58
   7   1  -3 200.699 33.0218  60
   7   1  -3 228.209 32.8005  25
   7   1  -3 211.169 31.9440  55
   7   1  -3 201.346 36.4952  58
   7   1  -2 72.9261 28.5888  25
   7   1  -2 77.2837 33.3779  58
   7   1  -1 10325.2 256.581  25
   7   1  -1 12347.1 271.351  58
   7   1   0 235.609 35.6429  58
   7   1   0 277.456 35.4997   5
  -7  -1   0 254.744 36.7987   4
   7   1   0 259.257 35.1735   6
  -7  -1  -1 80.6340 33.7415   4
   7   1   1 58.0197 28.0064   6
   7   1   1 53.2137 26.6285   5
  -7  -1  -1 88.2067 35.7142   2
  -7  -1  -1 90.4051 37.6899   3
   7   1   2 780.382 50.8477   6
   7   1   2 734.606 49.4434   5
  -7  -1  -2 517.223 61.8141   2
  -7  -1  -2 675.398 52.5100   4
  -7  -1  -2 548.164 61.4521   3
  -7  -1  -3 6220.84 165.428  59
   7   1   3 6156.48 167.878   6
   7   1   3 6075.26 166.461   5
   7   1   4 1464.33 73.6220  56
   7   1   4 1533.99 66.4425   5
   7   1   4 1621.06 68.4018   6
  -7  -1  -4 1475.23 67.2485  59
   7   1   5 1218.37 66.9502  56
  -7  -1  -5 1076.29 57.1230  59
   7   1   6 1530.76 73.8747  56
  -7  -1  -7 155.213 41.2314  23
   7   1   7 185.550 35.1326  56
  -7  -1  -7 154.474 40.5996  38
  -7  -1  -8 2678.61 109.539  23
   7   1   8 3059.33 93.7730  56
  -7  -1  -9 236.113 26.3812  48
  -7  -1  -9 233.159 26.9953  47
  -7  -1  -9 194.080 32.7560  23
  -7  -1  -9 167.324 30.8083  38
  -7  -1 -10 235.642 25.1528  27
  -7  -1 -10 214.120 20.0119  48
  -7  -1 -10 229.000 20.5198  47
   7   2  -6 72.5944 22.8203  37
   7   2  -5 7746.34 183.479  55
   7   2  -5 7282.17 181.246  58
   7   2  -5 8912.08 209.576  37
   7   2  -5 8459.62 186.368  60
   7   2  -4 68.0761 25.5558  25
   7   2  -4 74.4916 28.9469  58
   7   2  -4 74.7078 25.2620  55
   7   2  -4 68.3353 36.9686  37
   7   2  -4 82.3530 27.4963  60
   7   2  -3 323.082 35.5381  25
   7   2  -3 292.392 50.4972  37
   7   2  -3 288.125 36.0573  55
   7   2  -3 282.182 40.9593  58
   7   2  -3 270.796 35.7985  60
   7   2  -2 209.211 35.2463  55
   7   2  -2 276.404 40.4194  58
   7   2  -2 209.359 34.9858  60
   7   2  -1 326.840 42.3118  58
   7   2   0 687.568 46.7429   6
   7   2   0 711.798 46.6684   5
   7   2   1 1932.95 78.8673   6
   7   2   1 2024.89 79.7095   5
  -7  -2  -1 1869.56 109.180   2
  -7  -2  -1 1772.47 80.7768   4
  -7  -2  -1 1756.93 107.402   3
   7   2   2 993.917 56.7955   6
   7   2   2 972.177 55.9877   5
  -7  -2  -2 802.957 73.1216   2
  -7  -2  -2 934.676 57.7047   4
  -7  -2  -2 883.770 76.2302   3
   7   2   3 1905.10 75.8708   6
   7   2   3 1887.70 75.4252   5
  -7  -2  -3 1255.12 87.3520   2
  -7  -2  -3 1642.41 75.8336   4
  -7  -2  -3 1457.52 93.4734   3
   7   2   4 314.069 43.6141  56
   7   2   4 362.701 36.1589   6
   7   2   4 378.753 35.9875   5
  -7  -2  -4 323.615 37.8528   4
   7   2   5 15168.5 349.519  56
   7   2   6 2333.44 93.0296  56
  -7  -2  -6 2412.62 103.257  54
  -7  -2  -6 2292.62 99.9151  52
   7   2   7 752.184 52.5684  56
  -7  -2  -8 3592.01 128.575  23
   7   2   8 3493.34 105.136  56
  -7  -2  -9 86.9101 21.7704  48
  -7  -2  -9 105.386 23.3031  47
  -7  -2  -9 89.3028 29.4587  27
  -7  -2  -9 102.973 30.4867  23
  -7  -2  -9 96.0565 28.9706  38
  -7  -2 -10 337.213 24.4833  48
  -7  -2 -10 287.404 23.2935  47
  -7  -2 -10 331.810 29.2549  38
  -7  -2 -10 271.923 28.9301  23
  -7  -2 -10 318.680 29.1412  27
   7   3  -6 68.0178 24.3017  37
   7   3  -5 169.590 26.7158  58
   7   3  -5 134.835 24.5213  55
   7   3  -5 237.885 40.5453  37
   7   3  -5 150.892 29.0342  36
   7   3  -5 186.380 26.7773  60
   7   3  -4 3732.87 131.396  37
   7   3  -4 3308.01 105.546  60
   7   3  -4 3232.14 104.489  55
   7   3  -4 3945.98 111.995  58
   7   3  -3-7.04765 39.1833  37
   7   3  -3 29.5148 31.8705  58
   7   3  -3-11.5661 26.9989  55
   7   3  -3-2.70852 27.6203  60
   7   3  -2 384.389 40.4896  55
   7   3  -2 369.782 40.1127  60
   7   3  -1 1145.59 69.3890  57
   7   3   0 35958.9 740.931   6
   7   3   0 35565.8 739.748   5
  -7  -3   0 34552.6 743.578   4
  -7  -3  -1 42.4421 30.2988   4
   7   3   1 30.4381 29.3602   6
   7   3   1 23.9627 28.6697   5
  -7  -3  -1 14.5330 27.2108   2
  -7  -3  -1 13.8774 30.6894   3
   7   3   2 566.495 45.4944   6
   7   3   2 618.349 46.6328   5
  -7  -3  -2 559.421 59.9097   2
  -7  -3  -2 566.184 46.8509   4
  -7  -3  -2 579.868 64.2361   3
  -7  -3  -2 467.046 70.0828  13
  -7  -3  -2 413.780 65.1497  11
   7   3   3 14528.7 323.768   6
   7   3   3 14506.2 322.949   5
  -7  -3  -3 14870.5 327.966   4
  -7  -3  -3 12414.2 399.540  13
  -7  -3  -3 12610.8 405.763  11
   7   3   4 43.3368 34.1986  56
   7   3   4 81.8994 25.7972   6
  -7  -3  -4 49.2647 28.7384   4
   7   3   4 55.8011 25.1372   5
  -7  -3  -4 13.0085 31.1339   3
  -7  -3  -4-7.78290 27.9431   2
  -7  -3  -4 25.8822 38.5171  11
  -7  -3  -4 68.1729 41.8654  13
   7   3   4 77.2776 35.0311  61
   7   3   5 15341.6 352.814  56
   7   3   6 387.361 44.8692  56
  -7  -3  -6 492.038 51.2030  54
  -7  -3  -6 480.544 50.5857  52
  -7  -3  -7 24.9258 35.9463  23
   7   3   7 17.2825 29.3084  56
  -7  -3  -7 34.1943 31.5606  54
  -7  -3  -7 5.36679 27.6632  52
  -7  -3  -7 26.0993 33.8591  38
  -7  -3  -8 3088.77 119.420  23
  -7  -3  -8 3165.83 106.989  27
  -7  -3  -8 3166.91 116.557  38
  -7  -3  -8 3194.43 113.661  54
   7   3   8 2961.61 97.6272  56
  -7  -3  -8 3264.80 113.333  52
  -7  -3  -9 5997.73 150.707  48
  -7  -3  -9 5761.86 149.931  47
  -7  -3  -9 6268.41 168.893  23
  -7  -3  -9 6348.33 159.712  27
  -7  -3  -9 6083.72 164.596  38
  -7  -3  -9 5703.67 158.173  54
  -7  -3 -10 1310.83 48.2653  48
  -7  -3 -10 1316.77 48.3544  47
  -7  -3 -10 1359.31 55.8712  38
  -7  -3 -10 1445.54 58.0343  23
   7   4  -5 2370.37 91.8141  37
   7   4  -5 2250.93 73.2657  60
   7   4  -5 2352.70 73.3360  55
   7   4  -5 2320.90 72.9425  58
   7   4  -4 276.179 46.5480  37
   7   4  -4 214.956 32.1306  60
   7   4  -4 266.900 32.6334  55
   7   4  -3 9578.04 242.179  60
   7   4  -3 11129.9 247.634  55
   7   4  -2 283.755 36.6311  60
   7   4  -2 283.075 38.3268  55
   7   4  -2 172.609 38.8629  57
   7   4  -1 109.018 35.8633  57
   7   4   0 523.718 44.0089   6
   7   4   0 549.593 44.8590   5
  -7  -4   0 594.206 45.0659   4
   7   4   0 512.087 50.8847  57
   7   4   1 9670.02 237.222   6
   7   4   1 9525.35 235.904   5
  -7  -4  -1 9426.05 234.928   4
  -7  -4  -2 33.1437 25.9084  40
  -7  -4  -2 31.6361 26.6587  39
  -7  -4  -2 36.7509 28.3087   4
   7   4   2 56.8937 29.2972   6
   7   4   2 33.2121 28.0891   5
   7   4   3 46.6656 28.4069   6
  -7  -4  -3 86.5046 31.2217   4
   7   4   3 43.0384 27.6534   5
  -7  -4  -3 32.3664 26.0349  40
  -7  -4  -3 53.9975 25.9706  39
  -7  -4  -3-2.96257 33.6320  13
  -7  -4  -3 64.2237 39.0712  11
   7   4   3 33.9688 27.9397  61
   7   4   4 1274.92 60.5561   6
   7   4   4 1195.69 59.0721   5
  -7  -4  -4 1283.54 64.4934   4
   7   4   5 203.085 39.1135  56
  -7  -4  -5 200.747 40.4141  54
  -7  -4  -5 210.676 41.3023  52
  -7  -4  -6 298.932 46.2895  54
   7   4   6 273.748 41.0749  56
  -7  -4  -6 289.434 44.3155  52
  -7  -4  -7 1286.03 67.0443  27
  -7  -4  -7 1637.97 81.7434  52
  -7  -4  -7 1590.24 81.9551  54
   7   4   7 1265.08 66.5895  56
  -7  -4  -8 368.284 43.3356  38
  -7  -4  -8 352.216 44.6472  23
  -7  -4  -8 309.188 38.6572  27
  -7  -4  -8 379.492 41.7914  54
   7   4   8 290.723 34.6462  56
  -7  -4  -8 313.600 39.0418  52
  -7  -4  -9 3962.86 119.898  38
  -7  -4  -9 3863.98 121.207  23
  -7  -4  -9 3777.68 112.900  27
  -7  -4  -9 3961.17 117.016  54
  -7  -4  -9 3805.11 115.593  52
  -7  -4 -10 650.751 37.2565  38
  -7  -4 -10 674.703 38.1100  23
  -7  -4 -10 641.778 36.3861  27
  -7  -4 -10 568.779 33.1262  52
  -7  -4 -10 617.789 33.9397  54
   7   5  -5 2017.56 78.6136  37
   7   5  -5 2052.10 63.9539  60
   7   5  -5 2108.80 64.1989  55
   7   5  -4 555.078 39.4521  60
   7   5  -4 542.401 38.7906  55
   7   5  -3 4949.48 135.017  60
   7   5  -3 5288.41 137.611  55
   7   5  -2 488.273 48.7944  57
   7   5  -1 201.123 39.2520  57
  -7  -5   1 193.299 34.8309  40
  -7  -5   1 192.984 33.4494  39
   7   5   0 8282.04 230.807  57
   7   5   0 9578.87 231.241   6
   7   5   0 9316.62 229.587   5
  -7  -5   0 9767.86 238.049  40
  -7  -5   0 8668.32 231.425  39
   7   5   1 8030.95 210.969   6
   7   5   1 8340.32 211.983   5
  -7  -5  -1 7997.00 205.459   4
  -7  -5  -1 8648.68 216.740  39
   7   5   2 15649.3 364.899   6
   7   5   2 16089.0 365.774   5
  -7  -5  -2 15615.9 360.803   4
  -7  -5  -2 16125.3 370.781  39
   7   5   3 5150.37 151.462   6
   7   5   3 5232.68 151.713   5
  -7  -5  -3 5465.93 151.409   4
  -7  -5  -3 5371.73 158.057  40
  -7  -5  -3 5006.79 155.313  39
   7   5   4 9507.07 231.503   5
  -7  -5  -4 9820.57 234.965   4
  -7  -5  -4 9818.56 242.992  40
  -7  -5  -4 10206.9 243.683  39
  -7  -5  -5 5087.21 164.860  54
  -7  -5  -6 1814.56 89.2106  52
  -7  -5  -6 1678.22 87.6018  54
  -7  -5  -7 2543.23 94.3205  27
  -7  -5  -7 2948.11 110.965  54
   7   5   7 2346.97 90.8524  56
  -7  -5  -7 2812.46 109.795  52
  -7  -5  -8 4343.99 128.379  46
  -7  -5  -8 5837.38 150.927  54
   7   5   8 3770.19 121.348  56
  -7  -5  -8 5767.91 150.243  52
  -7  -5  -8 4546.69 132.504  27
  -7  -5  -9 1415.87 62.3311  23
  -7  -5  -9 1512.96 60.2616  27
  -7  -5  -9 1267.27 60.1454  52
  -7  -5  -9 1185.77 58.7939  54
  -7  -5  -9 1377.92 60.5807  38
  -7  -5 -10 908.796 41.4518  23
  -7  -5 -10 781.072 37.6740  52
  -7  -5 -10 817.162 38.3354  54
   7   6  -5 1394.60 52.7263  36
   7   6  -4 408.735 33.3563  60
   7   6  -4 386.302 34.5929  33
   7   6  -4 425.971 34.6384  32
   7   6  -3 1886.93 72.9387  33
   7   6  -3 1877.94 73.0993  32
   7   6  -2 402.676 39.7688  33
   7   6  -2 385.036 38.7185  32
   7   6  -1 14.4068 24.2180  32
   7   6  -1 11.5507 24.1308  33
   7   6  -1 3.67418 30.2932  57
   7   6   0 8252.58 203.341  33
   7   6   0 8042.35 201.503  32
   7   6   0 7701.37 203.680   6
   7   6   0 8016.56 205.178   5
   7   6   0 7643.05 208.811  57
   7   6   1 167.583 30.7974  32
   7   6   1 185.799 31.7965  33
   7   6   1 140.062 36.4203   6
  -7  -6  -1 126.860 31.6688   4
   7   6   1 179.226 37.9293   5
  -7  -6  -1 166.941 33.8922  40
  -7  -6  -1 148.318 32.9756  39
   7   6   2 19277.8 422.577  33
   7   6   2 19240.1 421.350  32
   7   6   2 19239.9 427.521   6
   7   6   2 18891.7 426.762   5
  -7  -6  -2 18200.4 415.870   4
  -7  -6  -2 19816.4 432.449  40
  -7  -6  -2 19456.6 430.874  39
   7   6   3 9493.51 234.142  33
   7   6   3 9107.30 232.073  32
   7   6   3 8962.43 230.036   6
   7   6   3 9268.00 231.916   5
  -7  -6  -3 8813.69 225.925   4
  -7  -6  -3 9291.72 239.187  40
   7   6   4 4638.63 140.477  33
   7   6   4 4391.65 139.108  32
   7   6   4 4462.46 133.017   6
   7   6   4 4557.88 133.693   5
  -7  -6  -4 4341.51 132.070   4
  -7  -6  -4 4964.74 147.422  40
  -7  -6  -4 4727.07 144.748  39
   7   6   5 19.5631 25.8481  32
   7   6   5 12.4811 25.0485  33
  -7  -6  -5 10.9332 25.2786  40
  -7  -6  -5 23.1338 25.4703  39
  -7  -6  -6 154.293 32.5932  46
  -7  -6  -7 3800.04 115.806  46
  -7  -6  -7 3690.09 115.374  27
  -7  -6  -7 4401.51 131.683  54
   7   6   7 3208.34 110.586  56
  -7  -6  -7 4261.83 130.463  52
  -7  -6  -8 1406.94 59.6557  46
  -7  -6  -8 1291.21 61.4410  52
  -7  -6  -8 1257.71 62.8022  54
  -7  -6  -9 969.290 46.6433  54
  -7  -6  -9 1013.20 46.0294  27
   7   7  -4 1074.26 48.0383  33
   7   7  -4 1127.64 48.8870  32
   7   7  -3 3040.39 94.5818  33
   7   7  -3 3034.74 93.9905  32
   7   7  -2 131.626 27.8301  32
   7   7  -2 169.764 29.1402  33
   7   7  -2 107.082 32.1428  57
   7   7  -1 867.724 52.0096  33
   7   7  -1 829.263 50.8723  32
   7   7  -1 764.476 56.5252  57
   7   7   0 12828.4 296.702  33
   7   7   0 12740.0 295.177  32
   7   7   0 12720.6 299.266   6
   7   7   0 12551.4 298.732   5
   7   7   0 12669.9 305.096  57
   7   7   1 4429.54 131.860  33
   7   7   1 4384.99 130.793  32
  -7  -7  -1 4244.01 127.008   4
   7   7   1 4071.77 134.330   6
   7   7   1 4335.86 137.295   5
  -7  -7  -1 4442.62 134.891  39
   7   7   2 4414.70 131.850  33
   7   7   2 4303.94 130.214  32
  -7  -7  -2 3902.10 125.279   4
   7   7   2 4378.68 136.053   6
   7   7   2 4542.63 137.872   5
  -7  -7  -2 3782.71 130.598  40
  -7  -7  -2 3549.41 128.013  39
   7   7   3 835.502 55.1308  33
   7   7   3 899.113 55.9954  32
  -7  -7  -3 899.987 54.9827   4
   7   7   3 924.745 56.1506   6
   7   7   3 892.221 55.8681   5
  -7  -7  -3 948.050 61.3799  40
  -7  -7  -3 957.690 61.7979  39
   7   7   4 12765.8 304.958  33
   7   7   4 13516.3 308.272  32
  -7  -7  -4 12555.0 307.281  40
  -7  -7  -4 12434.3 306.993  39
  -7  -7  -4 13159.6 297.379   4
   7   7   4 12990.5 295.953   6
   7   7   4 13114.5 296.634   5
  -7  -7  -5 156.727 32.9329  40
  -7  -7  -5 221.017 35.2390  39
   7   7   5 116.654 30.5799  32
   7   7   5 147.859 30.7670  33
  -7  -7  -5 163.545 31.8257  46
  -7  -7  -6 2410.62 86.0146  40
  -7  -7  -6 2194.59 83.9401  39
  -7  -7  -6 2441.03 85.7544  46
   7   7   6 2132.44 85.4765  33
   7   7   6 2422.22 89.6910  32
   7   7   7 394.156 35.3544  33
   7   7   7 445.811 36.7494  32
  -7  -7  -7 420.538 36.1548  27
   7   7   8 13.6426 19.5854  56
   7   7   8 3.29441 16.3829  32
   7   7   8 13.6481 16.4379  33
  -7  -7  -8-8.40992 22.4097  46
   7   7   9 178.364 19.2002  32
   7   8  -3 11.6675 16.2963  60
   7   8  -3 8.08975 16.3605  32
   7   8  -3-12.4097 17.1286  33
   7   8  -3 3.43350 15.8637  57
   7   8  -2 76.1016 22.0483  32
   7   8  -2 29.8789 20.0557  33
   7   8  -2 57.1801 23.8968  57
   7   8  -1 35.7457 21.0317  32
   7   8  -1 32.9777 21.9594  33
   7   8  -1 9.71441 25.3063  57
   7   8   0 2238.16 82.1639  33
   7   8   0 2207.28 81.1323  32
   7   8   0 2133.73 82.6063   6
   7   8   0 2326.44 85.1461   5
   7   8   0 2103.52 86.5707  57
  -7  -8  -1 750.911 48.4166   4
   7   8   1 792.696 53.8420   6
   7   8   1 752.811 53.0472   5
   7   8   1 828.112 50.1405  33
   7   8   1 734.939 47.7969  32
   7   8   2 763.789 49.7453  33
   7   8   2 754.902 48.8914  32
  -7  -8  -2 692.107 47.1373   4
   7   8   2 734.201 53.2736   6
   7   8   2 810.479 54.7353   5
  -7  -8  -2 634.838 49.1457  40
  -7  -8  -2 626.253 47.7667  39
   7   8   3 4483.38 131.214  33
   7   8   3 4346.31 129.462  32
  -7  -8  -3 4340.13 126.256   4
   7   8   3 4429.83 129.672   6
   7   8   3 4514.21 130.532   5
  -7  -8  -3 3877.85 129.543  40
  -7  -8  -3 3704.46 128.376  39
   7   8   4 13.8735 23.8209  32
   7   8   4 20.1574 23.4959  33
  -7  -8  -4 35.9998 27.7574  40
  -7  -8  -4 35.4477 26.4826  39
   7   8   4 38.0293 23.6819   6
  -7  -8  -4 36.0413 25.5315   4
   7   8   4 53.8282 24.9028   5
  -7  -8  -5 413.900 38.0575  46
   7   8   5 369.550 37.0313  33
   7   8   5 310.648 35.7383  32
  -7  -8  -5 395.452 38.3280  40
  -7  -8  -5 387.987 38.0460  39
  -7  -8  -6 247.718 31.1389  46
   7   8   6 232.598 29.4074  33
   7   8   6 229.299 29.6951  32
  -7  -8  -6 213.663 28.4520  40
  -7  -8  -6 232.840 29.2387  39
   7   8   7 1352.40 55.5991  33
   7   8   7 1417.45 56.7866  32
  -7  -8  -7 1432.18 56.7392  46
   7   8   8 996.621 40.0706  33
   7   8   8 959.927 39.5725  32
   7   9  -2 4159.28 106.824  33
   7   9  -2 4172.32 107.165  32
   7   9  -1 3412.37 96.7350  33
   7   9  -1 3398.09 96.1189  32
   7   9   0 216.381 26.4130  33
   7   9   0 206.378 25.7671  32
   7   9   0 174.631 27.1139  57
   7   9   1 6756.43 165.647   6
   7   9   1 6877.83 166.151   5
   7   9   1 6564.68 163.159  33
   7   9   1 6701.15 162.790  32
   7   9   2 527.979 39.6228   6
  -7  -9  -2 438.791 36.4219   4
   7   9   2 499.692 39.7002   5
   7   9   2 499.675 37.3526  33
   7   9   2 469.454 36.2807  32
   7   9   3 417.674 35.1583  33
   7   9   3 414.093 34.8543  32
   7   9   3 430.691 35.4271   6
  -7  -9  -3 418.309 34.9141   4
   7   9   3 416.823 35.4164   5
  -7  -9  -3 427.285 35.9873  40
  -7  -9  -3 445.836 36.7972  39
   7   9   4 1829.38 69.5407  33
   7   9   4 1731.45 67.7571  32
  -7  -9  -4 1565.54 66.5105  40
  -7  -9  -4 1763.96 69.0075  39
   7   9   4 1810.63 64.2362   6
  -7  -9  -4 1812.65 64.7067   4
   7   9   4 1854.40 64.7308   5
  -7  -9  -5 1658.70 63.4038  40
  -7  -9  -5 1678.58 63.8593  39
   7   9   5 1557.47 62.2925  33
   7   9   5 1549.22 61.5340  32
  -7  -9  -6 182.589 22.9384  40
  -7  -9  -6 183.940 22.6456  39
   7   9   6 232.440 24.0464  33
   7   9   6 227.290 23.7052  32
  -7  -9  -6 221.323 26.3176  46
   7   9   7 11.4365 12.7524  32
   7   9   7 21.5554 12.7151  33
   7  10   1 1439.73 51.3983  33
   7  10   1 1561.38 52.3777  32
   7  10   2 500.239 30.2258   6
   7  10   2 486.548 30.2520   5
   7  10   2 514.809 30.2300  33
   7  10   2 456.457 29.1115  32
   7  10   3 368.871 25.9184   6
   7  10   3 378.141 26.0074   5
   7  10   3 328.186 25.2550  33
   7  10   3 332.260 25.3538  32
  -7 -10  -4 2287.96 67.9552  40
   7  10   4 2379.77 68.6402  33
   7  10   4 2410.97 68.4238  32
   8  -3   0 1752.21 55.7973  25
  -8   3  -1 629.039 36.8049   4
   8  -3   1 638.278 33.1916  25
  -8   3  -2 5383.11 134.650   4
   8  -3   2 5255.58 128.127  25
  -8   3  -3 356.895 30.1432   4
   8  -3   3 365.566 26.4399  25
  -8   3  -4 435.618 27.9314  59
   8  -2  -2 509.382 29.2262  25
   8  -2  -1 488.445 34.2838  31
   8  -2  -1 806.498 38.3672  25
   8  -2   0 1657.18 60.8236  25
  -8   2   0 1627.09 63.5252   4
  -8   2  -1 2295.29 76.0615  59
  -8   2  -1 2360.52 81.7912   4
   8  -2   2 382.786 32.9300  25
  -8   2  -2 386.255 32.7261  59
  -8   2  -2 388.380 38.0778   4
  -8   2  -3 13.7267 19.0617  59
  -8   2  -3 15.8253 24.2362   4
   8  -2   4 791.354 44.4278  56
  -8   2  -4 1814.05 61.4356  59
   8  -2   5 7355.19 195.668  56
  -8   2  -5 11271.2 212.043  59
   8  -2   6 138.681 21.9168  56
  -8   2  -6 187.037 21.5077  59
   8  -1  -3 8118.40 178.862  25
   8  -1  -2 1394.20 54.5816  25
   8  -1  -1 386.598 33.6840  25
  -8   1   1 319.910 30.9395  59
  -8   1   0 1193.82 58.6759   4
   8  -1   0 1154.48 55.0221  25
  -8   1   0 1303.11 58.3260  59
   8  -1   1 6139.47 165.980  25
  -8   1  -1 6514.41 171.232  59
  -8   1  -2 902.469 56.5103   4
  -8   1  -2 884.821 50.4267  59
  -8   1  -3 19.4298 21.7730  59
  -8   1  -3 34.5711 27.8244   4
   8  -1   4 421.537 35.9324  56
  -8   1  -4 434.407 38.2619   4
  -8   1  -4 451.638 37.9042  59
  -8   1  -5 892.220 50.3209  59
   8  -1   5 1119.69 52.6166  56
  -8   1  -6 408.829 33.3397  59
   8  -1   6 453.160 34.7330  56
   8  -1   7 1.03367 17.6307  56
  -8   1  -7 22.8923 16.0910  59
   8   0  -3 2161.90 69.1381  25
   8   0  -2 26.2435 21.9620  25
   8   0  -2 22.9923 24.8081  58
   8   0  -1 511.986 38.3206  25
  -8   0   1 511.940 39.0555  59
   8   0  -1 451.384 41.3513  58
  -8   0   0 2900.91 97.5350   4
   8   0   0 2599.84 89.2406  25
  -8   0   0 2976.46 95.2339  59
   8   0   0 2456.64 89.0298  58
  -8   0  -1 1121.66 57.4610  59
  -8   0  -1 1025.25 61.4625   4
  -8   0  -2 25239.0 546.188   4
  -8   0  -2 25981.9 538.991  59
  -8   0  -3 5972.22 165.164   4
  -8   0  -3 5909.80 159.739  59
   8   0   4 1292.84 61.5758  56
  -8   0  -4 1247.85 63.2191   4
  -8   0  -4 1274.06 60.9800  59
   8   0   5 7208.50 175.697  56
  -8   0  -5 6246.93 171.207  59
   8   0   6 3129.20 95.1336  56
  -8   0  -6 2628.57 89.7729  59
  -8   0  -7 45.6183 28.4003  38
  -8   0  -7 26.0959 29.6508  23
  -8   0  -7 114.831 21.9310  59
  -8   0  -8 21.3121 21.2037  38
  -8   0  -8 50.5051 23.3987  23
   8   1  -4 52.0509 18.1382  58
   8   1  -3 381.985 34.5968  58
   8   1  -3 385.555 31.1582  25
   8   1  -2 3671.34 108.951  58
   8   1  -2 3390.49 101.891  25
   8   1  -1 738.070 48.2590  58
   8   1   0 2105.39 80.3765  58
  -8  -1   0 2275.82 87.0105   4
  -8  -1  -1 2381.39 85.0471  59
  -8  -1  -1 2168.69 90.4837   4
  -8  -1  -2 65.4313 24.5473  59
  -8  -1  -2 85.0408 33.7668   4
   8   1   2 34.4340 29.0962   6
   8   1   2 26.1062 28.2074   5
   8   1   3 6099.57 170.104   5
  -8  -1  -3 6201.19 173.516   4
   8   1   3 6547.27 173.016   6
  -8  -1  -3 6591.62 169.518  59
   8   1   4 713.278 46.3699   5
  -8  -1  -4 664.517 48.7641   4
   8   1   4 689.896 46.9215   6
  -8  -1  -4 660.135 45.0737  59
  -8  -1  -5 282.840 32.4196  59
   8   1   5 358.288 39.5981  56
   8   1   6 1827.95 73.8446  56
   8   1   7 815.911 46.6185  56
  -8  -1  -8 3746.25 129.684  23
   8   1   8 5183.24 119.298  56
  -8  -1  -9 386.930 24.6380  47
  -8  -1  -9 352.793 28.7009  38
   8   2  -4 112.027 20.3746  60
   8   2  -4 120.181 19.2684  55
   8   2  -4 146.257 22.5161  58
   8   2  -3 3134.61 94.5092  25
   8   2  -3 3544.37 100.256  58
   8   2  -2 776.966 49.2037  58
   8   2  -1 383.714 39.8536  58
   8   2   1 2969.55 99.9416   5
  -8  -2  -1 2873.66 104.741   4
   8   2   1 2865.59 99.8256   6
   8   2   2 4226.27 127.087   5
  -8  -2  -2 4109.34 129.811   4
   8   2   2 4044.67 126.490   6
   8   2   3 1578.43 69.1895   5
  -8  -2  -3 1394.84 68.7145   4
   8   2   3 1493.66 68.4755   6
   8   2   4 3750.50 115.648   5
  -8  -2  -4 3914.23 119.996   4
   8   2   4 3918.87 117.536   6
   8   2   5 7624.25 196.422  56
   8   2   6 590.488 46.8696  56
  -8  -2  -6 512.556 49.6997  54
  -8  -2  -7 481.391 49.9387  23
   8   2   7 575.922 41.7361  56
  -8  -2  -7 546.459 46.7661  54
  -8  -2  -7 538.837 45.5301  52
  -8  -2  -8 1021.15 61.6452  23
   8   2   8 1000.99 45.7718  56
  -8  -2  -8 961.813 52.2471  52
  -8  -2  -9 226.610 22.0114  48
  -8  -2  -9 277.214 22.9670  47
   8   3  -4 495.167 30.3728  55
   8   3  -4 452.856 32.9742  58
   8   3  -4 493.816 31.8674  60
   8   3  -3 84.3446 35.9177  37
   8   3  -3 129.756 29.0426  58
   8   3  -3 145.563 24.6442  55
   8   3  -3 114.954 25.3130  60
   8   3  -2 846.145 52.8862  58
   8   3  -1 7175.77 184.393  58
   8   3   0 1636.55 68.6364   5
   8   3   1 349.097 39.7968   6
   8   3   1 321.056 39.5902   5
  -8  -3  -1 409.455 43.5131   4
   8   3   2 1801.16 77.3158   6
   8   3   2 1692.72 75.1236   5
  -8  -3  -2 1963.30 82.0822   4
  -8  -3  -2 1730.89 77.4515  40
   8   3   3 2873.98 99.8033   6
   8   3   3 2965.12 100.402   5
  -8  -3  -3 3046.34 104.931   4
   8   3   4 8564.52 209.557   6
   8   3   4 8892.67 209.964   5
  -8  -3  -4 8226.57 214.568   4
   8   3   5 630.475 51.1147  56
   8   3   6 4077.28 124.847  56
  -8  -3  -6 4150.26 140.881  54
  -8  -3  -6 4216.71 140.774  52
  -8  -3  -7 17.6119 32.8067  23
   8   3   7 36.4570 26.2625  56
  -8  -3  -7 65.7603 31.3480  54
  -8  -3  -7 56.2558 28.6941  52
  -8  -3  -7 46.5698 31.0884  38
  -8  -3  -8 2242.67 83.0010  54
  -8  -3  -8 2281.92 82.9146  52
  -8  -3  -8 2256.33 89.8810  23
  -8  -3  -9 16250.1 349.564  54
  -8  -3  -9 15269.4 347.654  52
   8   4  -4 1107.90 57.5867  37
   8   4  -4 1010.52 42.1931  55
   8   4  -4 1192.84 46.2213  58
   8   4  -4 914.582 41.9570  60
   8   4  -3 7051.53 167.696  55
   8   4  -3 7328.94 172.633  58
   8   4  -3 6720.98 166.996  60
   8   4  -2 21563.4 454.982  58
   8   4  -1 5090.28 140.367  58
  -8  -4   1 4895.11 147.886  40
   8   4   0 86.3833 25.5065   5
   8   4   0 74.2049 30.8488  57
  -8  -4   0 138.753 31.9006  40
  -8  -4   0 112.422 30.2345  39
   8   4   1 5727.69 159.919   6
   8   4   1 5744.23 159.519   5
  -8  -4  -1 5505.03 163.941  40
  -8  -4  -1 5697.04 163.629  39
   8   4   2 69.3112 31.0318   6
  -8  -4  -2 52.2979 29.9566   4
   8   4   2 75.1955 29.5169   5
  -8  -4  -2 57.4149 29.2747  40
  -8  -4  -2 46.5930 27.1979  39
   8   4   3 6708.16 169.624   6
   8   4   3 6532.31 167.848   5
  -8  -4  -3 6114.00 168.013   4
  -8  -4  -3 6471.67 172.527  40
   8   4   4 202.683 29.5372   6
  -8  -4  -4 168.750 33.8095   4
   8   4   4 201.372 28.9719   5
   8   4   5 540.826 47.6188  56
  -8  -4  -5 516.253 52.8799  54
  -8  -4  -5 588.137 53.9780  52
  -8  -4  -6 16561.2 370.649  54
  -8  -4  -6 15868.5 366.259  52
  -8  -4  -7 2117.63 88.8131  52
  -8  -4  -7 2137.89 90.2629  54
   8   4   8 174.027 26.2344  56
  -8  -4  -8 219.647 37.7769  23
  -8  -4  -9 50.5180 21.6956  23
  -8  -4  -9 95.8567 22.2766  38
   8   4   9 32.3704 16.2108  56
  -8  -4  -9 57.8314 18.6376  52
  -8  -4  -9 63.2505 19.3267  54
   8   5  -4 791.527 48.0437  37
   8   5  -3 599.677 36.4313  55
   8   5  -3 673.793 39.0488  58
   8   5  -2 8772.82 203.092  60
   8   5  -2 8402.38 201.970  55
   8   5  -2 8610.62 213.429  57
  -8  -5   1 444.628 41.8997  40
  -8  -5   1 515.124 42.1990  39
   8   5  -1 581.375 48.6463  57
  -8  -5   0 2.11763 26.4635  40
  -8  -5   0 9.35436 25.5273  39
   8   5   0 8.34403 25.9335  57
  -8  -5  -1 193.890 34.3892  40
  -8  -5  -1 197.864 33.8328  39
   8   5   1 191.323 35.0720   6
  -8  -5  -1 191.031 32.8824   4
   8   5   1 173.599 33.7026   5
  -8  -5  -2 3266.59 116.946  40
  -8  -5  -2 3455.39 117.185  39
   8   5   2 3439.63 114.552   6
   8   5   2 3546.80 114.606   5
  -8  -5  -2 3596.68 114.743   4
  -8  -5  -3 340.121 40.3491  40
  -8  -5  -3 401.857 41.4122  39
   8   5   3 441.762 41.3528   6
   8   5   3 444.218 41.6610   5
  -8  -5  -3 420.625 40.1714   4
  -8  -5  -4 34.4959 26.4071  40
  -8  -5  -4 44.6032 25.3984  39
   8   5   4 49.9926 25.4905   6
  -8  -5  -4 26.5396 26.7957   4
   8   5   4 59.3761 24.5565   5
  -8  -5  -5 1323.64 62.0192   4
   8   5   5 1491.92 70.7914  56
  -8  -5  -6 2381.24 96.2072  52
  -8  -5  -6 2208.85 94.7311  54
  -8  -5  -7 319.572 39.3074  54
   8   5   7 321.802 33.6682  56
  -8  -5  -7 280.828 37.6593  52
  -8  -5  -8 206.483 30.4303  54
   8   5   8 118.880 23.7305  56
  -8  -5  -8 155.099 27.8428  52
  -8  -5  -9 2232.46 71.5829  52
  -8  -5  -9 2241.93 71.4865  54
   8   6  -3 56.4281 28.5472  37
   8   6  -3 17.7430 19.0042  60
   8   6  -3 41.0773 19.9926  58
   8   6  -3 41.6265 18.9111  55
   8   6  -2 9689.37 217.532  60
   8   6  -2 9614.72 216.916  55
   8   6  -2 9083.85 227.415  57
   8   6  -1-4.85882 24.9870  57
  -8  -6   0 2848.45 104.066  40
  -8  -6   0 3613.30 111.284  39
  -8  -6  -1 6997.86 185.431  40
  -8  -6  -1 6493.75 181.971  39
   8   6   1 6739.02 180.498   6
   8   6   1 6775.78 180.272   5
  -8  -6  -1 7220.41 179.958   4
  -8  -6  -2 2.19006 27.0852  40
  -8  -6  -2 8.68716 26.1428  39
   8   6   2 7.12717 26.6439   6
  -8  -6  -2 16.8077 26.6341   4
   8   6   2 7.01892 27.4452   5
  -8  -6  -3 2040.91 88.5895  40
  -8  -6  -3 2105.06 88.5598  39
   8   6   3 2600.83 91.0869   6
   8   6   3 2599.43 90.8566   5
  -8  -6  -3 2345.17 87.3713   4
  -8  -6  -4 2603.40 95.2996  40
  -8  -6  -4 2322.51 92.1595  39
   8   6   4 2542.02 87.4036   6
   8   6   4 2626.46 87.5278   5
  -8  -6  -4 2420.81 88.2642   4
  -8  -6  -5 505.739 41.3522  40
  -8  -6  -5 479.338 40.9755  39
  -8  -6  -5 486.505 38.9518   4
   8   6   5 469.573 44.5392  56
   8   6   6 1602.03 67.7708  56
  -8  -6  -7 1457.58 65.1553  54
  -8  -6  -7 1347.98 62.7592  52
  -8  -6  -8 33.7723 18.9268  52
   8   6   8 21.9704 18.3123  56
  -8  -6  -8 20.1653 18.9697  54
   8   7  -1 3856.67 109.393  33
   8   7  -1 3682.99 107.995  32
   8   7  -1 3673.83 116.347  57
   8   7   0 462.571 36.6374  33
   8   7   0 469.506 35.6439  32
   8   7   0 401.413 38.3913  57
   8   7   1 311.324 33.6072  33
   8   7   1 248.998 31.2485  32
  -8  -7  -1 258.250 31.7552   4
   8   7   1 293.716 35.2325   6
   8   7   1 258.840 34.7991   5
  -8  -7  -1 247.833 33.0924  40
  -8  -7  -1 267.123 33.9937  39
   8   7   2 49.2902 24.6857  32
   8   7   2 42.5174 25.0408  33
   8   7   2 10.4261 27.8160   6
  -8  -7  -2 43.8697 26.6533   4
   8   7   2 18.6657 26.9421   5
  -8  -7  -2 34.5814 26.0329  40
  -8  -7  -2 35.7366 25.0852  39
   8   7   3 383.579 37.1992  33
   8   7   3 363.604 36.4080  32
  -8  -7  -3 354.270 36.3922   4
   8   7   3 402.677 37.8652   6
   8   7   3 415.882 38.4902   5
  -8  -7  -3 330.767 38.8311  40
  -8  -7  -3 345.529 38.1780  39
   8   7   4 466.782 40.0750  33
   8   7   4 513.683 40.0673  32
  -8  -7  -4 510.806 43.5695  40
  -8  -7  -4 508.447 42.6449  39
  -8  -7  -4 588.413 41.7336   4
   8   7   4 521.841 38.4353   6
   8   7   4 518.562 37.9933   5
   8   7   5 2301.66 84.7987  33
   8   7   5 2249.88 83.4519  32
  -8  -7  -5 2559.97 89.3405  40
  -8  -7  -5 2477.01 88.6611  39
  -8  -7  -5 2433.80 81.3821   4
   8   7   5 2739.27 89.9608  56
   8   7   6 11778.1 262.970  32
   8   7   6 12251.5 263.289  56
   8   7   7 22.1396 15.7662  32
   8   7   7 13.0233 15.8986  33
   8   7   7 27.2801 20.3598  56
   8   7   8 5.11105 11.9891  32
   8   7   8 14.6126 12.2120  33
   8   7   8 16.1481 14.1477  56
   8   8  -1 52.0723 17.5945  32
   8   8  -1 24.4991 17.6382  33
   8   8  -1 5.66723 18.2271  57
   8   8   0 1618.53 62.2151  33
   8   8   0 1561.90 60.3563  32
   8   8   1 20.3320 19.3635  32
   8   8   1-3.83667 19.4732  33
   8   8   1 14.1141 21.8766   6
  -8  -8  -1-4.00037 20.8603   4
   8   8   1 6.58065 21.4262   5
  -8  -8  -1 15.3099 19.8112  40
  -8  -8  -1 15.4413 19.6258  39
   8   8   2 2286.57 79.6437  33
   8   8   2 2197.88 78.6774  32
   8   8   2 2431.89 81.5568   6
  -8  -8  -2 2056.41 75.7792   4
   8   8   2 2378.34 80.9275   5
  -8  -8  -2 2293.21 81.4028  40
  -8  -8  -2 2135.02 79.9036  39
   8   8   3 3747.97 112.344  33
   8   8   3 3582.76 110.928  32
   8   8   3 3896.95 111.215   6
  -8  -8  -3 3796.22 109.597   4
   8   8   3 4167.01 112.803   5
  -8  -8  -3 3907.66 116.343  40
  -8  -8  -3 3871.50 116.486  39
   8   8   4 7188.22 173.113  33
   8   8   4 7096.03 171.905  32
  -8  -8  -4 6275.76 170.832  40
  -8  -8  -4 6306.21 171.462  39
   8   8   4 6776.12 163.745   6
  -8  -8  -4 6940.68 166.489   4
   8   8   4 6937.78 163.939   5
   8   8   5 1400.43 56.5906  33
   8   8   5 1401.68 56.5290  32
   8   8   5 1373.44 56.1324  56
  -8  -8  -6 252.744 25.2754  40
   8   8   6 289.564 26.3388  33
   8   8   6 337.564 26.8753  32
   8   8   6 254.239 26.7570  56
   8   8   7 2893.49 78.5269  33
   8   9   0 47.8489 15.9344  32
   8   9   0 39.7462 15.5215  33
   8   9   1 107.512 18.8860  32
   8   9   1 110.589 19.4063  33
   8   9   2 378.506 28.4059   6
  -8  -9  -2 293.008 25.6002   4
   8   9   2 387.235 28.6831   5
   8   9   2 389.939 29.1845  33
   8   9   2 382.025 28.3946  32
   8   9   3 45.8774 17.5297  32
   8   9   3 47.2354 17.8107  33
   8   9   3 37.3132 17.5983   6
  -8  -9  -3 29.1148 18.2347   4
   8   9   3 37.7709 17.4048   5
  -8  -9  -3 28.4004 16.8582  40
  -8  -9  -3 27.5692 16.9972  39
   8   9   4 2257.00 69.2843  33
   8   9   4 2298.85 69.3501  32
   8   9   4 1776.17 59.5083   6
  -8  -9  -4 2150.90 64.2552   4
   8   9   4 1922.14 60.5575   5
  -8  -9  -4 2356.60 70.1624  40
  -8  -9  -4 2088.76 67.9844  39
  -8  -9  -5 54.1055 16.4907  39
  -8  -9  -5 47.7631 17.1419  40
   8   9   5 76.9549 16.6750  33
   8   9   5 103.682 17.2192  32
  -9   1  -1 46.5685 15.4471  59
  -9   1  -1 78.3836 19.0401   4
  -9   1  -2 3607.59 95.7087   4
  -9   1  -2 3070.38 89.0449  59
  -9   1  -3 2254.80 69.6923   4
  -9   1  -3 1915.44 64.3032  59
  -9   1  -4 997.184 41.5264   4
  -9   1  -4 907.300 39.7884  59
  -9   0   0 1726.49 59.9237  59
  -9   0  -1 4741.22 123.109   4
  -9   0  -1 4334.89 117.484  59
  -9   0  -2 374.910 34.9662   4
  -9   0  -2 344.944 29.3104  59
  -9   0  -3 2807.04 87.6514   4
  -9   0  -3 2596.97 82.9328  59
  -9   0  -4 40.3977 18.5451  59
  -9   0  -4 67.1766 21.8474   4
  -9   0  -5 127.368 19.7729  59
  -9   0  -6 78.2409 25.1263  23
   9   0   6 142.473 19.7441  56
  -9   0  -6 121.760 17.5843  59
  -9  -1   1 1290.08 50.3604  59
  -9  -1   0 1989.45 69.4584  59
  -9  -1  -1 476.102 34.8569  59
  -9  -1  -1 584.600 41.2436   4
  -9  -1  -2 1608.70 63.4513  59
  -9  -1  -2 1883.45 72.3934   4
  -9  -1  -3 14295.2 318.299  59
  -9  -1  -3 15262.4 325.480   4
  -9  -1  -4 1554.21 60.1000  59
  -9  -1  -4 1544.40 62.6409   4
   9   1   6 550.046 32.6748  56
  -9  -1  -6 374.461 32.3268  52
   9   1   7 2233.89 64.9785  56
  -9  -2   2 14.4451 16.9402  40
  -9  -2   2 17.8794 15.9589  39
  -9  -2   2 1.52042 14.3417  59
   9   2  -2 3.34176 18.1054  58
  -9  -2   0 192.578 25.1467  59
  -9  -2  -1 3730.99 97.3176  59
   9   2   1 2051.32 82.8654   5
  -9  -2  -1 3825.58 103.490   4
  -9  -2  -1 3208.29 97.1225  40
  -9  -2  -1 2549.51 90.2869  39
  -9  -2  -2 1406.26 57.8732  59
   9   2   2 1309.01 59.9236   5
  -9  -2  -2 1459.35 65.1767   4
   9   2   2 1402.72 61.7001   6
  -9  -2  -3 190.704 30.9749   4
   9   2   3 231.948 29.6239   5
   9   2   3 258.400 30.2059   6
  -9  -2  -4 4451.83 127.582   4
   9   2   4 4544.81 125.299   6
  -9  -2  -6 10.1243 27.3490  38
   9   2   6 125.078 24.5120  56
  -9  -2  -6 93.6958 26.7422  54
  -9  -2  -6 122.534 25.7762  52
  -9  -2  -6-1.09096 29.3778  23
  -9  -2  -7 106.340 29.7924  38
   9   2   7 320.017 26.1450  56
  -9  -2  -7 202.239 26.5091  52
  -9  -2  -7 243.109 27.9817  54
  -9  -2  -7 208.423 32.7863  23
  -9  -2  -8 4.13992 17.0474  38
  -9  -2  -8 19.0820 18.0958  23
  -9  -3   2 112.873 22.6344  40
  -9  -3   2 160.865 23.0603  39
   9   3  -1 108.973 24.6016  58
  -9  -3   1 93.8495 24.6676  40
  -9  -3   1 107.270 24.1414  39
   9   3   1 1840.62 74.3654   5
   9   3   1 1965.24 76.1149   6
  -9  -3  -1 2588.59 86.9149  40
  -9  -3  -1 2383.40 83.7656  39
   9   3   2 1206.72 56.3637   5
  -9  -3  -2 1361.27 61.8670   4
   9   3   2 1210.67 56.8660   6
  -9  -3  -2 946.452 52.5436  40
  -9  -3  -2 903.105 50.8767  39
   9   3   3 3404.28 104.335   5
  -9  -3  -3 3553.13 108.701   4
   9   3   3 3605.38 106.564   6
   9   3   4 3550.73 102.414   5
  -9  -3  -4 3505.60 105.482   4
   9   3   4 3560.54 103.164   6
  -9  -3  -5 958.781 58.3549  54
  -9  -3  -5 861.595 55.5493  52
  -9  -3  -5 865.830 44.9612   4
  -9  -3  -6 144.312 34.9377  38
   9   3   6 336.992 31.9175  56
  -9  -3  -6 392.273 38.9543  54
  -9  -3  -6 412.541 38.8302  52
  -9  -3  -6 111.651 35.2302  23
  -9  -3  -7 2084.35 75.8886  52
   9   3   7 1989.13 65.2099  56
  -9  -3  -7 2054.68 76.2237  54
  -9  -3  -8 163.868 23.9504  38
   9   3   8 114.119 16.9717  56
  -9  -3  -8 155.113 24.7462  23
   9   4  -2 691.398 37.9048  58
  -9  -4   1 1600.08 65.1996  40
  -9  -4   1 1804.45 66.2526  39
  -9  -4   0 10.9781 21.7845  40
  -9  -4   0 4.14714 21.2233  39
   9   4   1 113.991 25.7461   6
  -9  -4  -1 140.716 27.6028   4
   9   4   1 126.447 25.6010   5
  -9  -4  -1 143.680 28.1598  40
  -9  -4  -1 131.494 27.1780  39
   9   4   2 202.875 29.9071   6
   9   4   2 259.498 30.8675   5
  -9  -4  -2 247.719 32.2828   4
  -9  -4  -2 196.295 30.3491  40
  -9  -4  -2 222.459 30.8898  39
   9   4   3 17.1035 23.3758   6
  -9  -4  -3 26.1441 24.2717   4
   9   4   3 43.5804 23.8465   5
  -9  -4  -3 12.7869 22.3121  40
  -9  -4  -3 27.8995 21.5310  39
   9   4   4 352.203 30.7510   6
   9   4   4 357.399 31.0120   5
  -9  -4  -4 401.569 35.6284   4
  -9  -4  -4 296.130 39.3991  54
  -9  -4  -4 339.450 39.1343  52
  -9  -4  -5 661.286 39.4715   4
  -9  -4  -5 791.361 52.7195  54
  -9  -4  -5 743.179 52.4770  52
   9   4   6 2171.16 73.4933  56
  -9  -4  -6 2250.09 85.7441  52
  -9  -4  -6 2110.00 84.0944  54
  -9  -4  -7 1228.40 58.9230  54
   9   4   7 1224.08 48.9435  56
  -9  -4  -7 1260.36 57.8111  52
  -9  -4  -8 1904.40 64.0170  54
  -9  -4  -8 1654.46 61.1816  52
   9   5  -2 8.73878 25.2041  37
  -9  -5   1 1239.24 54.2837  40
   9   5  -1 1301.32 66.4749  37
  -9  -5   0 2711.20 93.6587  40
  -9  -5   0 3048.49 95.5811  39
   9   5   1 5288.55 151.715   6
   9   5   1 5380.04 151.699   5
  -9  -5  -1 7415.00 162.432   4
  -9  -5  -1 7720.80 172.262  40
   9   5   2 159.031 28.3140   6
  -9  -5  -2 135.759 28.2233   4
   9   5   2 151.244 28.3977   5
  -9  -5  -2 123.146 27.4712  40
  -9  -5  -2 143.949 27.3982  39
   9   5   3 600.889 40.2674   6
   9   5   3 621.161 40.6815   5
  -9  -5  -3 585.991 40.7888   4
  -9  -5  -3 503.960 39.8204  40
  -9  -5  -3 521.596 39.1194  39
   9   5   4 16198.8 308.751   6
   9   5   4 15926.1 307.720   5
  -9  -5  -4 15477.5 310.671   4
  -9  -5  -5 1396.35 55.6781   4
  -9  -5  -6 2131.68 80.4557  54
   9   5   6 1955.06 69.0753  56
  -9  -5  -6 2099.60 79.2899  52
  -9  -5  -7 255.504 28.7901  54
   9   5   7 253.955 25.8688  56
  -9  -5  -7 249.413 27.8224  52
   9   6  -1-0.80687 25.7104  37
  -9  -6   0 328.819 30.2093  39
   9   6   1 1731.12 66.0736   6
   9   6   1 1727.87 65.6541   5
  -9  -6  -1 2134.02 75.2110  40
  -9  -6  -1 1994.67 73.0324  39
   9   6   2 806.572 44.8484   6
   9   6   2 802.665 45.1539   5
  -9  -6  -2 807.488 44.8693   4
  -9  -6  -2 770.693 45.7652  39
   9   6   3 1764.50 65.7070   6
   9   6   3 1846.35 66.1347   5
  -9  -6  -3 1642.56 64.2301   4
  -9  -6  -4 764.612 41.5484   4
   9   6   4 720.729 39.4527   6
   9   6   4 699.965 38.7768   5
  -9  -6  -4 687.485 43.5407  40
  -9  -6  -4 624.819 41.5169  39
  -9  -6  -5 49.9515 20.3606   4
   9   6   6 164.724 25.1106  56
   9   6   7 2211.92 64.8240  56
   9   7   1 1706.95 60.4396   6
   9   7   1 1682.65 60.0113   5
   9   7   2 220.827 25.9694   6
  -9  -7  -2 212.194 26.2547   4
   9   7   2 246.858 26.8580   5
  -9  -7  -2 260.475 28.1893  40
  -9  -7  -2 256.147 27.8002  39
   9   7   3 222.126 25.6521   6
  -9  -7  -3 225.946 26.7388   4
   9   7   3 226.555 25.3429   5
  -9  -7  -3 175.433 26.6641  40
  -9  -7  -3 159.668 25.8494  39
   9   7   4 100.164 19.7294   6
  -9  -7  -4 87.3327 21.2102   4
   9   7   4 89.1482 19.8127   5
  -9  -7  -4 106.188 23.1058  40
  -9  -7  -4 82.3865 21.7989  39
  -9  -7  -5 1904.12 63.3106  40
  -9  -7  -5 1709.76 61.7504  39
  -9  -8  -2 1719.20 55.1403   4
  -9  -8  -2 1628.83 57.0379  40
  -9  -8  -2 1604.63 56.5282  39
   9   8   3 4958.04 116.451   6
  -9  -8  -3 4833.45 116.831   4
   9   8   3 5021.76 116.332   5
  -9  -8  -3 4588.18 119.492  40
  -9  -8  -4 7837.40 172.725   4
  -9  -8  -4 7890.82 177.970  40
  -9  -8  -4 7715.70 177.480  39
  -9  -8  -5 619.686 30.8121  40
 -10  -2  -2 1809.46 58.2833   4
 -10  -2  -3 4556.45 112.884   4
 -10  -2  -4 671.873 32.2265   4
 -10  -3  -2 4200.65 106.520   4
 -10  -3  -3 2497.89 73.9245   4
 -10  -3  -4 73.3754 21.6302  54
 -10  -3  -4 115.565 22.8968  52
  10   4   2 357.852 26.9136   5
  10   4   2 363.265 26.8469   6
  10   4   3 1390.38 50.6603   5
  10   4   3 1487.09 51.9498   6
 -10  -4  -4 372.645 26.2478   4
 -10  -5  -1 324.705 25.8038  40
 -10  -5  -2 397.329 28.0699  40
 -10  -5  -2 409.744 26.8546  39
 -10  -5  -2 478.183 28.9076   4
 -10  -5  -3 22.4063 15.1720  40
 -10  -5  -3 19.4287 14.4386  39
  10   5   3 32.0156 15.2764   6
 -10  -5  -3 51.7842 17.0726   4
  10   5   3 22.9988 15.2480   5
  10   5   4 1453.08 50.0793   6
 -10  -5  -4 1790.77 54.5033   4
 -10  -6  -3 379.474 24.5149   4
   0   0   0    0.00    0.00   0
TITL Na_CTZ_smartGoodCell in P-1
REM P-1 (#2 in standard setting)
CELL 1.54184   8.372754   9.081882   9.653345  83.0133  74.0548  70.1891
ZERR    2.00   0.000658   0.000757   0.000581   0.0060   0.0062   0.0074
LATT  1
SFAC C H N O Na S
UNIT 24.00 28.00 4.00 10.00 2.00 4.00
REM  CrysAlisPro recorded range (K): Min=99.2; max=100.6; aver:99.9
TEMP -173
TREF
HKLF 4
END
;
_shelx_hkl_checksum     60863
_shelx_res_file
;
TITL
    shelx.res
    created by SHELXL-2018/3 at 12:38:48 on 30-Aug-2024
CELL  1.54184   8.3728   9.0819   9.6533   83.013   74.055   70.189
ZERR     2.00   0.0007   0.0008   0.0006    0.006    0.006    0.007
LATT   1
SFAC  NA   CL   S    O    N    C    H
UNIT  2 2 4 13 6 14 20
MERG   2
OMIT    -3.00 180.00
dfix .88 .01 h1n n3 h2n n3 h1w o1w h2w o1w h3w o2w h4w o2w
dfix 1.33 .02 h1w h2w h3w h4w
HTAB N3 O2W_$1
EQIV $1 -x, -y+1, -z+2
EQIV $2 x-1, y+1, z
HTAB N3 N1_$2
EQIV $6 x, y, z+1
HTAB O1W N2_$6
HTAB O1W O2_$1
EQIV $3 -x+1, -y+1, -z+2
HTAB O2W O1_$3
HTAB O2W O3W
EQIV $5 -x+2, -y, -z+2
HTAB O2W O3W_$5
EQIV $7 x+1, y, z
HTAB O3W O2_$7
EQIV $8 -x+1, -y+1, -z+1
HTAB O3W Cl1_$8
FMAP   2
PLAN   20
ACTA   140.00
BOND   $H
CONF
L.S.  12
TEMP  -173.00
WGHT    0.076800    0.930300
FVAR       3.57047
NA1   1    0.511932    0.314086    0.962617    11.00000    0.02136    0.01389 =
         0.02055    0.00169   -0.00829   -0.00580
CL1   2   -0.211213    1.006321    0.446601    11.00000    0.02382    0.01443 =
         0.02108    0.00433   -0.00960   -0.00428
S1    3    0.204615    0.416137    0.756726    11.00000    0.01973    0.01214 =
         0.01937    0.00090   -0.00956   -0.00209
S2    3   -0.332131    0.952123    0.802441    11.00000    0.01638    0.01147 =
         0.01768   -0.00063   -0.00424   -0.00297
O1    4    0.299719    0.463984    0.838810    11.00000    0.03004    0.01850 =
         0.03093   -0.00230   -0.01977   -0.00152
O2    4    0.081584    0.340901    0.845776    11.00000    0.02659    0.02220 =
         0.03153    0.01047   -0.00906   -0.00765
O3    4   -0.355271    0.862792    0.936957    11.00000    0.02041    0.01568 =
         0.01704    0.00190   -0.00341   -0.00367
O4    4   -0.298099    1.097508    0.801868    11.00000    0.02438    0.01408 =
         0.02447   -0.00259   -0.00266   -0.00739
O1W   4    0.322899    0.516162    1.134015    11.00000    0.02251    0.01811 =
         0.01783    0.00084   -0.00534   -0.00741
AFIX   2
H1W   7    0.309517    0.517068    1.226825    11.00000   -1.50000
H2W   7    0.214749    0.559176    1.127010    11.00000   -1.50000
AFIX   0
O2W   4    0.694332    0.224690    1.131273    11.00000    0.03528    0.02227 =
         0.04196    0.00903   -0.02135   -0.01442
AFIX   2
H3W   7    0.698525    0.309159    1.161484    11.00000   -1.50000
H4W   7    0.803696    0.179477    1.086536    11.00000   -1.50000
AFIX   0
O3W   4    1.003800    0.057001    0.940065    10.50000    0.04390    0.03354 =
         0.05338   -0.00191    0.00009   -0.01476
AFIX   3
H5W   7    1.029387    0.151659    0.908877    10.50000   -1.50000
H6W   7    1.055461    0.041235    0.843577    10.50000   -1.50000
AFIX   0
N1    5    0.338536    0.305462    0.632461    11.00000    0.02609    0.01421 =
         0.02391   -0.00083   -0.00879   -0.00082
N2    5    0.275419    0.486081    0.431203    11.00000    0.02488    0.02068 =
         0.01936   -0.00282   -0.00486   -0.00285
N3    5   -0.495354    0.983225    0.737155    11.00000    0.01848    0.01710 =
         0.02781    0.00418   -0.00921   -0.00426
C1    6    0.359113    0.355175    0.492769    11.00000    0.02275    0.02224 =
         0.02661   -0.00499   -0.00641   -0.00193
AFIX  43
H1    7    0.449735    0.283357    0.427239    11.00000   -1.20000
AFIX   0
C2    6    0.140347    0.596225    0.518111    11.00000    0.01797    0.01594 =
         0.01910   -0.00258   -0.00548   -0.00474
C3    6    0.090234    0.581139    0.669285    11.00000    0.01683    0.01307 =
         0.01761    0.00061   -0.00698   -0.00344
C4    6   -0.051591    0.692673    0.751741    11.00000    0.01782    0.01617 =
         0.01626    0.00072   -0.00507   -0.00638
AFIX  43
H4    7   -0.081828    0.679362    0.853710    11.00000   -1.20000
AFIX   0
C5    6   -0.148710    0.822621    0.686320    11.00000    0.01588    0.01227 =
         0.01823   -0.00076   -0.00458   -0.00476
C6    6   -0.098219    0.841764    0.535155    11.00000    0.01975    0.01212 =
         0.01824    0.00328   -0.00969   -0.00548
C7    6    0.041575    0.731999    0.453456    11.00000    0.02195    0.01785 =
         0.01588    0.00124   -0.00597   -0.00686
AFIX  43
H7    7    0.072603    0.747406    0.351726    11.00000   -1.20000
AFIX   0
H1N   7   -0.563755    0.924948    0.770385    11.00000    0.03333
H2N   7   -0.537818    1.076495    0.699746    11.00000    0.04529
HKLF 4
REM
REM wR2 = 0.1208, GooF = S = 1.061, Restrained GooF = 1.060 for all data
REM R1 = 0.0419 for 2427 Fo > 4sig(Fo) and 0.0429 for all 2522 data
REM 210 parameters refined using 8 restraints
END
WGHT      0.0768      0.9303
REM Highest difference peak  0.870,  deepest hole -0.453,  1-sigma level  0.105
Q1    1   0.9729  0.1571  1.0014  11.00000  0.05    0.87
Q2    1   0.9931  0.1182  1.0302  11.00000  0.05    0.83
Q3    1   1.0683  0.2364  0.8901  11.00000  0.05    0.54
Q4    1   0.3271  0.5639  0.4214  11.00000  0.05    0.48
Q5    1   0.3748  0.4604  0.4621  11.00000  0.05    0.43
Q6    1  -0.1825  0.9019  0.3548  11.00000  0.05    0.40
Q7    1  -0.4016  0.9723  0.6916  11.00000  0.05    0.37
Q8    1   0.2487  0.4952  0.8426  11.00000  0.05    0.34
Q9    1  -0.2777  1.0453  0.7576  11.00000  0.05    0.34
Q10   1  -0.2547  1.0040  0.3420  11.00000  0.05    0.34
Q11   1  -0.2323  1.1047  0.5400  11.00000  0.05    0.34
Q12   1   0.8841  0.0795  0.8766  11.00000  0.05    0.34
Q13   1   0.2635  0.5369  0.9252  11.00000  0.05    0.33
Q14   1   0.3652  0.5229  0.7969  11.00000  0.05    0.32
Q15   1   0.1110  0.5891  0.5971  11.00000  0.05    0.32
Q16   1   0.2646  0.5176  1.0550  11.00000  0.05    0.31
Q17   1   1.2328  0.0568  0.8778  11.00000  0.05    0.30
Q18   1  -0.1369  1.0547  0.7936  11.00000  0.05    0.30
Q19   1  -0.1056  0.8414  0.6159  11.00000  0.05    0.30
Q20   1  -0.2616  0.7855  0.6227  11.00000  0.05    0.30
;
_shelx_res_checksum     9550
data_KCTZ
_audit_creation_method     'SHELXL-2018/3'
_chemical_name_systematic
;\
Poly[[diaqua(\m~4~-6-chloro-1,1-dioxo-7-sulfamoyl-2<i>H</i>-1,2,4-\
benzothiadiazin-2-ido)potassium] hemihydrate]
;
_chemical_name_common     ?
_chemical_formula_moiety     'C7 H5 Cl K N3 O4 S2, 2.5(H2 O1)'
_chemical_formula_sum     'C7 H10 Cl K N3 O6.50 S2'
_chemical_formula_iupac     '[Na (C7 H5 Cl N3 O4 S2) (H2 O1)2], 0.5H2 O1'
_chemical_formula_weight     378.85
_chemical_melting_point     ?
_space_group_crystal_system     monoclinic
_space_group_name_H-M_alt     'C 2/c'
_space_group_name_Hall     '-C 2yc'
loop_
    _space_group_symop_operation_xyz
    'x, y, z'
    '-x, y, -z+1/2'
    'x+1/2, y+1/2, z'
    '-x+1/2, y+1/2, -z+1/2'
    '-x, -y, -z'
    'x, -y, z-1/2'
    '-x+1/2, -y+1/2, -z'
    'x+1/2, -y+1/2, z-1/2'
_cell_length_a     18.3139(2)
_cell_length_b     7.36220(10)
_cell_length_c     19.9670(2)
_cell_angle_alpha     90
_cell_angle_beta     99.7340(10)
_cell_angle_gamma     90
_cell_volume     2653.40(5)
_cell_formula_units_Z     8
_cell_measurement_reflns_used     12825
_cell_measurement_theta_min     4.4780
_cell_measurement_theta_max     71.3850
_cell_measurement_temperature     100(2)
_exptl_crystal_description     'fragment cut from large prism'
_exptl_crystal_colour     colourless
_exptl_crystal_size_max     0.16
_exptl_crystal_size_mid     0.15
_exptl_crystal_size_min     0.05
_exptl_crystal_density_diffrn     1.897
_exptl_crystal_density_meas     ?
_exptl_crystal_density_method     ?
_exptl_crystal_F_000     1544
_exptl_absorpt_coefficient_mu     8.656
_exptl_absorpt_correction_type     multi-scan
_exptl_absorpt_process_details
;
(CrysAlis PRO; Rigaku OD, 2019)
;
_exptl_absorpt_correction_T_min     0.44556
_exptl_absorpt_correction_T_max     1.00000
_diffrn_ambient_temperature     100(2)
_diffrn_source     ' microsource tube'
_diffrn_radiation_type     CuK\a
_diffrn_radiation_wavelength     1.54184
_diffrn_measurement_device_type     ' Rigaku Synergy-i'
_diffrn_measurement_method     ' omega scans'
_diffrn_detector_area_resol_mean     ?
_diffrn_reflns_number     13919
_diffrn_reflns_av_R_equivalents     0.0215
_diffrn_reflns_av_unetI/netI     0.0118
_diffrn_reflns_theta_min     4.494
_diffrn_reflns_theta_max     71.542
_diffrn_reflns_theta_full     70.000
_diffrn_measured_fraction_theta_max     0.985
_diffrn_measured_fraction_theta_full     0.997
_diffrn_reflns_limit_h_min     -18
_diffrn_reflns_limit_h_max     22
_diffrn_reflns_limit_k_min     -9
_diffrn_reflns_limit_k_max     9
_diffrn_reflns_limit_l_min     -24
_diffrn_reflns_limit_l_max     24
_diffrn_standards_number     0
_diffrn_standards_interval_count     0
_diffrn_standards_decay_%     0
_refine_special_details     ?
_reflns_number_total     2543
_reflns_number_gt     2503
_reflns_threshold_expression     'I > 2\s(I)'
_refine_ls_structure_factor_coef     Fsqd
_refine_ls_matrix_type     full
_refine_ls_R_factor_all     0.0219
_refine_ls_R_factor_gt     0.0215
_refine_ls_wR_factor_gt     0.0615
_refine_ls_wR_factor_ref     0.0617
_refine_ls_goodness_of_fit_ref     1.074
_refine_ls_restrained_S_all     1.074
_refine_ls_number_reflns     2543
_refine_ls_number_parameters     215
_refine_ls_number_restraints     9
_refine_ls_hydrogen_treatment     mixed
_refine_ls_weighting_scheme     calc
_refine_ls_weighting_details
              'w=1/[\s^2^(Fo^2^)+(0.0343P)^2^+3.9765P] where P=(Fo^2^+2Fc^2^)/3'
_atom_sites_solution_hydrogens     mixed
_atom_sites_solution_primary     ?
_atom_sites_solution_secondary     ?
_refine_ls_shift/su_max     0.001
_refine_ls_shift/su_mean     0.000
_refine_diff_density_max     0.484
_refine_diff_density_min     -0.378
_refine_ls_extinction_method
;
SHELXL2018 (Sheldrick, 2015<i>b</i>)
;
_refine_ls_extinction_coef     0.00031(3)
_refine_ls_extinction_expression
                                  'Fc^*^=kFc[1+0.001xFc^2^\l^3^/sin(2\q)]^-1/4^'
loop_
    _atom_type_symbol
    _atom_type_description
    _atom_type_scat_dispersion_real
    _atom_type_scat_dispersion_imag
    _atom_type_scat_source
    'K' 'K' 0.3868 1.0657
                         'International Tables Vol C Tables 4.2.6.8 and 6.1.1.4'
    'Cl' 'Cl' 0.3639 0.7018
                         'International Tables Vol C Tables 4.2.6.8 and 6.1.1.4'
    'S' 'S' 0.3331 0.5567
                         'International Tables Vol C Tables 4.2.6.8 and 6.1.1.4'
    'O' 'O' 0.0492 0.0322
                         'International Tables Vol C Tables 4.2.6.8 and 6.1.1.4'
    'N' 'N' 0.0311 0.0180
                         'International Tables Vol C Tables 4.2.6.8 and 6.1.1.4'
    'C' 'C' 0.0181 0.0091
                         'International Tables Vol C Tables 4.2.6.8 and 6.1.1.4'
    'H' 'H' 0.0000 0.0000
                         'International Tables Vol C Tables 4.2.6.8 and 6.1.1.4'
_computing_data_collection
;
Crysalis PRO (Rigaku OD, 2019)
;
_computing_cell_refinement
;
Crysalis PRO (Rigaku OD, 2019)
;
_computing_data_reduction
;
Crysalis PRO (Rigaku OD, 2019)
;
_computing_structure_solution
;
SHELXT (Sheldrick, 2015<i>a</i>)
;
_computing_structure_refinement
;
SHELXL2018 (Sheldrick, 2015<i>b</i>)
;
_computing_molecular_graphics
;
Mercury (Macrae <i>et al.</i>, 2020)
;
_computing_publication_material
;
SHELXL in WinGX (Farrugia, 2012)
;
loop_
    _atom_site_type_symbol
    _atom_site_label
    _atom_site_fract_x
    _atom_site_fract_y
    _atom_site_fract_z
    _atom_site_U_iso_or_equiv
    _atom_site_adp_type
    _atom_site_calc_flag
    _atom_site_occupancy
    _atom_site_disorder_assembly
    _atom_site_disorder_group
    K K1 0.11773(2) 0.89080(4) 0.19140(2) 0.01083(10) Uani d 1 . .
    Cl Cl1 0.09218(2) 1.11324(5) 0.52250(2) 0.01243(11) Uani d 1 . .
    S S1 0.36653(2) 0.89482(4) 0.39296(2) 0.00840(10) Uani d 1 . .
    S S2 0.08021(2) 1.10414(5) 0.35713(2) 0.00892(10) Uani d 1 . .
    O O1 0.34684(6) 0.73265(14) 0.35300(5) 0.0134(2) Uani d 1 . .
    O O2 0.39097(6) 1.04350(15) 0.35474(5) 0.0140(2) Uani d 1 . .
    O O3 0.10107(6) 1.12077(14) 0.29124(5) 0.0132(2) Uani d 1 . .
    O O4 0.02550(6) 0.97116(15) 0.36677(5) 0.0136(2) Uani d 1 . .
    O O1W 0.26295(6) 0.90304(17) 0.22131(6) 0.0207(3) Uani d 1 . .
    O O2W 0.13816(6) 0.66881(16) 0.30999(6) 0.0165(2) Uani d 1 . .
    O O3W 0.000000 1.5291(2) 0.250000 0.0200(4) Uani d 1 . .
    N N1 0.42998(7) 0.84845(18) 0.45591(6) 0.0121(3) Uani d 1 . .
    N N2 0.35882(7) 0.90613(17) 0.54540(6) 0.0108(3) Uani d 1 . .
    N N3 0.04938(7) 1.29844(18) 0.37646(6) 0.0113(3) Uani d 1 . .
    C C1 0.41800(8) 0.8576(2) 0.51982(8) 0.0112(3) Uani d 1 . .
    H H1 0.459270 0.823160 0.552876 0.013 Uiso calc 1 . .
    C C2 0.29611(8) 0.95812(19) 0.50058(7) 0.0092(3) Uani d 1 . .
    C C3 0.29070(8) 0.96249(19) 0.42939(7) 0.0088(3) Uani d 1 . .
    C C4 0.22545(8) 1.01253(19) 0.38690(7) 0.0098(3) Uani d 1 . .
    H H4 0.223559 1.015385 0.339074 0.012 Uiso calc 1 . .
    C C5 0.16342(8) 1.0581(2) 0.41429(7) 0.0092(3) Uani d 1 . .
    C C6 0.16830(8) 1.0567(2) 0.48563(7) 0.0094(3) Uani d 1 . .
    C C7 0.23287(8) 1.0099(2) 0.52783(7) 0.0104(3) Uani d 1 . .
    H H7 0.234972 1.012309 0.575683 0.012 Uiso calc 1 . .
    H H1N 0.0222(9) 1.294(3) 0.4080(8) 0.019(5) Uiso d 1 . .
    H H2N 0.0844(9) 1.380(2) 0.3857(11) 0.022(5) Uiso d 1 . .
    H H1W 0.2919(11) 0.830(3) 0.2474(11) 0.048(7) Uiso d 1 . .
    H H2W 0.2934(11) 0.988(2) 0.2134(12) 0.039(7) Uiso d 1 . .
    H H3W 0.1406(12) 0.659(3) 0.3537(5) 0.035(6) Uiso d 1 . .
    H H4W 0.0941(7) 0.627(3) 0.2948(10) 0.027(6) Uiso d 1 . .
    H H5W 0.0100(16) 1.457(3) 0.2178(11) 0.059(9) Uiso d 1 . .
loop_
    _atom_site_aniso_label
    _atom_site_aniso_U_11
    _atom_site_aniso_U_22
    _atom_site_aniso_U_33
    _atom_site_aniso_U_12
    _atom_site_aniso_U_13
    _atom_site_aniso_U_23
    K1 0.01097(17) 0.01121(18) 0.01004(17) 0.00046(11) 0.00099(12) -0.00086(10)
    Cl1 0.00949(18) 0.0185(2) 0.01009(18) 0.00352(12) 0.00388(13) 0.00040(12)
    S1 0.00761(18) 0.00937(19) 0.00848(18) 0.00134(12) 0.00213(13) 0.00021(12)
    S2 0.00730(18) 0.01066(19) 0.00848(18) 0.00115(12) 0.00046(13) -0.00087(12)
    O1 0.0142(5) 0.0130(5) 0.0130(5) 0.0015(4) 0.0025(4) -0.0032(4)
    O2 0.0131(5) 0.0144(6) 0.0158(5) 0.0009(4) 0.0058(4) 0.0038(4)
    O3 0.0129(5) 0.0182(6) 0.0084(5) 0.0034(4) 0.0011(4) -0.0008(4)
    O4 0.0090(5) 0.0146(5) 0.0168(5) -0.0017(4) 0.0009(4) -0.0003(4)
    O1W 0.0130(6) 0.0229(7) 0.0246(6) -0.0012(5) -0.0014(5) 0.0061(5)
    O2W 0.0159(5) 0.0199(6) 0.0141(5) -0.0008(5) 0.0031(4) 0.0011(5)
    O3W 0.0212(8) 0.0248(9) 0.0127(8) 0.000 -0.0010(6) 0.000
    N1 0.0092(6) 0.0153(6) 0.0114(6) 0.0027(5) 0.0006(5) 0.0002(5)
    N2 0.0095(6) 0.0127(6) 0.0098(6) 0.0014(5) 0.0004(5) 0.0004(5)
    N3 0.0101(6) 0.0123(6) 0.0119(6) 0.0021(5) 0.0027(5) -0.0010(5)
    C1 0.0106(7) 0.0103(7) 0.0119(7) 0.0012(5) -0.0005(5) 0.0004(5)
    C2 0.0093(7) 0.0073(7) 0.0107(7) -0.0010(5) 0.0012(5) -0.0001(5)
    C3 0.0085(7) 0.0075(7) 0.0111(7) -0.0003(5) 0.0032(5) -0.0006(5)
    C4 0.0115(7) 0.0092(7) 0.0086(6) -0.0009(5) 0.0017(5) -0.0005(5)
    C5 0.0088(7) 0.0082(7) 0.0100(7) -0.0002(5) -0.0001(5) -0.0002(5)
    C6 0.0088(7) 0.0084(7) 0.0120(7) -0.0008(5) 0.0046(5) -0.0009(5)
    C7 0.0116(7) 0.0108(7) 0.0088(6) -0.0013(6) 0.0020(5) -0.0004(5)
_geom_special_details
;
 All esds (except the esd in the dihedral angle between two l.s. planes)
 are estimated using the full covariance matrix.  The cell esds are taken
 into account individually in the estimation of esds in distances, angles
 and torsion angles; correlations between esds in cell parameters are only
 used when they are defined by crystal symmetry.  An approximate (isotropic)
 treatment of cell esds is used for estimating esds involving l.s. planes.
;
loop_
    _geom_bond_atom_site_label_1
    _geom_bond_atom_site_label_2
    _geom_bond_site_symmetry_2
    _geom_bond_distance
    _geom_bond_publ_flag
    K1 O1W . 2.6269(12) ?
    K1 O3 . 2.6720(11) ?
    K1 O2 4_545 2.7133(11) ?
    K1 O4 2 2.7478(11) ?
    K1 O1 4 2.7813(11) ?
    K1 O2W . 2.8493(12) ?
    K1 Cl1 6_575 3.3257(4) ?
    K1 H4W . 2.92(2) ?
    Cl1 C6 . 1.7337(15) ?
    S1 O1 . 1.4474(11) ?
    S1 O2 . 1.4480(11) ?
    S1 N1 . 1.5979(12) ?
    S1 C3 . 1.7456(14) ?
    S2 O3 . 1.4358(11) ?
    S2 O4 . 1.4369(11) ?
    S2 N3 . 1.6086(13) ?
    S2 C5 . 1.7753(15) ?
    O1W H1W . 0.867(10) ?
    O1W H2W . 0.870(10) ?
    O2W H3W . 0.869(9) ?
    O2W H4W . 0.870(9) ?
    O3W H5W . 0.878(10) ?
    O3W H5W 2 0.878(10) ?
    N1 C1 . 1.333(2) ?
    N2 C1 . 1.323(2) ?
    N2 C2 . 1.3853(19) ?
    N3 H1N . 0.867(9) ?
    N3 H2N . 0.874(10) ?
    C1 H1 . 0.9500 ?
    C2 C3 . 1.409(2) ?
    C2 C7 . 1.413(2) ?
    C3 C4 . 1.393(2) ?
    C4 C5 . 1.383(2) ?
    C4 H4 . 0.9500 ?
    C5 C6 . 1.4121(19) ?
    C6 C7 . 1.375(2) ?
    C7 H7 . 0.9500 ?
loop_
    _geom_angle_atom_site_label_1
    _geom_angle_atom_site_label_2
    _geom_angle_atom_site_label_3
    _geom_angle_site_symmetry_1
    _geom_angle_site_symmetry_3
    _geom_angle
    _geom_angle_publ_flag
    O1W K1 O3 . . 92.73(4) ?
    O1W K1 O2 . 4_545 96.24(4) ?
    O3 K1 O2 . 4_545 147.44(3) ?
    O1W K1 O4 . 2 161.11(4) ?
    O3 K1 O4 . 2 87.58(3) ?
    O2 K1 O4 4_545 2 93.57(3) ?
    O1W K1 O1 . 4 76.09(3) ?
    O3 K1 O1 . 4 74.14(3) ?
    O2 K1 O1 4_545 4 138.42(3) ?
    O4 K1 O1 2 4 85.86(3) ?
    O1W K1 O2W . . 81.09(4) ?
    O3 K1 O2W . . 76.05(3) ?
    O2 K1 O2W 4_545 . 74.55(3) ?
    O4 K1 O2W 2 . 117.17(3) ?
    O1 K1 O2W 4 . 141.17(3) ?
    O1W K1 Cl1 . 6_575 101.20(3) ?
    O3 K1 Cl1 . 6_575 138.42(3) ?
    O2 K1 Cl1 4_545 6_575 69.95(2) ?
    O4 K1 Cl1 2 6_575 67.21(2) ?
    O1 K1 Cl1 4 6_575 71.65(2) ?
    O2W K1 Cl1 . 6_575 144.47(3) ?
    O1W K1 H4W . . 97.3(2) ?
    O3 K1 H4W . . 81.1(4) ?
    O2 K1 H4W 4_545 . 66.8(4) ?
    O4 K1 H4W 2 . 101.4(3) ?
    O1 K1 H4W 4 . 153.9(4) ?
    O2W K1 H4W . . 17.30(19) ?
    Cl1 K1 H4W 6_575 . 134.3(3) ?
    C6 Cl1 K1 . 6_576 116.30(5) ?
    O1 S1 O2 . . 113.79(6) ?
    O1 S1 N1 . . 109.73(7) ?
    O2 S1 N1 . . 109.12(7) ?
    O1 S1 C3 . . 108.88(6) ?
    O2 S1 C3 . . 110.03(7) ?
    N1 S1 C3 . . 104.90(7) ?
    O3 S2 O4 . . 118.71(6) ?
    O3 S2 N3 . . 107.61(7) ?
    O4 S2 N3 . . 107.03(7) ?
    O3 S2 C5 . . 105.84(7) ?
    O4 S2 C5 . . 109.02(7) ?
    N3 S2 C5 . . 108.28(7) ?
    S1 O1 K1 . 4_545 150.74(6) ?
    S1 O2 K1 . 4 152.34(6) ?
    S2 O3 K1 . . 135.34(6) ?
    S2 O4 K1 . 2 136.68(6) ?
    K1 O1W H1W . . 127.5(16) ?
    K1 O1W H2W . . 129.7(15) ?
    H1W O1W H2W . . 102.1(17) ?
    K1 O2W H3W . . 149.2(16) ?
    K1 O2W H4W . . 86.0(14) ?
    H3W O2W H4W . . 102.1(16) ?
    H5W O3W H5W . 2 105(4) ?
    C1 N1 S1 . . 121.80(11) ?
    C1 N2 C2 . . 117.97(13) ?
    S2 N3 H1N . . 114.3(14) ?
    S2 N3 H2N . . 112.5(14) ?
    H1N N3 H2N . . 111(2) ?
    N2 C1 N1 . . 131.43(14) ?
    N2 C1 H1 . . 114.3 ?
    N1 C1 H1 . . 114.3 ?
    N2 C2 C3 . . 124.57(13) ?
    N2 C2 C7 . . 118.03(13) ?
    C3 C2 C7 . . 117.40(13) ?
    C4 C3 C2 . . 121.82(13) ?
    C4 C3 S1 . . 118.87(11) ?
    C2 C3 S1 . . 119.27(11) ?
    C5 C4 C3 . . 120.05(13) ?
    C5 C4 H4 . . 120.0 ?
    C3 C4 H4 . . 120.0 ?
    C4 C5 C6 . . 118.76(13) ?
    C4 C5 S2 . . 117.73(11) ?
    C6 C5 S2 . . 123.44(11) ?
    C7 C6 C5 . . 121.41(13) ?
    C7 C6 Cl1 . . 118.04(11) ?
    C5 C6 Cl1 . . 120.54(11) ?
    C6 C7 C2 . . 120.52(13) ?
    C6 C7 H7 . . 119.7 ?
    C2 C7 H7 . . 119.7 ?
loop_
    _geom_torsion_atom_site_label_1
    _geom_torsion_atom_site_label_2
    _geom_torsion_atom_site_label_3
    _geom_torsion_atom_site_label_4
    _geom_torsion_site_symmetry_1
    _geom_torsion_site_symmetry_2
    _geom_torsion_site_symmetry_3
    _geom_torsion_site_symmetry_4
    _geom_torsion
    _geom_torsion_publ_flag
    O2 S1 O1 K1 . . . 4_545 97.01(13) ?
    N1 S1 O1 K1 . . . 4_545 -25.57(15) ?
    C3 S1 O1 K1 . . . 4_545 -139.87(12) ?
    O1 S1 O2 K1 . . . 4 124.07(13) ?
    N1 S1 O2 K1 . . . 4 -113.01(14) ?
    C3 S1 O2 K1 . . . 4 1.58(16) ?
    O4 S2 O3 K1 . . . . -35.28(11) ?
    N3 S2 O3 K1 . . . . -156.89(8) ?
    C5 S2 O3 K1 . . . . 87.50(9) ?
    O3 S2 O4 K1 . . . 2 -56.10(11) ?
    N3 S2 O4 K1 . . . 2 65.81(10) ?
    C5 S2 O4 K1 . . . 2 -177.29(8) ?
    O1 S1 N1 C1 . . . . -114.03(13) ?
    O2 S1 N1 C1 . . . . 120.66(13) ?
    C3 S1 N1 C1 . . . . 2.80(15) ?
    C2 N2 C1 N1 . . . . 0.1(3) ?
    S1 N1 C1 N2 . . . . -2.0(2) ?
    C1 N2 C2 C3 . . . . 0.2(2) ?
    C1 N2 C2 C7 . . . . 179.96(13) ?
    N2 C2 C3 C4 . . . . 178.63(14) ?
    C7 C2 C3 C4 . . . . -1.1(2) ?
    N2 C2 C3 S1 . . . . 1.2(2) ?
    C7 C2 C3 S1 . . . . -178.52(11) ?
    O1 S1 C3 C4 . . . . -62.56(13) ?
    O2 S1 C3 C4 . . . . 62.78(13) ?
    N1 S1 C3 C4 . . . . -179.97(12) ?
    O1 S1 C3 C2 . . . . 114.92(12) ?
    O2 S1 C3 C2 . . . . -119.73(12) ?
    N1 S1 C3 C2 . . . . -2.49(14) ?
    C2 C3 C4 C5 . . . . -0.6(2) ?
    S1 C3 C4 C5 . . . . 176.81(11) ?
    C3 C4 C5 C6 . . . . 1.4(2) ?
[truncated: 1,011,078 more chars]
