# Supplementary material for: On the de­pro­ton­ation of chloro­thia­zide
Source: Acta Crystallogr C Struct Chem. 2025 Jan 30;81(Pt 2):102–8. doi: 10.1107/S2053229625000701 (PMC11795655; doi:10.1107/S2053229625000701)
Supplement: Supplementary file 2 [file c-81-00102-NaCTZsup2.hkl]

data_NaCTZ                                                                      
_shelx_title ' '                                                                
_shelx_refln_list_code          4                                               
_shelx_F_calc_maximum      157.39                                               
_exptl_crystal_F_000       370.00                                               
_reflns_d_resolution_high  0.8112                                               
                                                                                
loop_                                                                           
 _space_group_symop_operation_xyz                                               
 'x, y, z'                                                                      
 '-x, -y, -z'                                                                   
                                                                                
_cell_length_a     8.3728                                                       
_cell_length_b     9.0819                                                       
_cell_length_c     9.6533                                                       
_cell_angle_alpha  83.013                                                       
_cell_angle_beta   74.055                                                       
_cell_angle_gamma  70.189                                                       
                                                                                
_shelx_F_squared_multiplier     1.000                                           
                                                                                
loop_                                                                           
 _refln_index_h                                                                 
 _refln_index_k                                                                 
 _refln_index_l                                                                 
 _refln_F_squared_calc                                                          
 _refln_F_squared_meas                                                          
 _refln_F_squared_sigma                                                         
 _refln_observed_status                                                         
   1   0   0         29.13         13.66         7.92 o                         
   2   0   0       3496.93       3360.10        51.13 o                         
   3   0   0        806.94        950.40        12.19 o                         
   4   0   0        129.40         95.47         2.61 o                         
   5   0   0        944.98        975.30        10.42 o                         
   6   0   0       1230.10       1177.52        12.31 o                         
   7   0   0       1243.06       1320.28        80.17 o                         
   8   0   0        223.77        214.50         9.29 o                         
   9   0   0        171.59        135.43         4.70 o                         
  -8   1   0         84.77         95.54         3.19 o                         
  -7   1   0         46.26         46.20         3.01 o                         
  -6   1   0        887.39        871.78        29.64 o                         
  -5   1   0         47.15         46.82         1.19 o                         
  -4   1   0         26.65         29.13         1.74 o                         
  -3   1   0        469.95        423.38         9.58 o                         
  -2   1   0         70.83         82.94         1.56 o                         
  -1   1   0        172.65        199.16         6.28 o                         
   1   1   0       3296.55       1997.04        38.78 o                         
   2   1   0          8.16          3.67         0.41 o                         
   3   1   0        182.71        215.92         7.70 o                         
   4   1   0          8.70          4.88         1.12 o                         
   5   1   0        664.98        668.79         6.27 o                         
   6   1   0         22.02         19.52         1.06 o                         
   7   1   0         26.19         20.22         1.40 o                         
   8   1   0        173.23        171.57         6.68 o                         
   9   1   0        157.09        156.06         5.45 o                         
  -8   2   0        122.49        128.87         3.45 o                         
  -7   2   0        112.68         99.75         3.80 o                         
  -6   2   0         28.49         28.31         2.29 o                         
  -5   2   0         35.38         40.18         1.41 o                         
  -4   2   0        317.48        286.39         4.42 o                         
  -3   2   0        795.21        864.64        20.38 o                         
  -2   2   0       4155.97       4239.77        96.13 o                         
  -1   2   0       1123.92       1181.90        14.07 o                         
   0   2   0       3631.94       3716.76        49.14 o                         
   1   2   0          2.12          1.54         0.26 o                         
   2   2   0       5555.22       5434.51        42.59 o                         
   3   2   0        897.88        917.21        18.97 o                         
   4   2   0        231.44        284.56         5.15 o                         
   5   2   0        957.44        913.85        15.85 o                         
   6   2   0        685.42        719.58        19.35 o                         
   7   2   0         66.73         54.90         2.59 o                         
   9   2   0         15.69         15.11         1.97 o                         
  -8   3   0        145.26        137.45         4.38 o                         
  -7   3   0        196.97        205.13         4.84 o                         
  -6   3   0        535.74        460.00        12.75 o                         
  -5   3   0         18.80         19.22         2.76 o                         
  -4   3   0        325.26        284.78        18.59 o                         
  -3   3   0       1247.39       1350.68        18.93 o                         
  -2   3   0        139.51        157.81         5.82 o                         
  -1   3   0        732.19        775.16        32.47 o                         
   0   3   0       1822.66       1613.60        45.13 o                         
   1   3   0       1710.25       1619.37        39.50 o                         
   2   3   0       3659.80       3440.84        41.13 o                         
   3   3   0        238.98        280.42        14.10 o                         
   4   3   0        374.87        402.37         7.94 o                         
   5   3   0        170.13        139.96         3.40 o                         
   6   3   0         26.01         27.52         1.32 o                         
   7   3   0       2805.08       2774.59        33.58 o                         
   8   3   0        186.72        128.37         5.38 o                         
  -7   4   0          3.26          3.65         1.11 o                         
  -6   4   0         12.08         15.12         1.43 o                         
  -5   4   0        267.83        274.06         6.46 o                         
  -4   4   0       2969.68       2954.86        40.64 o                         
  -3   4   0        772.70        772.50        15.35 o                         
  -2   4   0       1127.25       1256.73        27.88 o                         
  -1   4   0        187.44        245.85         9.28 o                         
   0   4   0        507.31        526.40        14.58 o                         
   1   4   0        241.27        253.91         5.10 o                         
   2   4   0          0.40          1.87         0.52 o                         
   3   4   0        238.22        246.75         5.22 o                         
   4   4   0        106.92         87.46         4.86 o                         
   5   4   0        193.06        154.42         7.15 o                         
   6   4   0        141.20        141.34         3.02 o                         
   7   4   0         37.11         43.01         1.80 o                         
   8   4   0          6.50          8.24         1.15 o                         
   9   4   0          2.01          0.59         1.19 o                         
  -6   5   0         45.03         42.18         1.46 o                         
  -5   5   0        537.25        569.67         8.42 o                         
  -4   5   0         25.40         27.16         2.19 o                         
  -3   5   0       3056.02       2848.82        56.56 o                         
  -2   5   0       1549.32       1545.18        82.39 o                         
  -1   5   0        557.56        551.28        24.04 o                         
   0   5   0         15.98         12.30         0.83 o                         
   1   5   0        857.94        905.87        13.80 o                         
   2   5   0         73.20         51.24         1.94 o                         
   3   5   0        461.14        427.31        11.56 o                         
   4   5   0         64.90         58.81         1.80 o                         
   5   5   0       1587.31       1305.81        46.63 o                         
   6   5   0          2.59          6.68         0.72 o                         
   7   5   0        676.45        717.73        20.11 o                         
   8   5   0          0.74          0.52         1.18 o                         
   9   5   0        240.26        226.41        13.23 o                         
  -6   6   0          0.59          1.07         0.71 o                         
  -5   6   0        194.76        185.38         4.87 o                         
  -4   6   0         63.79         67.61         1.68 o                         
  -3   6   0          0.89          2.31         0.78 o                         
  -2   6   0          0.64          1.25         0.69 o                         
  -1   6   0        153.90        139.09         3.41 o                         
   0   6   0        420.61        405.42         6.83 o                         
   1   6   0        134.87        128.67         3.84 o                         
   2   6   0        279.59        274.11         3.85 o                         
   3   6   0        258.58        259.53         7.57 o                         
   4   6   0          0.88          0.94         0.63 o                         
   5   6   0         31.59         27.46         1.10 o                         
   6   6   0         22.93         26.02         1.11 o                         
   7   6   0        607.20        622.90         8.05 o                         
   8   6   0        313.38        254.99        30.00 o                         
   9   6   0         30.90         25.79         2.37 o                         
  -5   7   0         63.62         55.92         2.10 o                         
  -4   7   0       1279.53       1243.59        20.68 o                         
  -3   7   0        393.47        379.23        11.98 o                         
  -2   7   0        103.70        106.10         4.51 o                         
  -1   7   0        862.56        875.91        18.70 o                         
   0   7   0        484.90        452.25         6.02 o                         
   1   7   0         92.73         95.66         2.41 o                         
   2   7   0         16.50         19.50         1.48 o                         
   3   7   0       2516.78       2646.19        42.56 o                         
   4   7   0        729.33        675.29         9.22 o                         
   5   7   0       1288.79       1283.34        18.19 o                         
   6   7   0        103.45        102.32         2.18 o                         
   7   7   0        985.31        996.49        10.49 o                         
   8   7   0         34.32         35.16         1.67 o                         
  -4   8   0         29.33         26.87         1.25 o                         
  -3   8   0         83.41         95.64         2.09 o                         
  -2   8   0        399.43        419.12        10.95 o                         
  -1   8   0        335.57        298.60        13.42 o                         
   0   8   0         83.40         97.69         3.45 o                         
   1   8   0        224.88        234.06         5.85 o                         
   2   8   0          0.25          4.36         1.55 o                         
   3   8   0         95.66        102.51         5.84 o                         
   4   8   0          0.14          2.67         1.66 o                         
   5   8   0        627.87        641.96         9.61 o                         
   6   8   0        141.84        146.03         2.56 o                         
   7   8   0        175.73        172.96         2.93 o                         
   8   8   0        117.74        124.71         3.40 o                         
  -2   9   0        208.46        238.68         6.82 o                         
  -1   9   0         22.60         24.50         1.45 o                         
   0   9   0          4.62          6.43         2.64 o                         
   1   9   0          1.97          5.15         1.07 o                         
   2   9   0        121.91        142.71         4.70 o                         
   3   9   0        773.16        851.30        14.66 o                         
   4   9   0          2.58          3.35         1.10 o                         
   5   9   0        114.90        111.09         3.22 o                         
   6   9   0        136.90        148.08         2.63 o                         
   7   9   0         14.67         15.78         1.20 o                         
   8   9   0          0.68          3.43         0.87 o                         
  -1  10   0         20.57         24.25         1.70 o                         
   0  10   0        111.81         98.53         2.03 o                         
   1  10   0          2.28          3.94         0.85 o                         
   2  10   0         41.56         50.29         2.67 o                         
   3  10   0        590.87        691.94        12.33 o                         
   4  10   0        338.87        351.65         5.86 o                         
   5  10   0        111.36        107.00         2.64 o                         
   6  10   0        275.77        285.86         7.86 o                         
   3  11   0        110.08        109.36         3.97 o                         
   4  11   0          0.32          1.20         0.78 o                         
  -6 -10   1        147.29        130.27         4.53 o                         
  -4 -10   1         30.46         22.77         2.56 o                         
  -3 -10   1        319.35        327.02         6.92 o                         
  -2 -10   1        376.54        350.35         7.15 o                         
  -1 -10   1        832.86        868.69        13.97 o                         
   0 -10   1        133.34        130.18         3.71 o                         
   1 -10   1        122.09        136.27         4.13 o                         
  -7  -9   1        256.47        267.11         5.35 o                         
  -6  -9   1          7.69          5.39         1.06 o                         
  -5  -9   1          4.21          4.85         2.31 o                         
  -4  -9   1         24.07         20.74         2.07 o                         
  -3  -9   1         16.77         23.22         1.79 o                         
  -2  -9   1         52.43         54.06         2.97 o                         
  -1  -9   1        932.05        921.37        15.10 o                         
   0  -9   1        218.73        195.26         7.45 o                         
   1  -9   1        162.26        159.19         4.52 o                         
   2  -9   1         97.23         81.06         5.56 o                         
  -8  -8   1          3.35          2.17         0.92 o                         
  -7  -8   1          1.79          2.12         1.02 o                         
  -6  -8   1          0.01          1.39         1.13 o                         
  -5  -8   1        369.88        357.74         9.29 o                         
  -4  -8   1       1187.89       1178.50        28.19 o                         
  -3  -8   1       1010.32        965.46        23.95 o                         
  -2  -8   1        186.25        176.95         7.63 o                         
  -1  -8   1        383.68        443.56        28.38 o                         
   1  -8   1         98.51         98.38         2.76 o                         
   2  -8   1          2.20          4.10         0.88 o                         
   3  -8   1        448.57        475.25        10.79 o                         
   4  -8   1        229.75        249.86         6.40 o                         
  -8  -7   1        280.21        293.52         5.03 o                         
  -7  -7   1         58.55         64.77         2.40 o                         
  -6  -7   1          3.17          5.07         1.28 o                         
  -5  -7   1         64.52         68.56         2.55 o                         
  -4  -7   1          4.54          6.39         1.17 o                         
  -3  -7   1        732.07        796.65        15.47 o                         
  -2  -7   1         24.23         31.24         1.82 o                         
  -1  -7   1       1446.08       1241.90        15.99 o                         
   0  -7   1          7.81          9.35         1.19 o                         
   1  -7   1         75.54         88.25         4.52 o                         
   2  -7   1         22.30         22.07         1.71 o                         
   3  -7   1        327.61        330.19         5.66 o                         
   4  -7   1         35.57         37.18         1.30 o                         
   5  -7   1          7.07          5.37         0.73 o                         
  -9  -6   1          0.06         -0.06         2.02 o                         
  -8  -6   1          1.24         -0.38         1.96 o                         
  -7  -6   1          0.91          0.81         1.17 o                         
  -6  -6   1       1287.39       1336.87        17.48 o                         
  -5  -6   1       1258.71       1178.83        23.00 o                         
  -4  -6   1        265.75        247.54         4.30 o                         
  -3  -6   1        277.02        252.24         6.06 o                         
  -2  -6   1        286.29        317.78         5.83 o                         
  -1  -6   1        398.84        369.12         5.77 o                         
   0  -6   1        460.14        415.41         5.83 o                         
   1  -6   1        828.78        817.83        13.11 o                         
   2  -6   1          1.64          3.97         0.72 o                         
   3  -6   1        202.94        220.65         4.17 o                         
   4  -6   1          8.55          9.72         0.92 o                         
   5  -6   1        558.82        557.43        18.77 o                         
   6  -6   1        111.45        111.51         2.26 o                         
  -9  -5   1        114.51         99.21         3.30 o                         
  -8  -5   1         33.52         40.25         2.57 o                         
  -7  -5   1         14.65         15.33         1.61 o                         
  -6  -5   1        234.18        251.61         4.28 o                         
  -5  -5   1        848.23        858.55        16.21 o                         
  -4  -5   1        125.50        170.75         5.98 o                         
  -3  -5   1       2319.45       2196.62        63.67 o                         
  -2  -5   1         32.87         34.07         1.68 o                         
  -1  -5   1       2222.83       2237.55        23.95 o                         
   0  -5   1        807.35        795.60        17.41 o                         
   1  -5   1        777.98        782.71        41.50 o                         
   2  -5   1        368.60        423.25         6.51 o                         
   3  -5   1        491.37        494.62        11.29 o                         
   4  -5   1        213.21        215.72         7.19 o                         
   5  -5   1         58.39         57.30         2.22 o                         
   6  -5   1        153.28        167.56         3.48 o                         
   7  -5   1        164.19        162.34         4.58 o                         
  -9  -4   1        180.43        133.88         8.02 o                         
  -8  -4   1        315.00        392.19         7.99 o                         
  -7  -4   1         10.95          8.55         2.81 o                         
  -6  -4   1        409.88        439.89         8.50 o                         
  -5  -4   1         28.03         28.65         1.90 o                         
  -4  -4   1        365.01        379.83         6.62 o                         
  -3  -4   1        824.97        723.51        34.53 o                         
  -2  -4   1        203.19        167.69         5.26 o                         
  -1  -4   1        343.51        335.01         4.16 o                         
   0  -4   1          2.65         10.93         1.00 o                         
   1  -4   1        160.30        143.84         3.67 o                         
   2  -4   1         79.26         79.39         4.20 o                         
   3  -4   1         20.07         18.18         1.10 o                         
   4  -4   1          7.31          8.61         0.87 o                         
   5  -4   1         15.85         17.89         1.34 o                         
   6  -4   1        185.13        178.47         5.74 o                         
   7  -4   1         28.10         26.75         2.36 o                         
  -9  -3   1         13.17          8.15         1.11 o                         
  -8  -3   1        518.85        562.88        14.46 o                         
  -7  -3   1         88.12         89.86         5.44 o                         
  -6  -3   1          6.89          7.84         1.36 o                         
  -5  -3   1        633.46        789.65        19.05 o                         
  -4  -3   1         31.57         42.96         3.44 o                         
  -3  -3   1        109.34        162.98         4.88 o                         
  -2  -3   1       4396.65       4244.07        41.30 o                         
  -1  -3   1       1837.59       1718.59        51.68 o                         
   0  -3   1       1561.70       1612.77        37.56 o                         
   1  -3   1        867.64        977.26        18.03 o                         
   2  -3   1       5403.54       5499.57       109.20 o                         
   3  -3   1         23.26         35.65         1.53 o                         
   4  -3   1        277.42        286.73         7.68 o                         
   5  -3   1       2108.96       2195.83        20.15 o                         
   6  -3   1          1.98          2.13         0.99 o                         
   7  -3   1          4.71          5.45         2.09 o                         
   8  -3   1         48.02         49.75         1.93 o                         
  -8  -2   1         28.78         30.10         3.13 o                         
  -7  -2   1         27.25         25.64         3.32 o                         
  -6  -2   1         15.95         15.54         2.21 o                         
  -5  -2   1         99.60        105.51         3.81 o                         
  -4  -2   1         76.18        112.11         5.41 o                         
  -3  -2   1       1391.39       1980.85        28.66 o                         
  -2  -2   1        129.83        137.34         3.19 o                         
  -1  -2   1         56.37         61.47        16.23 o                         
   0  -2   1       1315.69       1106.96        12.87 o                         
   1  -2   1        123.89        165.02         5.01 o                         
   2  -2   1         32.83         42.09         2.44 o                         
   3  -2   1        794.10        730.75         8.66 o                         
   4  -2   1       3334.28       3258.13        32.52 o                         
   5  -2   1        109.15        116.33         3.33 o                         
   7  -2   1         24.68         25.81         2.88 o                         
   8  -2   1        170.85        182.46         4.37 o                         
  -9  -1   1        133.25        101.20         3.95 o                         
  -8  -1   1         59.53         57.90         3.79 o                         
  -7  -1   1        953.83        891.88        79.30 o                         
  -6  -1   1          9.76         10.89         1.25 o                         
  -5  -1   1        796.79        799.32        12.66 o                         
  -4  -1   1        367.44        356.44         8.45 o                         
  -3  -1   1       1126.91       1163.52        15.43 o                         
  -2  -1   1        107.26        119.78         2.57 o                         
  -1  -1   1       4136.35       4835.24        65.77 o                         
   0  -1   1         33.28         31.44         1.55 o                         
   1  -1   1       4426.28       4145.00        45.48 o                         
   2  -1   1       1507.00       1570.24        35.10 o                         
   3  -1   1       2860.90       2741.70        58.25 o                         
   4  -1   1       1654.68       1658.34        18.46 o                         
   5  -1   1          6.19          7.79         0.65 o                         
   6  -1   1        304.17        304.98         5.22 o                         
   7  -1   1         30.27         36.67         3.41 o                         
   8  -1   1        539.71        496.28        14.71 o                         
   9  -1   1          5.22          4.96         1.25 o                         
  -8   0   1         38.17         38.84         1.79 o                         
  -7   0   1        158.72        133.50         4.49 o                         
  -6   0   1          8.53          5.12         1.03 o                         
  -5   0   1       1736.49       1464.95        28.32 o                         
  -4   0   1       1495.78       1570.61        34.45 o                         
  -3   0   1       1925.09       2015.46        20.51 o                         
  -2   0   1        316.95        322.22         7.76 o                         
   1   0   1       1964.30       1562.51        30.70 o                         
   2   0   1       4140.77       4256.09        87.27 o                         
   3   0   1        287.25        326.14         4.91 o                         
   4   0   1        597.83        548.46         9.76 o                         
   5   0   1        124.27        120.86         2.14 o                         
   6   0   1       1409.81       1403.28        18.15 o                         
   7   0   1         81.83         77.31         4.61 o                         
   8   0   1         78.89         84.63         3.78 o                         
   9   0   1        351.70        355.94        15.94 o                         
  -8   1   1         23.12         27.74         2.62 o                         
  -7   1   1        222.32        214.83        13.15 o                         
  -6   1   1        155.77        171.28         4.66 o                         
  -5   1   1        172.29        167.19         5.17 o                         
  -4   1   1        105.23        102.47         2.44 o                         
  -3   1   1        909.07       1045.73        34.20 o                         
  -2   1   1        273.02        304.83         7.86 o                         
  -1   1   1       1264.17       1633.77       105.95 o                         
   0   1   1         14.55          6.35         0.63 o                         
   1   1   1       2596.07       2378.37        30.11 o                         
   2   1   1        138.04        159.55         3.10 o                         
   3   1   1        535.48        518.21         7.16 o                         
   4   1   1        740.71        715.42        10.10 o                         
   5   1   1        137.12        132.11         2.38 o                         
   6   1   1         97.89         88.76         2.54 o                         
   7   1   1          2.78          5.64         1.10 o                         
   8   1   1        170.84        179.36         8.34 o                         
   9   1   1         34.05         41.32         4.26 o                         
  -8   2   1         67.06         52.50        12.47 o                         
  -7   2   1       1168.13       1277.64        19.84 o                         
  -6   2   1        129.72        150.46         4.38 o                         
  -5   2   1       1160.45       1125.89        48.76 o                         
  -4   2   1        156.13        147.86         3.27 o                         
  -3   2   1       1311.14       1184.17        15.88 o                         
  -2   2   1       2412.27       2813.33        33.37 o                         
  -1   2   1        845.23        814.84        11.85 o                         
   0   2   1       5019.55       4712.36        65.81 o                         
   1   2   1         41.00         53.52         1.52 o                         
   2   2   1      24770.44      21778.30       277.49 o                         
   3   2   1       4742.17       4337.53        74.75 o                         
   4   2   1       2715.60       2634.58        24.12 o                         
   5   2   1        378.21        366.72         9.51 o                         
   6   2   1          9.60         15.21         0.98 o                         
   7   2   1        150.25        148.32         3.53 o                         
   8   2   1        215.93        227.84         4.59 o                         
   9   2   1        313.43        245.89        23.76 o                         
  -7   3   1        329.59        361.90         6.96 o                         
  -6   3   1        180.19        195.52         5.00 o                         
  -5   3   1        208.76        215.45         4.49 o                         
  -4   3   1        866.24        779.72        15.59 o                         
  -3   3   1        588.51        596.93         7.94 o                         
  -2   3   1          7.29         15.68         1.33 o                         
  -1   3   1        493.89        450.95         9.03 o                         
   0   3   1          0.54          1.98         0.54 o                         
   1   3   1        230.91        168.23         2.57 o                         
   2   3   1       1300.52       1162.31        18.02 o                         
   3   3   1       1222.05       1214.00        13.18 o                         
   4   3   1        520.12        457.59        12.44 o                         
   5   3   1         42.50         51.16         2.34 o                         
   6   3   1          1.65          3.21         0.85 o                         
   7   3   1          1.64          1.95         1.02 o                         
   8   3   1         26.78         28.28         1.85 o                         
   9   3   1        268.86        172.35        13.20 o                         
  -7   4   1        523.10        552.58        25.50 o                         
  -6   4   1          4.38          5.28         1.06 o                         
  -5   4   1        473.52        504.10         7.91 o                         
  -4   4   1        193.44        176.83         3.34 o                         
  -3   4   1         57.88         54.18         2.38 o                         
  -2   4   1       1855.11       1534.55        79.15 o                         
  -1   4   1         75.51         64.73         1.90 o                         
   0   4   1       1066.74       1002.15        11.34 o                         
   1   4   1          6.10          3.27         0.64 o                         
   2   4   1         64.87         32.29         0.96 o                         
   3   4   1          4.44         20.90         1.00 o                         
   4   4   1       1435.89       1359.21        13.33 o                         
   5   4   1       1589.65       1423.81        53.50 o                         
   6   4   1        276.75        292.78         7.45 o                         
   7   4   1        767.39        748.40        10.69 o                         
   8   4   1        469.68        444.92         6.34 o                         
   9   4   1          8.50         10.31         0.94 o                         
  -6   5   1        314.15        314.03         5.96 o                         
  -5   5   1          8.79          9.23         1.00 o                         
  -4   5   1         29.48         34.79         2.17 o                         
  -3   5   1        539.51        514.38         8.21 o                         
  -2   5   1         40.77         35.79         1.16 o                         
  -1   5   1         70.87         65.28         2.04 o                         
   0   5   1       1695.18       1783.16        41.62 o                         
   1   5   1       1597.92       1549.34        36.67 o                         
   2   5   1         32.82         40.18         1.82 o                         
   3   5   1         55.35         56.38         1.93 o                         
   4   5   1          3.45          5.05         0.81 o                         
   5   5   1        918.98        825.31        20.09 o                         
   6   5   1         21.14         23.39         1.33 o                         
   7   5   1        683.06        647.44        10.88 o                         
   8   5   1         17.81         14.89         1.19 o                         
   9   5   1        589.03        512.58        50.58 o                         
  10   5   1         30.65         25.47         2.02 o                         
  -6   6   1        102.68         75.07         2.88 o                         
  -5   6   1          5.08          5.25         0.91 o                         
  -4   6   1        177.06        169.34         7.24 o                         
  -3   6   1        311.21        303.97         4.71 o                         
  -2   6   1       2563.94       2437.57        50.66 o                         
  -1   6   1        835.08        853.26        22.60 o                         
   0   6   1       1439.54       1346.33        53.97 o                         
   1   6   1          4.73          6.93         0.66 o                         
   2   6   1       1197.44       1094.32        33.46 o                         
   3   6   1        241.36        251.28         4.52 o                         
   4   6   1        222.80        225.15         7.08 o                         
   5   6   1          2.08          1.37         0.56 o                         
   6   6   1        319.20        311.87         7.56 o                         
   7   6   1         14.57         12.68         0.99 o                         
   8   6   1        495.07        537.66         8.35 o                         
   9   6   1        198.88        148.42         7.58 o                         
  -5   7   1          1.47          0.84         0.66 o                         
  -4   7   1          7.24          7.94         0.76 o                         
  -3   7   1         88.74         85.78         2.81 o                         
  -2   7   1        184.82        188.07         4.05 o                         
  -1   7   1       1347.53       1368.41        22.81 o                         
   0   7   1       1404.88       1361.91        46.16 o                         
   1   7   1         54.43         51.12         1.68 o                         
   2   7   1        567.31        558.31         6.74 o                         
   3   7   1          2.19          2.71         1.02 o                         
   4   7   1        228.60        202.15         5.15 o                         
   5   7   1        220.74        197.50         2.83 o                         
   6   7   1          8.98          7.31         0.90 o                         
   7   7   1        329.98        338.98         4.25 o                         
   8   7   1         19.76         21.21         0.99 o                         
   9   7   1        187.71        132.94         3.34 o                         
  -4   8   1         49.15         34.75         1.95 o                         
  -3   8   1         76.21         76.08         1.82 o                         
  -2   8   1         33.14         38.87         1.52 o                         
  -1   8   1        347.72        363.67         6.21 o                         
   0   8   1       1074.03       1140.40        23.41 o                         
   1   8   1         36.32         36.18         3.80 o                         
   2   8   1          5.94          4.19         1.35 o                         
   3   8   1         40.69         50.46         4.06 o                         
   4   8   1        124.27        113.25        11.34 o                         
   5   8   1        440.74        423.44         6.41 o                         
   6   8   1        188.99        188.25         3.27 o                         
   7   8   1         52.02         60.57         1.77 o                         
   8   8   1          0.10          0.72         0.60 o                         
  -2   9   1        433.03        477.73        11.35 o                         
  -1   9   1          2.24          3.12         0.75 o                         
   0   9   1        235.28        251.92        17.90 o                         
   1   9   1        548.01        612.23         7.95 o                         
   2   9   1        651.66        692.09        12.92 o                         
   3   9   1         54.00         58.20         2.39 o                         
   4   9   1          3.18          7.50         1.41 o                         
   5   9   1       1290.44       1375.46        17.80 o                         
   6   9   1        343.59        346.96         5.25 o                         
   7   9   1        484.52        527.54         6.45 o                         
   8   9   1          4.99          8.55         1.06 o                         
   0  10   1        131.14        128.80         5.08 o                         
   1  10   1         25.71         22.89         1.05 o                         
   2  10   1          2.44          2.50         0.79 o                         
   3  10   1        329.81        320.16         7.06 o                         
   4  10   1          2.09          3.75         0.88 o                         
   5  10   1          3.85          9.80         1.59 o                         
   6  10   1          9.05         11.41         1.41 o                         
   7  10   1        126.03        117.81         4.77 o                         
   2  11   1        302.42        301.77         8.13 o                         
   3  11   1        205.43        192.14         3.25 o                         
   4  11   1         19.63         15.72         1.65 o                         
  -5 -10   2         10.38          3.98         1.01 o                         
  -4 -10   2        205.16        199.97         6.43 o                         
  -3 -10   2          2.19          2.34         0.98 o                         
  -2 -10   2          9.50         11.38         1.13 o                         
  -1 -10   2         39.93         42.81         2.85 o                         
   0 -10   2         65.07         56.34         5.22 o                         
  -7  -9   2        319.40        326.77         5.93 o                         
  -6  -9   2        109.89        118.27         3.39 o                         
  -5  -9   2        206.90        215.69         7.54 o                         
  -4  -9   2         40.30         56.80         4.02 o                         
  -3  -9   2         87.57         99.92         5.26 o                         
  -2  -9   2          0.78          2.73         1.23 o                         
  -1  -9   2        322.98        314.28        29.88 o                         
   0  -9   2         98.02        113.38         5.26 o                         
   1  -9   2          2.71          1.94         0.88 o                         
   2  -9   2         79.28         87.16         5.81 o                         
  -7  -8   2          2.10          4.28         0.99 o                         
  -6  -8   2        402.33        424.72         7.98 o                         
  -5  -8   2          6.61         10.25         1.37 o                         
  -4  -8   2        725.74        821.52        20.90 o                         
  -3  -8   2         37.08         40.60         3.89 o                         
  -2  -8   2        443.88        433.11        36.24 o                         
  -1  -8   2        975.30        969.68        38.09 o                         
   0  -8   2       1106.19        979.02        27.43 o                         
   1  -8   2        422.74        393.31        12.80 o                         
   2  -8   2       1065.97       1066.39        16.51 o                         
   3  -8   2       1267.69       1299.36        15.82 o                         
   4  -8   2         88.53         99.14         6.75 o                         
  -7  -7   2         10.89         11.17         1.36 o                         
  -6  -7   2         13.88         13.20         1.48 o                         
  -5  -7   2          7.14          9.53         1.24 o                         
  -4  -7   2         10.91         15.65         1.57 o                         
  -3  -7   2        204.83        237.59         6.74 o                         
  -2  -7   2        270.21        260.33         7.66 o                         
  -1  -7   2        235.86        238.73         5.57 o                         
   0  -7   2          7.60          7.82         1.12 o                         
   1  -7   2        621.83        601.12        14.05 o                         
   2  -7   2          6.45          7.91         1.28 o                         
   3  -7   2        158.82        161.64         3.76 o                         
   4  -7   2        352.00        351.56        15.08 o                         
   5  -7   2          8.85          9.53         0.92 o                         
  -8  -6   2        665.15        743.74        13.66 o                         
  -7  -6   2         23.60         30.89         2.18 o                         
  -6  -6   2        288.70        312.34         6.94 o                         
  -5  -6   2        464.73        477.92         9.02 o                         
  -4  -6   2        155.47        150.30         4.55 o                         
  -3  -6   2        348.50        308.03         7.55 o                         
  -2  -6   2       3395.71       3326.26        80.47 o                         
  -1  -6   2          4.22          4.03         0.88 o                         
   0  -6   2       2279.91       2210.58        21.85 o                         
   1  -6   2       1516.27       1373.60        45.48 o                         
   2  -6   2        422.62        421.68         6.91 o                         
   3  -6   2        156.82        150.24         4.97 o                         
   4  -6   2        304.50        310.04         7.11 o                         
   5  -6   2         84.85         81.38         3.45 o                         
   6  -6   2          9.38         12.31         1.04 o                         
  -9  -5   2          0.67          0.69         1.98 o                         
  -8  -5   2        535.33        674.35         9.33 o                         
  -7  -5   2         29.72         38.30         3.83 o                         
  -6  -5   2        206.33        276.78         6.47 o                         
  -5  -5   2         32.60         32.81         1.44 o                         
  -4  -5   2        471.98        466.11         7.65 o                         
  -3  -5   2         89.26         62.32         3.99 o                         
  -2  -5   2          0.12          0.64         0.81 o                         
  -1  -5   2       1833.69       1756.98        29.83 o                         
   0  -5   2         11.77         11.45         0.79 o                         
   1  -5   2         39.95         35.13         1.32 o                         
   2  -5   2        138.53        130.72         3.75 o                         
   3  -5   2        458.94        481.02        12.17 o                         
   4  -5   2        122.49        127.74         2.31 o                         
   5  -5   2         14.62         17.02         1.32 o                         
   6  -5   2        453.71        439.61         9.27 o                         
   7  -5   2          7.57          5.42         0.76 o                         
  -9  -4   2         79.85         54.23         2.97 o                         
  -8  -4   2       1237.95       1691.48        35.69 o                         
  -7  -4   2         19.84         20.32         2.50 o                         
  -6  -4   2          0.96          1.66         1.19 o                         
  -5  -4   2        277.41        321.89         9.61 o                         
  -4  -4   2        358.69        329.61         5.68 o                         
  -3  -4   2        448.29        487.65        26.85 o                         
  -2  -4   2       1652.91       1750.34        37.78 o                         
  -1  -4   2        429.15        404.84         8.96 o                         
   0  -4   2        573.02        626.98         9.32 o                         
   1  -4   2        463.73        539.33        25.30 o                         
   2  -4   2       1365.70       1422.65        15.71 o                         
   3  -4   2        338.37        321.78         5.44 o                         
   4  -4   2         51.22         53.49         1.63 o                         
   5  -4   2        189.31        202.78         3.33 o                         
   6  -4   2         64.05         69.23         3.46 o                         
   7  -4   2         92.59         96.31         3.04 o                         
  -9  -3   2         19.82         11.03         1.88 o                         
  -8  -3   2         51.69         66.37         4.15 o                         
  -7  -3   2         31.28         29.59         2.24 o                         
  -6  -3   2        262.93        287.01        29.29 o                         
  -5  -3   2        111.91        133.69         3.47 o                         
  -4  -3   2        371.77        473.79        10.26 o                         
  -3  -3   2       5591.47       5698.47        75.36 o                         
  -2  -3   2         67.93         48.94         2.55 o                         
  -1  -3   2        908.87        897.37        17.65 o                         
   0  -3   2        672.85        753.37        11.72 o                         
   1  -3   2       4559.26       5089.67        62.18 o                         
   2  -3   2         21.87         35.82         1.73 o                         
   3  -3   2         11.81          9.56         0.83 o                         
   4  -3   2        976.38        963.61        24.81 o                         
   5  -3   2        937.26        921.72        23.12 o                         
   6  -3   2          3.61          4.53         0.92 o                         
   7  -3   2        340.42        301.34         9.09 o                         
   8  -3   2        390.92        417.07         7.28 o                         
  -9  -2   2          0.71          0.72         0.63 o                         
  -8  -2   2         58.85         60.95         3.86 o                         
  -7  -2   2         21.24         18.17         1.66 o                         
  -6  -2   2        220.04        212.62         9.22 o                         
  -5  -2   2         33.56         28.58         1.47 o                         
  -4  -2   2         83.28         82.95         4.54 o                         
  -3  -2   2          0.42          8.82         0.86 o                         
  -2  -2   2        893.29        697.54        10.40 o                         
  -1  -2   2       1407.02       1502.36       135.12 o                         
   0  -2   2          0.08          0.96         0.46 o                         
   1  -2   2        397.95        504.08        13.87 o                         
   2  -2   2         11.04         33.17         1.28 o                         
   3  -2   2          8.39         12.07         0.86 o                         
   4  -2   2        455.48        468.55         9.65 o                         
   5  -2   2        703.76        716.53        14.53 o                         
   6  -2   2        307.73        298.97         6.75 o                         
   7  -2   2         24.20         23.07         2.80 o                         
   8  -2   2         28.33         30.25         1.55 o                         
  -8  -1   2        282.09        276.67        11.02 o                         
  -7  -1   2          1.79          5.88         1.70 o                         
  -6  -1   2          5.33          7.21         0.93 o                         
  -5  -1   2       2651.32       2698.07        86.86 o                         
  -4  -1   2         10.21          4.57         1.28 o                         
  -3  -1   2         58.64         32.10         1.49 o                         
  -2  -1   2        851.34        805.99        10.31 o                         
  -1  -1   2       6425.59       6205.81       186.21 o                         
   0  -1   2         33.70          0.13         0.38 o                         
   1  -1   2        383.97        443.68        13.96 o                         
   2  -1   2       3385.52       3179.30        29.60 o                         
   3  -1   2       1216.71       1390.48        15.67 o                         
   4  -1   2         81.65         71.16         1.95 o                         
   5  -1   2       1051.04       1100.41        12.96 o                         
   6  -1   2        554.69        545.75        17.11 o                         
   7  -1   2       1190.27       1363.89        30.30 o                         
   8  -1   2         67.14         70.03         2.95 o                         
   9  -1   2        251.99        262.10        21.07 o                         
  -8   0   2          0.64          1.94         1.29 o                         
  -7   0   2        117.52        115.86         3.85 o                         
  -6   0   2          9.69          8.10         1.14 o                         
  -5   0   2         80.61         88.26         3.51 o                         
  -4   0   2         13.77         17.68         1.13 o                         
  -3   0   2        394.53        365.62         5.75 o                         
  -2   0   2         83.67         71.57         3.17 o                         
  -1   0   2        648.64        723.33         9.18 o                         
   0   0   2        207.62        160.35         5.05 o                         
   1   0   2        452.18        290.85         7.10 o                         
   2   0   2       3463.50       3568.84        39.59 o                         
   3   0   2        112.98         98.83         1.72 o                         
   4   0   2         73.39         63.16         1.72 o                         
   5   0   2        960.27       1002.96        13.37 o                         
   6   0   2        406.96        371.28         5.76 o                         
   7   0   2        109.59        116.18         3.21 o                         
   8   0   2       1767.13       2009.75        30.09 o                         
   9   0   2         27.00         28.08         1.76 o                         
  -8   1   2         92.68        109.36         4.28 o                         
  -7   1   2        338.85        387.29        19.22 o                         
  -6   1   2        459.58        459.19         9.14 o                         
  -5   1   2        512.16        497.64         9.20 o                         
  -4   1   2        695.40        575.24         8.31 o                         
  -3   1   2       4113.51       4173.63        84.11 o                         
  -2   1   2       1738.77       1597.89        26.57 o                         
  -1   1   2       7852.61       8657.60       103.27 o                         
   0   1   2         82.55         98.93         3.01 o                         
   1   1   2       2266.38       1986.59        28.18 o                         
   2   1   2       1592.70       1663.09        15.18 o                         
   3   1   2        813.16        823.24        17.61 o                         
   4   1   2          4.94         11.52         0.97 o                         
   5   1   2       1914.49       1883.18        20.84 o                         
   6   1   2        900.94        930.94        11.97 o                         
   7   1   2         54.45         53.65         3.59 o                         
   8   1   2          4.62          4.08         1.11 o                         
   9   1   2        127.23        136.40        10.78 o                         
  -8   2   2         47.33         39.96         2.29 o                         
  -7   2   2        590.84        601.58        31.73 o                         
  -6   2   2         43.47         52.49         2.25 o                         
  -5   2   2        904.51        879.66        12.61 o                         
  -4   2   2          3.74          3.12         0.70 o                         
  -3   2   2        153.66        163.80         7.09 o                         
  -2   2   2         83.85         75.77         6.13 o                         
  -1   2   2      10455.16      10258.65       196.84 o                         
   0   2   2       3537.52       3475.98        50.71 o                         
   1   2   2        285.75        318.55         7.32 o                         
   2   2   2       2978.74       3204.09        55.44 o                         
   3   2   2        170.04        219.81         2.70 o                         
   4   2   2          5.70          5.17         0.80 o                         
   5   2   2       1099.76       1113.17        15.36 o                         
   6   2   2       1312.06       1285.71        13.62 o                         
   7   2   2         74.41         73.47         2.21 o                         
   8   2   2        295.91        323.82         5.79 o                         
   9   2   2         96.47        109.34         2.39 o                         
  10   2   2        149.85        141.94         4.57 o                         
  -7   3   2          0.63          1.00         1.17 o                         
  -6   3   2        120.21        150.63        10.34 o                         
  -5   3   2        222.37        204.39         5.22 o                         
  -4   3   2        723.16        715.22         6.90 o                         
  -3   3   2        209.51        220.27         4.02 o                         
  -2   3   2        582.01        575.82        11.62 o                         
  -1   3   2        257.39        289.13         5.05 o                         
   0   3   2       1688.04       1611.26        22.32 o                         
   1   3   2         18.12          6.09         0.59 o                         
   2   3   2        291.45        354.45         6.26 o                         
   3   3   2         98.36        122.30         2.95 o                         
   4   3   2        137.03         86.96         2.87 o                         
   5   3   2         47.90         59.58         1.72 o                         
   6   3   2        202.55        191.79         3.33 o                         
   7   3   2         47.19         43.90         1.62 o                         
   8   3   2        145.88        140.92         3.86 o                         
   9   3   2        102.05         88.62         6.27 o                         
  10   3   2        310.18        329.51         8.36 o                         
  -7   4   2         23.18         16.35         3.32 o                         
  -6   4   2          8.73          9.92         1.44 o                         
  -5   4   2        293.40        302.69         4.24 o                         
  -4   4   2          1.71          0.40         0.92 o                         
  -3   4   2       1947.44       1939.77        43.78 o                         
  -2   4   2        346.61        304.89        20.08 o                         
  -1   4   2        690.69        572.77        11.35 o                         
   0   4   2         64.22         98.23         2.24 o                         
   1   4   2        326.78        286.80         5.61 o                         
   2   4   2       1001.41       1113.21        24.19 o                         
   3   4   2        121.54         99.61         3.17 o                         
   4   4   2       8101.18       7265.09        89.59 o                         
   5   4   2       1481.21       1357.74        12.94 o                         
   6   4   2       1739.27       1860.29        58.47 o                         
   7   4   2          1.02          2.98         0.97 o                         
   8   4   2          3.11          4.70         1.03 o                         
   9   4   2         19.47         17.85         1.08 o                         
  10   4   2         62.21         28.29         1.49 o                         
  -6   5   2        143.51        145.79         4.87 o                         
  -5   5   2        663.10        709.67        15.43 o                         
  -4   5   2        273.76        278.27         5.91 o                         
  -3   5   2        136.96        140.92         2.85 o                         
  -2   5   2        101.82        107.11         1.71 o                         
  -1   5   2        293.85        282.26         6.04 o                         
   0   5   2        166.42        158.07         3.48 o                         
   1   5   2       2055.04       2182.83        55.56 o                         
   2   5   2       4106.12       4030.90        35.32 o                         
   3   5   2        424.08        420.08        16.15 o                         
   4   5   2        296.55        273.54         7.74 o                         
   5   5   2        272.73        270.73         3.48 o                         
   6   5   2        142.99        160.80         2.90 o                         
   7   5   2       1230.37       1244.85        14.34 o                         
   8   5   2        256.22        271.90         4.05 o                         
   9   5   2         13.87         11.25         0.98 o                         
  10   5   2         40.18         33.71         1.86 o                         
  -5   6   2        940.02       1044.96        14.15 o                         
  -4   6   2         32.49         30.31         1.29 o                         
  -3   6   2        487.43        516.86        15.89 o                         
  -2   6   2        218.97        223.02         3.91 o                         
  -1   6   2         42.94         36.66         1.49 o                         
   0   6   2        480.71        475.31         9.14 o                         
   1   6   2        323.42        303.84         3.73 o                         
   2   6   2        186.64        191.90         4.46 o                         
   3   6   2        388.91        328.45         9.84 o                         
   4   6   2        564.55        493.57        21.88 o                         
   5   6   2        318.22        283.03         3.66 o                         
   6   6   2        598.43        596.05        16.86 o                         
   7   6   2       1383.81       1503.13        12.61 o                         
   8   6   2          1.17          0.66         0.94 o                         
   9   6   2         58.32         62.55         1.77 o                         
  -4   7   2        130.52        122.03         2.44 o                         
  -3   7   2         31.87         39.68         1.70 o                         
  -2   7   2        349.85        381.86         8.44 o                         
  -1   7   2          3.29          4.98         1.12 o                         
   0   7   2        268.30        269.04         4.13 o                         
   1   7   2          6.73          4.79         0.74 o                         
   2   7   2        378.39        363.90         7.48 o                         
   3   7   2         11.25         15.71         0.83 o                         
   4   7   2        449.37        421.27        13.12 o                         
   5   7   2        432.31        417.21         4.61 o                         
   6   7   2        141.23        137.41         2.53 o                         
   7   7   2        296.47        324.64        10.37 o                         
   8   7   2          1.84          2.67         0.77 o                         
   9   7   2         18.61         18.81         0.95 o                         
  -3   8   2          9.20         12.92         1.04 o                         
  -2   8   2         69.37         71.73         1.95 o                         
  -1   8   2          9.35          8.91         1.07 o                         
   0   8   2        183.16        194.37         3.26 o                         
   1   8   2       1545.11       1587.10        23.96 o                         
   2   8   2        889.68        877.01        17.02 o                         
   3   8   2        273.88        250.73         7.69 o                         
   4   8   2          0.87          2.60         1.03 o                         
   5   8   2        395.62        412.52         5.59 o                         
   6   8   2         19.11         18.47         1.07 o                         
   7   8   2         58.02         56.32         1.79 o                         
   8   8   2        158.99        176.97         3.41 o                         
   9   8   2        131.18        129.72         2.58 o                         
  -2   9   2          1.82          1.13         0.67 o                         
  -1   9   2          0.81          1.34         0.67 o                         
   0   9   2         56.02         58.48         2.59 o                         
   1   9   2        265.25        292.48        10.05 o                         
   2   9   2       1396.22       1417.43        37.56 o                         
   3   9   2         23.06         25.52         1.73 o                         
   4   9   2        920.77        921.09        15.12 o                         
   5   9   2          0.10          0.53         1.32 o                         
   6   9   2         74.10         78.15         2.35 o                         
   7   9   2         37.47         38.21         1.33 o                         
   8   9   2         29.63         28.77         1.13 o                         
   0  10   2          1.12          1.13         1.12 o                         
   1  10   2         14.38         15.47         1.01 o                         
   2  10   2          0.85          2.18         0.87 o                         
   3  10   2        446.18        465.42         6.16 o                         
   4  10   2          6.42          9.01         0.92 o                         
   5  10   2          0.99          1.26         1.33 o                         
   6  10   2         31.99         33.73         1.83 o                         
   7  10   2         31.97         38.43         1.17 o                         
   2  11   2        577.14        614.06         7.85 o                         
   3  11   2        411.06        441.12         7.25 o                         
   4  11   2        279.47        260.01        40.77 o                         
  -4 -10   3         25.81         10.24         1.84 o                         
  -3 -10   3        175.11        115.18         4.23 o                         
  -2 -10   3         67.42         47.87         2.67 o                         
  -6  -9   3         26.41         12.68         1.76 o                         
  -4  -9   3         10.83         11.20         2.12 o                         
  -3  -9   3        326.48        299.47         9.10 o                         
  -2  -9   3          5.74          3.92         0.99 o                         
  -1  -9   3        164.79        168.86         5.85 o                         
   0  -9   3          3.85          5.74         1.47 o                         
   1  -9   3         27.78         17.52         1.31 o                         
   2  -9   3        630.11        419.26        10.32 o                         
  -7  -8   3          0.03          0.23         0.64 o                         
  -6  -8   3        253.03        254.88         5.50 o                         
  -5  -8   3          1.95          2.71         0.91 o                         
  -4  -8   3        584.07        569.21        27.10 o                         
  -3  -8   3         17.67         17.40         2.02 o                         
  -2  -8   3       1028.36       1003.31        59.56 o                         
  -1  -8   3         43.97         42.18         2.55 o                         
   0  -8   3         55.86         52.43         2.69 o                         
   1  -8   3         40.17         47.46         1.71 o                         
   2  -8   3         97.56         98.78         2.64 o                         
   3  -8   3        147.17        160.04         3.19 o                         
  -7  -7   3        214.95        238.27         5.23 o                         
  -6  -7   3        198.64        204.32         4.40 o                         
  -5  -7   3        303.49        320.29         5.89 o                         
  -4  -7   3         73.21         85.92         2.52 o                         
  -3  -7   3        593.72        626.31        11.93 o                         
  -2  -7   3        123.42        146.99         4.64 o                         
  -1  -7   3        216.22        300.44        10.42 o                         
   0  -7   3        137.71        156.05         6.70 o                         
   1  -7   3        344.18        338.96         6.00 o                         
   2  -7   3        176.83        201.44         4.30 o                         
   3  -7   3         95.24         94.81         2.76 o                         
   4  -7   3        622.44        661.18         9.14 o                         
   5  -7   3          9.57          6.91         0.82 o                         
  -8  -6   3          2.33          2.95         0.81 o                         
  -7  -6   3        113.84        147.66         4.05 o                         
  -6  -6   3         60.98         70.00         2.65 o                         
  -5  -6   3        533.69        576.90         9.74 o                         
  -4  -6   3       2569.43       2453.02        65.21 o                         
  -3  -6   3         10.20         11.54         0.95 o                         
  -2  -6   3       1056.81       1047.86        26.00 o                         
  -1  -6   3        237.66        225.88         4.59 o                         
   0  -6   3          4.56          4.76         0.65 o                         
   1  -6   3          1.92          2.70         0.67 o                         
   2  -6   3       1820.30       1652.70        30.51 o                         
   3  -6   3        607.90        653.39         9.83 o                         
   4  -6   3        666.49        677.43        20.08 o                         
   5  -6   3        320.96        312.66         6.63 o                         
   6  -6   3        644.50        541.49        25.38 o                         
  -8  -5   3         36.32         49.91         2.91 o                         
  -7  -5   3        308.39        401.73        13.29 o                         
  -6  -5   3        136.55        178.44         5.01 o                         
  -5  -5   3        250.29        233.65        12.86 o                         
  -4  -5   3        133.82        142.28         6.24 o                         
  -3  -5   3        130.60        159.58         4.32 o                         
  -2  -5   3        267.51        287.68         4.97 o                         
  -1  -5   3        169.95        197.43         5.24 o                         
   0  -5   3        174.83        179.00         9.47 o                         
   1  -5   3        159.91        141.98         3.78 o                         
   2  -5   3          1.46          2.19         0.61 o                         
   3  -5   3          2.26          2.88         0.75 o                         
   4  -5   3          1.74          2.52         0.69 o                         
   5  -5   3        130.78        138.01         3.04 o                         
   6  -5   3        211.60        224.30         4.30 o                         
   7  -5   3          3.47          2.25         0.63 o                         
  -8  -4   3        479.50        551.92        11.53 o                         
  -7  -4   3        619.84        815.40        60.87 o                         
  -6  -4   3       1551.91       1940.07        42.17 o                         
  -5  -4   3         89.03        125.73         5.92 o                         
  -4  -4   3         18.20         10.48         0.90 o                         
  -3  -4   3         50.34         34.47         1.17 o                         
  -2  -4   3         42.56         38.31         1.34 o                         
  -1  -4   3         37.46         38.70         1.49 o                         
   0  -4   3       4475.46       4612.06       105.85 o                         
   1  -4   3        692.30        681.25        12.13 o                         
   2  -4   3        645.87        584.40        33.85 o                         
   3  -4   3        659.53        592.32         9.83 o                         
   4  -4   3       1043.51        978.20        20.44 o                         
   5  -4   3         56.19         58.42         1.82 o                         
   6  -4   3         10.66         10.03         0.99 o                         
   7  -4   3        199.60        174.41         9.28 o                         
  -8  -3   3          9.34          9.86         1.09 o                         
  -7  -3   3          0.02          0.13         1.19 o                         
  -6  -3   3         78.27         80.02         3.25 o                         
  -5  -3   3         40.47         44.03         2.46 o                         
  -4  -3   3       1038.07       1056.05        27.78 o                         
  -3  -3   3         27.08         24.46         1.92 o                         
  -2  -3   3         84.15         69.34         2.86 o                         
  -1  -3   3       1138.09       1279.93        34.41 o                         
   0  -3   3        472.91        520.17         9.23 o                         
   1  -3   3         56.36         79.54         2.00 o                         
   2  -3   3          7.08          7.93         0.93 o                         
   3  -3   3        603.61        548.67         8.68 o                         
   4  -3   3        136.14        138.02         2.55 o                         
   5  -3   3          1.46          2.14         0.83 o                         
   6  -3   3        113.93        113.14         3.78 o                         
   7  -3   3         33.22         28.48         2.88 o                         
   8  -3   3         30.93         28.38         1.56 o                         
  -8  -2   3        274.42        262.00        16.07 o                         
  -7  -2   3         22.55         22.99         1.36 o                         
  -6  -2   3        662.33        664.67        11.45 o                         
  -5  -2   3        458.44        470.08         5.85 o                         
  -4  -2   3          1.42          1.55         0.61 o                         
  -3  -2   3          6.24         14.40         1.09 o                         
  -2  -2   3       1763.04       1869.58        45.77 o                         
  -1  -2   3          0.57          2.45         0.53 o                         
   0  -2   3       1504.19       1424.16        15.15 o                         
   1  -2   3        918.43       1032.83        10.19 o                         
   2  -2   3       3152.94       3617.64        67.98 o                         
   3  -2   3        316.38        349.87        13.52 o                         
   4  -2   3        201.37        226.53         5.63 o                         
   5  -2   3         17.24         13.09         0.84 o                         
   6  -2   3        318.21        324.10         5.05 o                         
   7  -2   3         61.35         63.83         2.85 o                         
   8  -2   3          1.03          1.15         1.18 o                         
  -8  -1   3         27.63         30.12         1.82 o                         
  -7  -1   3         17.96         16.59         1.31 o                         
  -6  -1   3        251.93        261.09        11.98 o                         
  -5  -1   3        173.36        185.58         5.50 o                         
  -4  -1   3          5.91          7.14         0.62 o                         
  -3  -1   3       2267.91       2554.39        62.44 o                         
  -2  -1   3        425.42        302.83         3.97 o                         
  -1  -1   3       4084.14       4345.77        38.06 o                         
   0  -1   3         22.39         24.47         1.05 o                         
   1  -1   3       5116.61       5618.82        73.48 o                         
   2  -1   3       1576.23       1661.77        14.68 o                         
   3  -1   3       3001.12       3040.62        63.60 o                         
   4  -1   3        749.56        737.53         9.31 o                         
   5  -1   3         33.34         35.93         1.21 o                         
   6  -1   3         19.11         21.77         3.19 o                         
   7  -1   3       1104.55       1032.63        78.56 o                         
   8  -1   3          1.73          2.05         1.35 o                         
   9  -1   3        153.65        163.58        13.31 o                         
  -8   0   3        181.33        169.58         5.42 o                         
  -7   0   3          4.78          3.97         1.23 o                         
  -6   0   3          0.55          0.88         0.96 o                         
  -5   0   3        167.97        160.96         5.57 o                         
  -4   0   3         22.11         18.04         0.88 o                         
  -3   0   3       1121.25       1115.67        16.68 o                         
  -2   0   3       2769.78       2949.51       120.03 o                         
  -1   0   3        225.23        173.38         6.54 o                         
   0   0   3       5858.84       5335.82        82.04 o                         
   1   0   3          5.01          4.15         0.49 o                         
   2   0   3       3703.23       4181.91        58.24 o                         
   3   0   3       2874.41       2877.50        23.81 o                         
   4   0   3        581.68        564.62         6.60 o                         
   5   0   3         32.08         40.91         1.96 o                         
   6   0   3         61.03         58.18         1.85 o                         
   7   0   3         41.77         48.73         2.64 o                         
   8   0   3        430.37        465.96         9.01 o                         
   9   0   3        199.35        211.82         8.24 o                         
  -8   1   3        702.31        636.83        14.03 o                         
  -7   1   3          3.79          1.31         1.16 o                         
  -6   1   3        112.31        135.01         2.82 o                         
  -5   1   3        275.57        278.80         8.11 o                         
  -4   1   3        186.21        179.66         2.91 o                         
  -3   1   3        427.20        463.11        10.09 o                         
  -2   1   3        625.96        692.93        14.06 o                         
  -1   1   3       1498.88       1446.47        48.80 o                         
   0   1   3          8.73          4.35         0.87 o                         
   1   1   3       4097.37       4204.45        82.65 o                         
   2   1   3       3557.55       3324.68       142.22 o                         
   3   1   3        381.07        352.95         8.98 o                         
   4   1   3        124.83        110.80         2.40 o                         
   5   1   3         36.82         42.99         1.33 o                         
   6   1   3        418.43        421.38         8.71 o                         
   7   1   3        477.68        482.55         7.54 o                         
   8   1   3        477.73        499.48         9.49 o                         
   9   1   3       1091.97       1159.68        37.93 o                         
  -7   2   3          1.88          1.52         1.19 o                         
  -6   2   3        325.51        372.93        19.37 o                         
  -5   2   3        710.00        710.74        26.41 o                         
  -4   2   3         60.68         62.50         2.19 o                         
  -3   2   3        296.73        370.58         6.78 o                         
  -1   2   3       2427.32       2884.16        60.84 o                         
   0   2   3       2794.23       3140.48        84.75 o                         
   1   2   3        505.72        430.01        12.25 o                         
   2   2   3        567.76        617.08        11.11 o                         
   3   2   3        702.80        892.62        32.23 o                         
   4   2   3        176.60        210.51         3.80 o                         
   5   2   3        416.08        438.00         6.59 o                         
   6   2   3        167.44        184.87         2.81 o                         
   7   2   3        139.14        133.36         8.93 o                         
   8   2   3        119.52        117.06         3.42 o                         
   9   2   3         17.62         18.12         1.37 o                         
  10   2   3        334.45        357.42         8.85 o                         
  -7   3   3         35.63         35.76         2.95 o                         
  -6   3   3         87.59         90.08         4.13 o                         
  -5   3   3        375.98        392.10         6.26 o                         
  -4   3   3        218.04        188.78         2.53 o                         
  -3   3   3        399.62        376.90         9.20 o                         
  -2   3   3        968.22        924.43        13.42 o                         
  -1   3   3       6633.12       8491.37       170.35 o                         
   0   3   3        839.59        831.96        16.75 o                         
   1   3   3        577.14        529.63         7.23 o                         
   2   3   3         58.58         29.48         2.90 o                         
   3   3   3        452.04        480.40        11.79 o                         
   4   3   3       2381.17       2285.43        44.08 o                         
   5   3   3       2782.37       2690.22        25.21 o                         
   6   3   3        924.42        826.39        18.41 o                         
   7   3   3       1182.74       1102.91        37.81 o                         
   8   3   3        241.08        232.24         4.60 o                         
   9   3   3        271.08        276.19         4.82 o                         
  10   3   3        186.76        195.94         5.80 o                         
  -6   4   3         49.17         43.61         2.88 o                         
  -5   4   3        126.09        138.92         3.42 o                         
  -4   4   3        142.84        140.07         2.65 o                         
  -3   4   3         45.22         54.50         1.48 o                         
  -2   4   3        337.59        292.97         3.68 o                         
  -1   4   3        621.28        503.38        19.44 o                         
   0   4   3       1012.24       1102.54        20.74 o                         
   1   4   3       1344.96       1247.22        20.00 o                         
   2   4   3        441.13        470.16         7.76 o                         
   3   4   3        190.58        225.04         6.52 o                         
   4   4   3        297.84        394.88         5.04 o                         
   5   4   3        571.56        550.25         5.95 o                         
   6   4   3        651.19        608.61        11.86 o                         
   7   4   3          2.41          3.49         0.81 o                         
   8   4   3        490.68        506.93         7.62 o                         
   9   4   3          0.61          1.99         0.81 o                         
  10   4   3        125.92        112.89         3.79 o                         
  -6   5   3         78.84         66.95         2.83 o                         
  -5   5   3         28.96         28.81         1.57 o                         
  -4   5   3        293.31        301.73         4.63 o                         
  -3   5   3       1435.66       1439.11        12.87 o                         
  -2   5   3        510.94        523.11         5.59 o                         
  -1   5   3        115.63        111.31         4.75 o                         
   0   5   3          5.09          4.68         0.55 o                         
   1   5   3        380.35        393.06        17.99 o                         
   2   5   3        160.01        170.42         7.43 o                         
   3   5   3        935.98        963.37        46.31 o                         
   4   5   3        323.21        320.92         5.43 o                         
   5   5   3       1143.93       1090.56        25.66 o                         
   6   5   3        119.45        129.71         4.78 o                         
   7   5   3        414.59        411.88         5.48 o                         
   8   5   3         28.80         32.37         1.44 o                         
   9   5   3         46.85         44.66         1.67 o                         
  10   5   3          2.45          2.29         0.54 o                         
  -5   6   3          8.04          8.21         1.21 o                         
  -4   6   3          9.36         11.52         1.07 o                         
  -3   6   3        165.16        181.52         5.00 o                         
  -2   6   3         26.49         18.36         1.02 o                         
  -1   6   3       1471.62       1418.85        41.04 o                         
   0   6   3          6.21         12.09         0.64 o                         
   1   6   3         13.35         10.48         0.83 o                         
   2   6   3         26.74         20.41         0.83 o                         
   3   6   3          0.02          0.85         0.52 o                         
   4   6   3        264.65        254.07         9.46 o                         
   5   6   3        141.58        127.15         3.60 o                         
   6   6   3       4424.57       4306.84        90.24 o                         
   7   6   3        675.36        718.19         7.43 o                         
   8   6   3        180.37        184.85         8.36 o                         
   9   6   3        122.68        137.52         3.98 o                         
  10   6   3         25.60         29.77         1.92 o                         
  -4   7   3        260.60        250.41         5.05 o                         
  -3   7   3        324.44        347.30         5.63 o                         
  -1   7   3        754.52        790.61        11.18 o                         
   0   7   3       1562.43       1601.23        33.07 o                         
   1   7   3        250.17        226.25        14.25 o                         
   2   7   3         86.54         73.95         3.48 o                         
   3   7   3        454.56        415.20        27.03 o                         
   4   7   3         50.18         41.27         3.42 o                         
   5   7   3        668.75        592.02        11.98 o                         
   6   7   3        296.48        307.88         6.10 o                         
   7   7   3         67.78         71.15         1.69 o                         
   8   7   3         28.02         29.26         1.11 o                         
   9   7   3         13.47         16.18         1.05 o                         
  -3   8   3        997.63       1029.40        15.70 o                         
  -2   8   3          0.34          1.35         1.13 o                         
  -1   8   3        166.95        183.75         3.94 o                         
   0   8   3        269.68        281.71         5.16 o                         
   1   8   3          4.76          6.36         0.86 o                         
   2   8   3        136.63        136.59         3.31 o                         
   3   8   3        197.93        206.03         3.48 o                         
   4   8   3        561.85        527.34        30.19 o                         
   5   8   3        124.00        117.06         3.40 o                         
   6   8   3         24.06         30.55         1.22 o                         
   7   8   3        286.45        334.22         8.00 o                         
   8   8   3        304.37        302.60         3.93 o                         
   9   8   3        417.17        381.18         6.32 o                         
  -2   9   3         13.57          9.07         1.04 o                         
  -1   9   3        278.61        220.36         7.05 o                         
   0   9   3         25.91         23.45         1.44 o                         
   1   9   3        156.31        150.07         3.41 o                         
   2   9   3          3.98          4.33         1.06 o                         
   3   9   3         51.93         51.34         2.18 o                         
   4   9   3         11.13         10.29         0.88 o                         
   5   9   3          0.52          0.43         1.01 o                         
   6   9   3        111.21        123.40         4.39 o                         
   7   9   3         29.29         33.28         1.05 o                         
   8   9   3          2.15          2.83         0.52 o                         
   0  10   3          0.28          0.41         0.94 o                         
   1  10   3        144.46        146.22         3.64 o                         
   2  10   3        933.66       1000.67        22.04 o                         
   3  10   3        421.53        464.13         6.05 o                         
   4  10   3         61.85         71.41         3.28 o                         
   5  10   3        554.42        539.92         9.34 o                         
   6  10   3         98.18        101.19         4.29 o                         
   7  10   3         25.55         27.66         1.01 o                         
   3  11   3        165.41        158.76         2.94 o                         
   4  11   3       1107.88       1086.42        22.48 o                         
  -4  -9   4         24.23         16.64         2.23 o                         
  -3  -9   4        224.17        220.38         7.13 o                         
  -2  -9   4        541.95        577.82        14.29 o                         
  -1  -9   4        124.40        137.20         5.25 o                         
   0  -9   4         54.39         51.15         3.03 o                         
   1  -9   4       1178.40       1128.55        24.10 o                         
  -6  -8   4          1.12          1.15         0.78 o                         
  -5  -8   4         25.16         20.27         1.90 o                         
  -4  -8   4         19.20         17.49         1.50 o                         
  -3  -8   4         98.62         94.21         5.02 o                         
  -2  -8   4         26.23         42.16         3.53 o                         
  -1  -8   4         92.82         99.06         5.04 o                         
   0  -8   4        286.34        313.33         9.76 o                         
   1  -8   4         21.27         23.78         1.78 o                         
   2  -8   4        459.32        466.26         6.91 o                         
   3  -8   4          7.75         11.86         0.95 o                         
  -7  -7   4         85.55         86.38         2.69 o                         
  -6  -7   4         11.09          6.94         1.15 o                         
  -5  -7   4         29.91         29.58         1.40 o                         
  -4  -7   4        114.28        129.92         2.86 o                         
  -3  -7   4       1874.60       1790.15        39.57 o                         
  -2  -7   4        160.71        164.71         7.16 o                         
  -1  -7   4       1848.90       1730.65        38.05 o                         
   0  -7   4          0.23          2.32         1.04 o                         
   1  -7   4        166.70        184.59         3.04 o                         
   2  -7   4         17.01         10.61         0.95 o                         
   3  -7   4          4.02          4.82         1.04 o                         
   4  -7   4        349.77        382.82         5.93 o                         
  -7  -6   4         30.43         31.98         1.55 o                         
  -6  -6   4          5.74          4.79         1.22 o                         
  -5  -6   4          6.85          7.81         1.11 o                         
  -4  -6   4         24.69         19.68         1.51 o                         
  -3  -6   4        531.34        567.05        10.56 o                         
  -2  -6   4       2699.53       2909.80        46.83 o                         
  -1  -6   4         17.65         22.10         1.48 o                         
   0  -6   4        849.01        821.87        15.85 o                         
   1  -6   4        239.26        230.45         3.61 o                         
   2  -6   4        218.05        249.59         3.74 o                         
   3  -6   4        613.35        605.14         9.85 o                         
   4  -6   4        296.23        296.77         6.77 o                         
   5  -6   4        273.83        281.57         6.78 o                         
   6  -6   4        430.25        331.75        32.54 o                         
  -8  -5   4         77.29         62.09         3.77 o                         
  -7  -5   4         33.21         43.04         2.17 o                         
  -6  -5   4          0.20          0.58         1.14 o                         
  -5  -5   4        137.39        140.14         4.66 o                         
  -4  -5   4          0.59          0.34         0.88 o                         
  -3  -5   4       1542.28       1516.81        27.16 o                         
  -2  -5   4          0.44          2.32         0.67 o                         
  -1  -5   4        330.53        336.29         6.67 o                         
   0  -5   4         20.87         23.54         1.27 o                         
   1  -5   4         45.99         44.60         1.15 o                         
   2  -5   4        222.28        244.20         6.28 o                         
   3  -5   4         61.30         57.57         1.69 o                         
   4  -5   4        295.34        321.31        10.87 o                         
   5  -5   4         31.11         32.84         1.24 o                         
   6  -5   4        110.92        114.64         2.92 o                         
  -8  -4   4         93.09         82.62         4.25 o                         
  -7  -4   4         15.37         19.65         1.61 o                         
  -6  -4   4        266.58        282.75         5.57 o                         
  -5  -4   4        270.20        287.28         7.20 o                         
  -4  -4   4        235.09        239.34         3.73 o                         
  -3  -4   4        952.18        968.32         9.25 o                         
  -2  -4   4       1664.04       1546.62        42.98 o                         
  -1  -4   4       1911.89       1839.70        39.83 o                         
   0  -4   4       2474.28       2431.88        80.37 o                         
   1  -4   4         17.75         19.63         0.84 o                         
   2  -4   4         24.23         33.52         1.31 o                         
   3  -4   4         55.24         66.46         2.87 o                         
   4  -4   4        765.98        670.77        11.89 o                         
   5  -4   4         46.76         48.70         2.65 o                         
   6  -4   4       1129.93       1122.11        16.99 o                         
   7  -4   4         40.55         40.67         1.93 o                         
  -8  -3   4         51.96         37.85         1.43 o                         
  -7  -3   4        272.63        278.34        12.89 o                         
  -6  -3   4         25.32         30.54         2.01 o                         
  -5  -3   4        111.74        108.40         5.55 o                         
  -4  -3   4        134.76        117.69         2.63 o                         
  -3  -3   4        176.41        160.91         2.79 o                         
  -2  -3   4        268.80        275.81         3.95 o                         
  -1  -3   4        933.76       1009.26        24.16 o                         
   0  -3   4       1033.07       1120.47        31.42 o                         
   1  -3   4        591.31        563.42         9.92 o                         
   2  -3   4        566.85        542.41         9.87 o                         
   3  -3   4          5.97          6.66         0.66 o                         
   4  -3   4        480.28        475.88         6.60 o                         
   5  -3   4       1242.94       1278.44        31.97 o                         
   6  -3   4        330.96        327.06         5.87 o                         
   7  -3   4         45.71         38.97         1.37 o                         
   8  -3   4         30.82         34.17         2.19 o                         
  -8  -2   4         12.42          9.90         0.93 o                         
  -7  -2   4          5.15          5.79         0.98 o                         
  -6  -2   4       1724.51       1752.71        19.32 o                         
  -5  -2   4        480.45        476.16         7.57 o                         
  -4  -2   4        892.00        840.12        22.53 o                         
  -3  -2   4       1502.74       1499.10        40.53 o                         
  -2  -2   4         88.26         65.00         1.82 o                         
  -1  -2   4        423.63        477.56         8.11 o                         
   0  -2   4        219.34        226.38         3.27 o                         
   1  -2   4        906.79        924.55        11.80 o                         
   2  -2   4       1759.79       1811.21        25.76 o                         
   3  -2   4         39.11         38.34         2.82 o                         
   4  -2   4       2041.62       1885.20        20.53 o                         
   5  -2   4        103.51        112.33         4.37 o                         
   6  -2   4        642.50        704.84         9.05 o                         
   7  -2   4          0.00          0.97         0.96 o                         
   8  -2   4        129.76        105.81        40.11 o                         
  -8  -1   4          2.72          4.08         1.42 o                         
  -7  -1   4         36.70         32.11         1.42 o                         
  -6  -1   4          5.49          7.46         1.12 o                         
  -5  -1   4         13.91         13.82         1.10 o                         
  -4  -1   4        961.96        877.27        20.27 o                         
  -3  -1   4        709.49        798.78        15.36 o                         
  -2  -1   4         90.51         91.72         2.47 o                         
  -1  -1   4         14.99          5.14         0.65 o                         
   0  -1   4        350.16        442.07         9.92 o                         
   1  -1   4        273.43        241.58         4.55 o                         
   2  -1   4        783.24        760.67        13.13 o                         
   3  -1   4       1041.54       1094.60        22.37 o                         
   4  -1   4        205.76        229.63         5.08 o                         
   5  -1   4        916.29        916.80        11.09 o                         
   6  -1   4        193.17        189.24         5.11 o                         
   7  -1   4        418.65        423.77         6.09 o                         
   8  -1   4         34.57         34.18         1.69 o                         
   9  -1   4         80.50         74.71         3.53 o                         
  -7   0   4        320.75        337.66         5.71 o                         
  -6   0   4        321.37        353.77         5.13 o                         
  -5   0   4        375.86        383.39        11.66 o                         
  -4   0   4        478.27        482.62         8.41 o                         
  -3   0   4       1585.50       1542.94        70.00 o                         
  -2   0   4        962.94       1132.94        16.39 o                         
  -1   0   4         23.09         45.95         2.18 o                         
   0   0   4        753.41        704.97         7.04 o                         
   1   0   4         24.61         10.11         0.79 o                         
   2   0   4        107.43         66.62         2.71 o                         
   3   0   4       1549.84       1551.17        28.99 o                         
   4   0   4       3900.09       4365.22        49.48 o                         
   5   0   4        308.72        318.59        18.50 o                         
   6   0   4         37.95         38.17         2.07 o                         
   7   0   4        353.41        322.22        11.99 o                         
   8   0   4         99.71         99.80         2.80 o                         
   9   0   4          4.20          4.15         1.11 o                         
  -7   1   4         78.86         77.83         2.50 o                         
  -6   1   4        659.78        714.11        12.98 o                         
  -5   1   4        142.25        156.03         2.81 o                         
  -4   1   4        254.70        257.42         3.52 o                         
  -3   1   4         11.67         12.52         0.68 o                         
  -2   1   4        882.76        879.32        17.76 o                         
  -1   1   4        255.25        314.14        12.25 o                         
   0   1   4        115.05        122.59         6.35 o                         
   1   1   4       2674.81       2388.65       129.93 o                         
   2   1   4         90.30         88.28         2.57 o                         
   3   1   4       1078.51       1054.92        18.04 o                         
   4   1   4       1456.14       1565.73        20.55 o                         
   5   1   4       2395.49       2371.33        38.30 o                         
   6   1   4        335.97        369.37         8.46 o                         
   7   1   4        101.85        119.85         2.70 o                         
   8   1   4         56.13         53.55         1.83 o                         
   9   1   4        122.76        121.55         3.40 o                         
  -7   2   4        224.13        211.62         5.93 o                         
  -6   2   4          0.75          0.58         0.92 o                         
  -5   2   4        233.67        263.17         8.70 o                         
  -4   2   4        119.93        145.68         3.07 o                         
  -3   2   4          4.23          3.55         0.64 o                         
  -2   2   4         21.56         23.52         0.99 o                         
  -1   2   4         67.68         57.40         5.15 o                         
   0   2   4        183.74        164.02         7.69 o                         
   1   2   4        918.93        911.73        17.63 o                         
   2   2   4       1468.92       1392.79        21.99 o                         
   3   2   4         28.05         36.72         6.01 o                         
   4   2   4         50.96         44.24         1.97 o                         
   5   2   4          1.88          6.15         1.29 o                         
   6   2   4         36.61         35.03         2.80 o                         
   7   2   4         32.26         27.46         1.49 o                         
   8   2   4        285.59        302.86         5.33 o                         
   9   2   4        332.01        352.96         7.01 o                         
  10   2   4         55.47         52.70         2.53 o                         
  -6   3   4        882.97        897.28        11.62 o                         
  -5   3   4        290.60        265.73         7.23 o                         
  -4   3   4        307.67        328.50        13.36 o                         
  -3   3   4         41.02         44.19         2.51 o                         
  -2   3   4        528.99        526.88        18.45 o                         
  -1   3   4         66.37         67.95         2.72 o                         
   1   3   4       1107.55       1012.53        16.34 o                         
   2   3   4        864.00        774.14        14.46 o                         
   3   3   4        689.18        596.74        11.49 o                         
   4   3   4       2624.99       2408.57        23.14 o                         
   5   3   4        676.07        679.06         9.53 o                         
   6   3   4          2.10          1.18         0.75 o                         
   7   3   4          5.34          3.56         0.80 o                         
   8   3   4        684.24        672.61        12.50 o                         
   9   3   4        262.83        277.66         4.69 o                         
  10   3   4         30.83          7.69         1.65 o                         
  -6   4   4         83.21         85.48         3.44 o                         
  -5   4   4          0.13          0.49         0.80 o                         
  -4   4   4          1.11          3.58         0.98 o                         
  -3   4   4         55.90         54.37         2.11 o                         
  -2   4   4        340.30        357.74         9.10 o                         
  -1   4   4        550.94        572.50        10.34 o                         
   0   4   4        268.97        218.79         3.23 o                         
   1   4   4          2.66          3.60         1.21 o                         
   2   4   4        252.46        213.01         4.99 o                         
   3   4   4          1.53          2.37         1.03 o                         
   4   4   4        245.22        200.12         6.22 o                         
   5   4   4         95.48        118.28         2.41 o                         
   6   4   4        447.65        417.69         7.35 o                         
   7   4   4         99.62         98.08         2.77 o                         
   8   4   4         11.28         15.23         1.38 o                         
   9   4   4         23.50         27.84         1.21 o                         
  10   4   4         31.82         29.23         2.06 o                         
  -5   5   4         91.91         98.81        17.81 o                         
  -4   5   4        313.12        320.72         5.55 o                         
  -3   5   4        135.22        107.97         3.57 o                         
  -2   5   4        503.57        455.61         9.85 o                         
  -1   5   4        732.67        742.63         9.18 o                         
   0   5   4       1219.55       1157.58        19.76 o                         
   1   5   4       1589.82       1593.21        43.11 o                         
   2   5   4       2234.18       2221.72       106.49 o                         
   3   5   4       1358.09       1375.36        32.24 o                         
   4   5   4         67.63         72.82         1.78 o                         
   5   5   4        237.95        258.06         5.39 o                         
   6   5   4        115.83        117.53         3.59 o                         
   7   5   4        728.38        771.53         9.34 o                         
   8   5   4          2.29          3.40         0.90 o                         
   9   5   4       1191.16       1245.25        14.29 o                         
  10   5   4        170.75        127.49        13.24 o                         
  -4   6   4          4.92          4.08         1.34 o                         
  -3   6   4        284.38        287.67         9.30 o                         
  -2   6   4         39.00         40.99         1.60 o                         
  -1   6   4        174.98        182.20         5.03 o                         
   0   6   4        119.25        121.53         7.17 o                         
   1   6   4       1630.37       1477.53        18.79 o                         
   2   6   4        208.90        247.48         4.13 o                         
   3   6   4       1294.77       1293.19        34.75 o                         
   4   6   4        123.75        127.42         3.78 o                         
   5   6   4        131.75        132.01         3.21 o                         
   6   6   4         88.88         81.40         2.44 o                         
   7   6   4        354.56        359.15         5.29 o                         
   8   6   4        184.00        196.81         4.08 o                         
   9   6   4         49.72         55.15         1.43 o                         
  -4   7   4        168.45        151.74         5.01 o                         
  -3   7   4         90.65         84.46         2.43 o                         
  -2   7   4        310.01        319.81         5.49 o                         
  -1   7   4        189.42        205.81         3.89 o                         
   0   7   4       1786.60       1881.26        68.29 o                         
   1   7   4        466.34        439.19         9.28 o                         
   2   7   4         10.24         14.36         0.91 o                         
   3   7   4         54.20         52.75         1.42 o                         
   4   7   4        379.36        370.95        16.80 o                         
   5   7   4         40.65         49.29         3.66 o                         
   6   7   4         34.91         33.98         1.23 o                         
   7   7   4       1013.06       1015.54         9.51 o                         
   8   7   4         51.49         40.79         1.20 o                         
   9   7   4          5.64          7.34         0.74 o                         
  -3   8   4          3.58          3.63         0.80 o                         
  -2   8   4         18.60         21.04         1.59 o                         
  -1   8   4        266.06        263.37         5.99 o                         
   0   8   4         15.40         19.87         1.33 o                         
   1   8   4        523.25        540.76        11.12 o                         
   2   8   4        228.89        222.90         4.04 o                         
   3   8   4        404.81        412.50         9.81 o                         
   4   8   4         12.76         14.99         1.55 o                         
   5   8   4         68.77         64.37         2.58 o                         
   6   8   4        419.02        439.91         9.53 o                         
   7   8   4          2.68          2.59         0.74 o                         
   8   8   4        533.16        533.89         9.14 o                         
   9   8   4        625.71        613.07         7.97 o                         
   0   9   4          6.30          4.75         1.22 o                         
   1   9   4        140.76        144.72         2.80 o                         
   2   9   4         48.63         47.24         1.52 o                         
   3   9   4         54.88         59.50         1.94 o                         
   4   9   4        147.26        156.28         9.13 o                         
   5   9   4        314.62        353.41         8.03 o                         
   6   9   4          4.69          2.91         0.69 o                         
   7   9   4        139.26        139.04         2.17 o                         
   8   9   4        160.02        166.05         5.30 o                         
   1  10   4        220.26        234.96         4.75 o                         
   2  10   4         58.69         55.73         1.62 o                         
   3  10   4         77.22         79.32         2.86 o                         
   4  10   4        589.06        562.47        13.79 o                         
   5  10   4         20.02         23.37         2.17 o                         
   6  10   4         77.41         84.09         2.04 o                         
   7  10   4        178.96        185.15         3.09 o                         
  -3  -9   5        163.79        154.76         3.27 o                         
  -2  -9   5         36.34         36.43         2.42 o                         
  -1  -9   5          7.50          4.65         1.37 o                         
   0  -9   5        429.43        414.28        10.11 o                         
  -5  -8   5          4.23          2.91         0.89 o                         
  -4  -8   5          3.71          5.32         0.86 o                         
  -3  -8   5         86.62        100.39         3.76 o                         
  -2  -8   5         67.24         72.88         2.19 o                         
  -1  -8   5         91.56        105.33         3.03 o                         
   0  -8   5        362.31        392.91         8.34 o                         
   1  -8   5        277.18        291.07         4.58 o                         
   2  -8   5         39.01         35.11         2.72 o                         
   3  -8   5        110.52        107.57         2.62 o                         
  -6  -7   5        233.07        244.98         7.37 o                         
  -5  -7   5         76.98         64.13         2.25 o                         
  -4  -7   5         97.17         82.12         4.16 o                         
  -3  -7   5        737.65        751.82        19.09 o                         
  -2  -7   5         50.09         57.33         2.22 o                         
  -1  -7   5        263.18        281.70         8.32 o                         
   0  -7   5        184.44        199.85         5.05 o                         
   1  -7   5       1182.54       1233.56        12.22 o                         
   2  -7   5        295.97        299.38         4.88 o                         
   3  -7   5        550.18        570.20         7.69 o                         
   4  -7   5          0.17          0.69         0.50 o                         
  -7  -6   5        108.82        109.40         4.14 o                         
  -6  -6   5         40.80         37.90         1.31 o                         
  -5  -6   5        104.69        112.49         3.06 o                         
  -4  -6   5          7.37          7.21         1.26 o                         
  -3  -6   5        341.35        342.95         8.43 o                         
  -2  -6   5        845.07        788.95        19.84 o                         
  -1  -6   5         12.47          9.56         2.39 o                         
   0  -6   5        155.03        154.82         4.42 o                         
   1  -6   5         67.50         65.07         1.77 o                         
   2  -6   5         45.84         45.08         1.50 o                         
   3  -6   5        855.29        878.24        10.16 o                         
   4  -6   5        369.62        399.94         4.87 o                         
   5  -6   5         13.34         19.19         1.82 o                         
  -7  -5   5        182.15        162.01         3.08 o                         
  -6  -5   5        210.20        215.05         3.09 o                         
  -5  -5   5        165.01        149.56         5.11 o                         
  -4  -5   5        149.47        149.36         3.25 o                         
  -3  -5   5         12.10         16.61         1.27 o                         
  -2  -5   5          4.77          6.46         0.95 o                         
  -1  -5   5       4260.28       4218.58        99.25 o                         
   0  -5   5        767.84        715.69        16.19 o                         
   1  -5   5       1684.13       1574.80        27.77 o                         
   2  -5   5          5.85         10.64         0.80 o                         
   3  -5   5        334.02        386.38        10.53 o                         
   4  -5   5         22.55         16.50         0.99 o                         
   5  -5   5          5.12          5.75         0.78 o                         
   6  -5   5        405.53        407.63         6.34 o                         
  -7  -4   5        169.10        181.98         3.01 o                         
  -6  -4   5        192.59        193.98         4.37 o                         
  -5  -4   5        790.92        806.13        13.28 o                         
  -4  -4   5        354.26        350.95         6.26 o                         
  -3  -4   5        114.57        100.12         1.84 o                         
  -2  -4   5        126.69        143.26         2.94 o                         
  -1  -4   5         34.56         29.74         1.34 o                         
   0  -4   5        266.38        272.62         4.93 o                         
   1  -4   5        723.33        682.97        19.18 o                         
   2  -4   5        476.99        447.65         7.29 o                         
   3  -4   5         35.65         40.71         1.59 o                         
   4  -4   5         60.89         49.07         1.46 o                         
   5  -4   5          1.12          2.84         0.98 o                         
   6  -4   5         50.05         51.21         1.63 o                         
   7  -4   5        160.77        146.91         3.12 o                         
  -7  -3   5         12.90         13.54         1.11 o                         
  -6  -3   5         36.33         30.81         1.60 o                         
  -5  -3   5        134.38        128.14         3.00 o                         
  -4  -3   5          1.66          2.37         0.76 o                         
  -3  -3   5        944.32        865.97        11.20 o                         
  -2  -3   5          4.60          9.24         0.74 o                         
  -1  -3   5       1833.66       1697.28        40.26 o                         
   0  -3   5        557.14        572.11         7.08 o                         
   1  -3   5         93.63         94.27         2.53 o                         
   2  -3   5         83.69         92.91         4.37 o                         
   3  -3   5         28.95         29.60         1.37 o                         
   4  -3   5        324.57        314.06        10.22 o                         
   5  -3   5       1006.02       1021.95        46.42 o                         
   6  -3   5        521.29        570.85         8.71 o                         
   7  -3   5          9.38          8.84         0.81 o                         
  -7  -2   5        669.85        634.48        26.53 o                         
  -6  -2   5        179.42        184.86         3.05 o                         
  -5  -2   5          7.63          7.60         1.14 o                         
  -4  -2   5         35.71         33.65         1.83 o                         
  -3  -2   5          1.28          2.21         0.59 o                         
  -2  -2   5        239.80        224.88         6.63 o                         
  -1  -2   5       1164.82       1029.04        14.56 o                         
   0  -2   5       1109.33       1170.22        15.60 o                         
   1  -2   5        144.53        148.54         3.25 o                         
   2  -2   5       1067.01        981.57        15.22 o                         
   3  -2   5        134.23        109.53         6.30 o                         
   4  -2   5          2.73          1.15         0.71 o                         
   5  -2   5         74.84         71.95         2.06 o                         
   6  -2   5       1294.12       1406.97        28.95 o                         
   7  -2   5          2.12          2.81         0.85 o                         
   8  -2   5        771.75        750.86       153.59 o                         
  -7  -1   5          5.60          4.68         1.16 o                         
  -6  -1   5          6.71          8.21         1.22 o                         
  -5  -1   5        410.72        360.79         6.84 o                         
  -4  -1   5       1289.43       1267.74        49.10 o                         
  -3  -1   5       1640.80       1591.62        43.95 o                         
  -2  -1   5        330.24        286.61         9.82 o                         
  -1  -1   5        109.49         77.16         2.78 o                         
   0  -1   5        128.05        147.03         2.97 o                         
   1  -1   5        318.76        302.40         6.72 o                         
   2  -1   5        137.67        122.61         3.47 o                         
   3  -1   5       1013.70        980.26        16.19 o                         
   4  -1   5        598.45        568.38        13.89 o                         
   5  -1   5          4.92          4.30         0.81 o                         
   6  -1   5          0.78          2.08         1.00 o                         
   7  -1   5          0.41          1.95         0.96 o                         
   8  -1   5         72.75         79.52         8.92 o                         
  -7   0   5         47.19         51.28         1.58 o                         
  -6   0   5         69.24         60.25         2.09 o                         
  -5   0   5          1.82          1.51         1.16 o                         
  -4   0   5       2190.63       2123.27        21.41 o                         
  -3   0   5       2016.86       1997.08        44.08 o                         
  -2   0   5       1090.20       1057.62        22.01 o                         
  -1   0   5        538.97        529.23        12.11 o                         
   0   0   5        178.17        140.29         5.21 o                         
   1   0   5        195.06        274.65         6.62 o                         
   2   0   5         31.74         37.60         1.99 o                         
   3   0   5        527.49        492.28         9.56 o                         
   4   0   5       1849.66       1865.91        28.64 o                         
   5   0   5        212.53        221.13         9.62 o                         
   6   0   5       1402.40       1474.06        22.70 o                         
   7   0   5         17.80         14.26         1.31 o                         
   8   0   5        455.06        529.46        37.71 o                         
   9   0   5         12.52          9.99         1.55 o                         
  -7   1   5          3.57          3.05         0.71 o                         
  -6   1   5        244.12        216.56         5.01 o                         
  -5   1   5        192.16        193.55         3.46 o                         
  -4   1   5         15.83         13.94         1.09 o                         
  -3   1   5         13.78         10.62         0.76 o                         
  -2   1   5        196.26        182.57         5.98 o                         
  -1   1   5        330.18        358.38         8.12 o                         
   0   1   5        340.50        305.57        11.85 o                         
   1   1   5         33.60         23.80         1.82 o                         
   2   1   5         40.48         27.02         1.89 o                         
   3   1   5          3.14          3.71         1.12 o                         
   4   1   5         94.30        111.01         3.90 o                         
   5   1   5        137.91        136.49         3.67 o                         
   6   1   5        290.56        281.66         7.41 o                         
   7   1   5         98.00         89.46         5.57 o                         
   8   1   5         20.71         24.90         2.96 o                         
  -6   2   5         56.43         67.03         2.30 o                         
  -5   2   5        188.25        205.98         7.16 o                         
  -4   2   5          3.22          7.12         1.74 o                         
  -3   2   5       1175.28       1161.60        32.70 o                         
  -2   2   5       1364.95       1279.65        18.88 o                         
  -1   2   5       1076.54       1130.06        30.88 o                         
   0   2   5         17.11         13.56         2.31 o                         
   2   2   5          1.83          2.76         1.18 o                         
   3   2   5       1809.40       1915.70        34.60 o                         
   4   2   5        695.64        702.68         8.14 o                         
   5   2   5         49.40         57.52         3.66 o                         
   6   2   5        522.22        497.56        10.33 o                         
   7   2   5       1121.99       1189.85        27.42 o                         
   8   2   5        583.97        598.06        15.41 o                         
  -6   3   5          0.15          1.30         0.93 o                         
  -5   3   5          0.43          2.51         1.06 o                         
  -4   3   5         23.90         19.79         2.06 o                         
  -3   3   5        195.63        192.66         5.37 o                         
  -2   3   5         73.81         70.23         1.40 o                         
  -1   3   5          2.37          2.31         0.46 o                         
   0   3   5        243.39        216.85         5.23 o                         
   1   3   5        451.08        391.52        12.68 o                         
   2   3   5        176.92        189.48         4.73 o                         
   3   3   5       1594.90       1750.52        23.49 o                         
   4   3   5        411.78        472.51         7.98 o                         
   5   3   5        647.29        629.61         8.82 o                         
   6   3   5        175.57        165.14         7.88 o                         
   7   3   5       1113.07       1203.43        27.68 o                         
   8   3   5         45.04         49.46         4.01 o                         
   9   3   5         64.29         69.90         2.35 o                         
  -5   4   5        286.48        305.90        17.53 o                         
  -4   4   5         14.26         18.87         1.34 o                         
  -3   4   5         81.45        109.89        16.59 o                         
  -2   4   5          2.50          3.28         0.59 o                         
  -1   4   5        274.16        312.76         3.95 o                         
   0   4   5          4.10          2.79         0.50 o                         
   1   4   5        121.55        149.46         3.86 o                         
   2   4   5        572.51        518.45         8.48 o                         
   3   4   5         81.97         68.48         2.76 o                         
   4   4   5        361.81        392.34         8.82 o                         
   5   4   5         42.83         50.82         1.74 o                         
   6   4   5        408.66        420.56        14.00 o                         
   7   4   5         11.40         16.06         1.82 o                         
   8   4   5         36.28         43.05         2.32 o                         
   9   4   5         64.37         56.61         2.80 o                         
  -4   5   5        326.61        339.26         5.50 o                         
  -3   5   5        340.21        297.45         9.26 o                         
  -2   5   5        461.90        494.38         7.19 o                         
  -1   5   5        101.44        105.48         2.01 o                         
   0   5   5         27.60         27.19         1.33 o                         
   1   5   5        668.79        714.09         6.18 o                         
   2   5   5       1031.39        993.25        18.41 o                         
   3   5   5         34.38         35.22         1.64 o                         
   4   5   5       2777.03       2663.63        84.21 o                         
   5   5   5       2910.67       2761.67        85.33 o                         
   6   5   5        240.71        226.63         8.52 o                         
   7   5   5        371.06        399.05        12.93 o                         
   8   5   5         99.70        109.95         6.60 o                         
   9   5   5        123.99        109.53         4.37 o                         
  -4   6   5         17.02         21.39         2.21 o                         
  -3   6   5        166.64        190.68         3.04 o                         
  -2   6   5        112.56        114.53         2.48 o                         
  -1   6   5        289.83        285.62         7.18 o                         
   0   6   5          4.18          6.27         0.73 o                         
   1   6   5        143.99        126.00         3.33 o                         
   2   6   5          1.50          2.65         0.67 o                         
   3   6   5        205.00        209.47         3.71 o                         
   4   6   5        209.07        211.53         7.55 o                         
   5   6   5          1.99          3.23         0.90 o                         
   6   6   5          7.40          8.29         1.68 o                         
   7   6   5          0.30          1.29         1.00 o                         
   8   6   5         41.35         38.14         1.62 o                         
   9   6   5          3.10          3.92         1.60 o                         
  -3   7   5         13.65         19.63         1.03 o                         
  -2   7   5        244.34        240.65         4.62 o                         
  -1   7   5        165.54        150.55         2.60 o                         
   0   7   5        442.18        398.87        11.19 o                         
   1   7   5         21.54         22.91         1.33 o                         
   2   7   5       2359.06       2367.04        21.88 o                         
   3   7   5        953.41        961.56        22.32 o                         
   4   7   5       1673.02       1768.96        20.22 o                         
   5   7   5        430.28        399.91        11.68 o                         
   6   7   5        461.03        485.30         9.36 o                         
   7   7   5         15.36         12.93         1.13 o                         
   8   7   5        187.22        193.12         4.62 o                         
   9   7   5        176.98        141.96         7.62 o                         
  -2   8   5        132.16        138.03         5.94 o                         
  -1   8   5        359.63        344.98         5.55 o                         
   0   8   5          5.34          6.94         1.01 o                         
   1   8   5        161.51        174.03         4.94 o                         
   2   8   5          4.60          5.95         0.90 o                         
   3   8   5        100.67        102.87         2.65 o                         
   4   8   5          2.13          3.74         1.12 o                         
   5   8   5        597.48        642.63         9.34 o                         
   6   8   5        252.50        272.87         7.67 o                         
   7   8   5         23.32         29.59         1.31 o                         
   8   8   5        107.13        109.18         2.56 o                         
   9   8   5         71.80         48.61         2.42 o                         
   0   9   5        619.06        641.39        14.84 o                         
   1   9   5        176.88        183.84         4.56 o                         
   2   9   5        705.24        663.76         9.04 o                         
   3   9   5          1.22          2.75         0.76 o                         
   4   9   5        478.32        443.14        28.59 o                         
   5   9   5         90.72         91.99         2.60 o                         
   6   9   5         93.59         96.00         3.25 o                         
   7   9   5        113.09        126.41         2.61 o                         
   8   9   5          7.12          6.01         0.89 o                         
   1  10   5         52.08         43.59         1.62 o                         
   2  10   5          3.46          5.00         0.81 o                         
   3  10   5        297.23        266.75         5.40 o                         
   4  10   5          6.56          9.37         1.13 o                         
   5  10   5          4.30          4.14         0.84 o                         
   6  10   5         20.37         23.15         1.25 o                         
  -4  -8   6        201.28        184.33        10.62 o                         
  -3  -8   6        110.00        115.71         2.31 o                         
  -2  -8   6        321.96        317.88         8.68 o                         
  -1  -8   6         99.35         95.29         2.23 o                         
   0  -8   6         60.97         62.85         1.73 o                         
   1  -8   6        283.74        313.14         8.84 o                         
   2  -8   6        256.41        227.06         3.92 o                         
  -5  -7   6         10.72         11.37         1.08 o                         
  -4  -7   6        509.77        484.12        29.80 o                         
  -3  -7   6        196.81        195.97         3.27 o                         
  -2  -7   6         12.55         15.21         1.15 o                         
  -1  -7   6        179.31        198.94         4.62 o                         
   0  -7   6        397.91        409.98         7.69 o                         
   1  -7   6        202.96        210.02         5.47 o                         
   2  -7   6          9.60         13.45         0.82 o                         
   3  -7   6        501.83        490.84         8.10 o                         
  -6  -6   6        332.45        296.19        20.55 o                         
  -5  -6   6        128.34        119.22         3.31 o                         
  -4  -6   6        592.51        594.61        12.28 o                         
  -3  -6   6         64.19         61.22         4.67 o                         
  -2  -6   6        125.85        110.68         3.73 o                         
  -1  -6   6        175.19        158.93         5.21 o                         
   0  -6   6         72.18         77.43         3.31 o                         
   1  -6   6          0.87          1.11         0.74 o                         
   2  -6   6        271.57        299.45         4.58 o                         
   3  -6   6         84.56         92.78         1.96 o                         
   4  -6   6        313.05        304.76         8.76 o                         
   5  -6   6        211.10        227.70         4.71 o                         
  -6  -5   6        176.33        159.04         5.61 o                         
  -5  -5   6        240.11        243.37         8.56 o                         
  -4  -5   6        456.27        474.89         6.37 o                         
  -3  -5   6        170.98        185.90         5.36 o                         
  -2  -5   6        744.77        669.23         9.40 o                         
  -1  -5   6        274.09        299.75         9.67 o                         
   0  -5   6          0.68          1.40         0.92 o                         
   1  -5   6        284.08        255.93         9.06 o                         
   2  -5   6          0.60          1.97         0.85 o                         
   3  -5   6        680.19        733.08         8.95 o                         
   4  -5   6        149.49        146.84         2.88 o                         
   5  -5   6        548.06        567.50        10.94 o                         
   6  -5   6         49.56         43.14         1.19 o                         
  -6  -4   6         15.70         12.09         1.07 o                         
  -5  -4   6         86.06         80.88         1.58 o                         
  -4  -4   6        631.15        626.63        29.93 o                         
  -3  -4   6         74.21         79.40         2.64 o                         
  -2  -4   6        135.74        129.04         2.62 o                         
  -1  -4   6          0.28          0.50         0.80 o                         
   0  -4   6          9.67          8.71         1.17 o                         
   1  -4   6        244.07        217.80         3.15 o                         
   2  -4   6        502.89        487.58        11.35 o                         
   3  -4   6        609.87        616.60         7.99 o                         
   4  -4   6         63.30         65.82         1.76 o                         
   5  -4   6          0.41          1.72         0.89 o                         
   6  -4   6         36.67         37.99         1.15 o                         
   7  -4   6         17.00         14.07         1.12 o                         
  -7  -3   6          5.21          5.34         1.91 o                         
  -6  -3   6        198.62        213.34         3.53 o                         
  -5  -3   6        118.48        114.35         2.84 o                         
  -4  -3   6        983.33        925.44        15.22 o                         
  -3  -3   6        163.39        146.47         3.57 o                         
  -2  -3   6        376.53        332.97         8.57 o                         
  -1  -3   6        112.99        110.95         2.28 o                         
   0  -3   6         24.91         25.34         1.51 o                         
   1  -3   6       3348.11       3345.67        50.21 o                         
   2  -3   6        767.64        710.63        30.95 o                         
   3  -3   6       1233.93       1212.49        26.90 o                         
   4  -3   6         10.10         11.17         1.21 o                         
   5  -3   6        389.34        488.79         7.23 o                         
   6  -3   6          0.90          4.19         0.95 o                         
   7  -3   6         58.40         59.61         2.40 o                         
  -7  -2   6          5.82          5.69         1.79 o                         
  -6  -2   6        309.25        311.33         5.21 o                         
  -5  -2   6        230.19        225.00         4.00 o                         
  -4  -2   6          0.34          1.14         0.92 o                         
  -3  -2   6        394.67        373.71         7.33 o                         
  -2  -2   6         41.57         39.35         1.30 o                         
  -1  -2   6        142.11        116.86         4.43 o                         
   0  -2   6          1.92          2.05         0.70 o                         
   1  -2   6        734.93        736.30        10.94 o                         
   2  -2   6        452.11        460.43        10.18 o                         
   3  -2   6        352.16        346.66        17.50 o                         
   4  -2   6        794.29        787.25        26.85 o                         
   5  -2   6          7.45          9.17         1.10 o                         
   6  -2   6         52.65         57.80         1.91 o                         
   7  -2   6          2.31          4.48         0.92 o                         
   8  -2   6         15.75         13.09         1.90 o                         
  -6  -1   6         96.15        105.96         3.27 o                         
  -5  -1   6        105.98        109.41         2.81 o                         
  -4  -1   6          5.18          5.42         0.91 o                         
  -3  -1   6        105.55         93.17         1.92 o                         
  -2  -1   6        769.91        731.90        16.40 o                         
  -1  -1   6       3032.34       2845.80        82.50 o                         
   0  -1   6        739.39        664.08         9.62 o                         
   1  -1   6       1096.99       1124.98        18.16 o                         
   2  -1   6         34.87         49.73         2.16 o                         
   3  -1   6       1622.85       1547.05        25.07 o                         
   4  -1   6         24.47         25.75         1.92 o                         
   5  -1   6        842.93        832.42        20.70 o                         
   6  -1   6        766.50        853.39        14.67 o                         
   7  -1   6        306.43        270.38        14.57 o                         
   8  -1   6         38.78         33.83         1.89 o                         
  -6   0   6         10.56         11.17         1.19 o                         
  -5   0   6        658.88        620.78         7.79 o                         
  -4   0   6        348.21        334.70         4.74 o                         
  -3   0   6         57.95         56.85         1.86 o                         
  -2   0   6         32.70         24.84         1.34 o                         
  -1   0   6        388.13        363.50        13.94 o                         
   0   0   6          1.41          1.72         0.70 o                         
   1   0   6        734.56        674.34        22.12 o                         
   2   0   6        398.23        399.28         7.27 o                         
   3   0   6       1279.55       1273.34        15.65 o                         
   4   0   6        886.41        849.54        13.32 o                         
   5   0   6       1067.33       1110.24        13.86 o                         
   6   0   6         15.12         21.31         2.05 o                         
   7   0   6         32.94         34.49         2.36 o                         
   8   0   6        230.72        226.40        19.64 o                         
   9   0   6         17.22          9.74         1.23 o                         
  -6   1   6         71.97         74.73         2.37 o                         
  -5   1   6        139.38        137.92         2.79 o                         
  -4   1   6        355.91        361.27         4.86 o                         
  -3   1   6        619.26        636.06         8.53 o                         
  -2   1   6       1053.02       1124.96        40.06 o                         
  -1   1   6        653.54        590.93        19.11 o                         
   0   1   6        165.67        159.43        13.53 o                         
   1   1   6       1951.94       1868.03        40.89 o                         
   2   1   6         86.35        112.47         6.20 o                         
   3   1   6          2.92          4.16         1.19 o                         
   4   1   6         10.30         13.11         1.42 o                         
   5   1   6        182.25        184.43         9.28 o                         
   6   1   6          0.26          1.49         1.28 o                         
   7   1   6        119.03        120.08         5.79 o                         
   8   1   6        124.24        143.39         5.79 o                         
   9   1   6         43.22         37.50         6.89 o                         
  -6   2   6          6.64          4.82         0.97 o                         
  -5   2   6        129.76        151.80         5.39 o                         
  -4   2   6        247.48        268.84         4.92 o                         
  -3   2   6         79.51         88.63         3.31 o                         
  -2   2   6        572.79        532.47         9.70 o                         
  -1   2   6       1863.92       1797.10        20.74 o                         
   0   2   6        478.92        480.24        10.18 o                         
   1   2   6         91.84         91.12         2.16 o                         
   2   2   6        615.66        714.83        16.07 o                         
   3   2   6       1219.42       1195.33        30.77 o                         
   4   2   6         66.93         80.76         1.79 o                         
   5   2   6        128.83        124.70         3.35 o                         
   6   2   6       1479.85       1436.95        45.81 o                         
   7   2   6        203.91        183.96         4.46 o                         
   8   2   6         40.75         43.66         3.06 o                         
   9   2   6          8.24          6.60         1.95 o                         
  -5   3   6         12.84         10.21         1.34 o                         
  -4   3   6         36.41         36.65         3.71 o                         
  -3   3   6          1.04          1.18         0.91 o                         
  -2   3   6         14.05         24.10         0.85 o                         
  -1   3   6        369.76        373.39         5.39 o                         
   0   3   6         69.70         67.86         1.27 o                         
   1   3   6         20.55         15.68         0.61 o                         
   2   3   6         95.64         92.16         2.17 o                         
   3   3   6          4.99          4.61         0.57 o                         
   4   3   6        168.93        199.25         5.04 o                         
   5   3   6         76.81         75.12         2.56 o                         
   6   3   6         50.07         67.22         2.71 o                         
   7   3   6         23.93         35.52         2.45 o                         
   8   3   6        279.66        324.99         6.11 o                         
   9   3   6         27.49         25.84         4.36 o                         
  -5   4   6          0.15          0.32         0.87 o                         
  -4   4   6         12.64         12.64         1.10 o                         
  -3   4   6        130.25        154.69         6.77 o                         
  -2   4   6        146.61        165.27         3.47 o                         
  -1   4   6         56.67         54.07         1.13 o                         
   0   4   6         86.61        100.20         2.04 o                         
   1   4   6       2004.17       2156.99        19.99 o                         
   2   4   6         52.05         65.47         3.13 o                         
   3   4   6        189.65        178.63         7.44 o                         
   4   4   6       1266.12       1283.12        39.09 o                         
   5   4   6         69.52         70.84         3.26 o                         
   6   4   6        177.08        171.63        12.15 o                         
   7   4   6         17.63         22.49         1.98 o                         
   8   4   6       1049.13       1272.19        27.17 o                         
   9   4   6        164.43        170.77         3.65 o                         
  -4   5   6          4.57          6.72         0.83 o                         
  -3   5   6         41.58         33.20         1.89 o                         
  -2   5   6          0.60          0.25         0.66 o                         
  -1   5   6        373.44        397.34         9.09 o                         
   0   5   6        513.38        535.20         8.33 o                         
   1   5   6         12.17         16.61         1.47 o                         
   2   5   6        734.04        761.21        12.55 o                         
   3   5   6        253.65        256.43         6.85 o                         
   4   5   6        370.46        369.29        15.20 o                         
   5   5   6         75.10         79.05         2.95 o                         
   6   5   6        635.91        774.56        39.17 o                         
   7   5   6        112.86        137.10         5.35 o                         
   8   5   6        126.65        180.18         6.76 o                         
   9   5   6        153.16        161.14         4.10 o                         
  -3   6   6        132.98        130.55         4.48 o                         
  -2   6   6          0.82          2.23         0.79 o                         
  -1   6   6        323.89        383.48         5.07 o                         
   0   6   6         19.04         18.41         0.86 o                         
   1   6   6         67.36         72.44         2.31 o                         
   2   6   6        114.47        114.09         2.52 o                         
   3   6   6         90.28         93.47         2.63 o                         
   4   6   6        323.04        307.70        16.75 o                         
   5   6   6        147.49        150.10         4.82 o                         
   6   6   6       1227.84       1276.22        53.65 o                         
   7   6   6          9.93         12.10         2.56 o                         
   8   6   6        118.32        125.67         5.32 o                         
   9   6   6         15.15         12.92         1.97 o                         
  -2   7   6        575.19        576.41         9.85 o                         
  -1   7   6        379.00        362.11         7.58 o                         
   0   7   6        397.06        403.70        12.93 o                         
   1   7   6        222.77        201.69         6.11 o                         
   2   7   6        441.26        474.55         9.78 o                         
   3   7   6         48.16         48.85         1.87 o                         
   4   7   6        476.71        516.59        14.86 o                         
   5   7   6          5.03          5.85         1.02 o                         
   6   7   6        367.49        379.33        17.88 o                         
   7   7   6        169.67        182.32         4.88 o                         
   8   7   6        898.80        942.81        18.57 o                         
  -1   8   6         57.49         52.18         1.68 o                         
   0   8   6         62.70         52.86         3.32 o                         
   1   8   6        262.21        250.08        12.28 o                         
   2   8   6          5.10          4.60         0.83 o                         
   3   8   6         82.66         72.22         1.70 o                         
   4   8   6         73.14         78.30         2.22 o                         
   5   8   6        246.42        251.86         5.71 o                         
   6   8   6        173.46        168.27         3.30 o                         
   7   8   6         15.69         18.13         1.04 o                         
   8   8   6         22.95         22.49         1.36 o                         
   0   9   6        335.28        328.91         7.98 o                         
   1   9   6        186.61        184.82         4.18 o                         
   2   9   6        189.45        179.12         4.30 o                         
   3   9   6         29.80         25.28         1.11 o                         
   4   9   6        163.07        156.29         5.64 o                         
   5   9   6         90.76         97.70         2.18 o                         
   6   9   6        975.79       1002.21        17.71 o                         
   7   9   6         13.31         16.51         0.84 o                         
   3  10   6          2.18          0.80         0.74 o                         
   4  10   6        168.98        136.43         4.57 o                         
   5  10   6        319.14        352.23         6.17 o                         
   6  10   6         62.63         63.30         2.68 o                         
  -2  -8   7        525.85        528.23        10.89 o                         
  -1  -8   7          1.84          2.22         0.66 o                         
   0  -8   7       1339.49       1334.34        19.03 o                         
  -4  -7   7          4.15          7.13         0.71 o                         
  -3  -7   7         93.13         94.63         8.54 o                         
  -2  -7   7        190.64        206.96         4.33 o                         
  -1  -7   7         23.76         20.28         1.36 o                         
   0  -7   7          4.34          4.60         0.81 o                         
   1  -7   7          6.03         11.12         0.82 o                         
   2  -7   7         36.81         36.43         1.11 o                         
   3  -7   7         51.37         56.92         1.20 o                         
  -4  -6   7        257.05        256.28         5.79 o                         
  -3  -6   7         17.83         12.66         1.39 o                         
  -2  -6   7        394.31        436.11         8.11 o                         
  -1  -6   7         21.80         22.20         1.57 o                         
   0  -6   7       1149.02       1185.16        25.54 o                         
   1  -6   7        144.81        136.94         5.14 o                         
   2  -6   7         16.80         18.30         1.04 o                         
   3  -6   7        249.50        259.53         3.74 o                         
   4  -6   7         32.11         24.76         1.18 o                         
  -5  -5   7          1.05          1.15         0.79 o                         
  -4  -5   7        112.03        112.17         2.43 o                         
  -3  -5   7         26.92         26.20         1.54 o                         
  -2  -5   7         37.47         34.50         1.70 o                         
  -1  -5   7          0.40          2.78         1.15 o                         
   0  -5   7        192.65        193.49         6.77 o                         
   1  -5   7        261.27        248.00         5.39 o                         
   2  -5   7        217.49        203.17         5.56 o                         
   3  -5   7          5.99          4.12         0.83 o                         
   4  -5   7          2.15          1.24         0.70 o                         
   5  -5   7        134.11        119.97         5.27 o                         
  -6  -4   7          2.37          3.90         1.38 o                         
  -5  -4   7         44.20         46.66         2.86 o                         
  -4  -4   7        182.45        171.98         3.61 o                         
  -3  -4   7       1088.77       1027.87        15.26 o                         
  -2  -4   7       1259.11       1216.17        14.21 o                         
  -1  -4   7        469.49        424.70        12.16 o                         
   0  -4   7         22.06         19.96         2.62 o                         
   1  -4   7         35.29         27.12         1.66 o                         
   2  -4   7        288.41        280.65         7.91 o                         
   3  -4   7        164.49        157.72         2.74 o                         
   4  -4   7        515.16        545.42         7.53 o                         
   5  -4   7        146.96        149.17         3.75 o                         
   6  -4   7        321.70        318.92         4.79 o                         
  -6  -3   7          6.87          6.99         1.27 o                         
  -5  -3   7          8.21          7.29         1.32 o                         
  -4  -3   7         78.55         74.58         3.49 o                         
  -3  -3   7        455.96        418.20         7.73 o                         
  -2  -3   7        618.89        563.31        13.52 o                         
  -1  -3   7        103.25        100.62         3.47 o                         
   0  -3   7        592.28        536.79        12.77 o                         
   1  -3   7        424.56        436.02         9.43 o                         
   2  -3   7        609.56        618.76        19.74 o                         
   3  -3   7        661.54        668.88        17.00 o                         
   4  -3   7         13.23         16.85         1.38 o                         
   5  -3   7       1065.90       1144.93        14.71 o                         
   6  -3   7         53.96         54.48         2.59 o                         
   7  -3   7       1326.26       1272.87        15.60 o                         
  -6  -2   7          0.38          1.20         0.73 o                         
  -5  -2   7        164.07        186.28         4.63 o                         
  -4  -2   7        246.49        233.35         5.53 o                         
  -3  -2   7         12.25         12.57         1.25 o                         
  -2  -2   7          0.65          2.53         0.89 o                         
  -1  -2   7        162.88        144.01         3.16 o                         
   0  -2   7         72.13         62.39         2.10 o                         
   1  -2   7         65.04         58.68         3.31 o                         
   2  -2   7        164.85        179.48         8.13 o                         
   3  -2   7         91.11         93.33         3.82 o                         
   4  -2   7         36.02         36.95         3.44 o                         
   5  -2   7          5.40          6.83         2.43 o                         
   6  -2   7          0.80          2.87         1.44 o                         
   7  -2   7         21.25         28.37         1.80 o                         
  -6  -1   7        162.75        116.21         2.78 o                         
  -5  -1   7         20.90         26.40         1.28 o                         
  -4  -1   7        481.75        453.21         8.00 o                         
  -3  -1   7        301.95        283.97        11.94 o                         
  -2  -1   7       1495.82       1372.98        24.83 o                         
  -1  -1   7        573.69        529.00         7.57 o                         
   0  -1   7         81.65         76.56         2.25 o                         
   1  -1   7         45.73         49.39         2.94 o                         
   2  -1   7        215.20        232.36         6.64 o                         
   3  -1   7       2653.89       2663.60        51.16 o                         
   4  -1   7       2771.31       2865.38        36.05 o                         
   5  -1   7       3186.85       3290.71        67.25 o                         
   6  -1   7         54.84         57.74         2.81 o                         
   7  -1   7        360.04        422.39        16.65 o                         
   8  -1   7          1.95          0.98         0.93 o                         
  -5   0   7         50.03         50.21         1.85 o                         
  -4   0   7        232.89        243.87         3.82 o                         
  -3   0   7        221.67        198.73         7.78 o                         
  -2   0   7        146.27        156.72         5.82 o                         
  -1   0   7        511.60        493.60         6.04 o                         
   0   0   7          1.24          0.49         0.71 o                         
   1   0   7         40.85         34.37         1.25 o                         
   2   0   7         71.93         65.80         1.81 o                         
   3   0   7        184.02        205.76         5.87 o                         
   4   0   7        415.83        424.35         7.24 o                         
   5   0   7         75.29         66.26         3.18 o                         
   6   0   7        211.48        207.57         4.52 o                         
   7   0   7         58.67         73.83         8.02 o                         
   8   0   7         12.96          6.14         2.24 o                         
  -5   1   7         10.97         10.01         1.11 o                         
  -4   1   7       1346.65       1448.61        16.22 o                         
  -3   1   7         84.26         83.61         2.75 o                         
  -2   1   7        440.93        423.05         7.77 o                         
  -1   1   7         26.22         24.56         0.98 o                         
   0   1   7        105.95        102.04         1.93 o                         
   1   1   7        130.13        139.95         2.51 o                         
   2   1   7        554.91        519.81         5.54 o                         
   3   1   7       3101.62       3135.49        46.47 o                         
   4   1   7         32.96         29.09         1.54 o                         
   5   1   7        264.84        247.35         6.49 o                         
   6   1   7        672.89        701.11        17.58 o                         
   7   1   7          8.43         13.23         1.75 o                         
   8   1   7         62.77         64.00         3.66 o                         
   9   1   7        198.49        175.23         5.10 o                         
  -5   2   7        120.26         94.62         2.55 o                         
  -4   2   7         66.15         60.02         2.13 o                         
  -3   2   7        280.10        281.85         4.74 o                         
  -2   2   7        668.28        697.65        13.05 o                         
  -1   2   7         60.58         69.89         1.42 o                         
   0   2   7         17.32         15.66         0.75 o                         
   1   2   7        148.99        133.08         2.55 o                         
   2   2   7        507.05        478.58        10.91 o                         
   3   2   7         37.40         34.55         1.30 o                         
   4   2   7        378.25        337.56         5.61 o                         
   5   2   7        604.04        616.38         9.29 o                         
   6   2   7        255.77        240.73         6.44 o                         
   7   2   7         41.33         59.00         4.12 o                         
   8   2   7         43.16         42.50         1.79 o                         
   9   2   7         28.60         19.13         2.29 o                         
  -4   3   7        183.89        166.99         3.92 o                         
  -3   3   7         88.87         93.76         5.55 o                         
  -2   3   7          0.10          1.58         0.65 o                         
  -1   3   7         31.51         33.58         1.09 o                         
   0   3   7       1133.24       1200.66        17.64 o                         
   1   3   7        190.01        185.25         3.60 o                         
   2   3   7       1048.42       1045.20        13.57 o                         
   3   3   7        260.00        264.69         5.63 o                         
   4   3   7        103.55         98.88         2.38 o                         
   5   3   7         52.65         47.15         1.49 o                         
   6   3   7         15.71         11.16         1.29 o                         
   7   3   7          0.99          1.64         1.10 o                         
   8   3   7          2.39          3.50         1.04 o                         
   9   3   7        152.33        159.85         3.25 o                         
  -4   4   7        140.90         95.71         2.60 o                         
  -3   4   7         99.75        120.18         3.18 o                         
  -2   4   7          0.64          1.88         0.59 o                         
  -1   4   7        235.20        242.93         5.79 o                         
   0   4   7       2321.21       2504.49        25.90 o                         
   1   4   7        881.62        878.81         8.71 o                         
   2   4   7        102.89        108.14         2.46 o                         
   3   4   7       1519.28       1592.33        44.38 o                         
   4   4   7        185.21        149.97         6.05 o                         
   5   4   7         47.84         60.90         2.94 o                         
   6   4   7        146.62        161.24         9.12 o                         
   7   4   7         98.73        112.22         7.67 o                         
   8   4   7        133.57        166.90         4.97 o                         
   9   4   7         93.71         96.98         2.47 o                         
  -3   5   7          1.32          1.75         0.87 o                         
  -2   5   7         30.81         29.88         3.93 o                         
  -1   5   7         23.93         23.96         1.31 o                         
   0   5   7         25.43         33.52         1.11 o                         
   1   5   7         37.56         40.32         1.32 o                         
   2   5   7          7.48          9.33         1.04 o                         
   3   5   7         10.01          8.19         1.00 o                         
   4   5   7         38.83         44.05         1.60 o                         
   5   5   7          8.82          9.54         1.12 o                         
   6   5   7         36.45         43.72         2.02 o                         
   7   5   7        174.59        207.31         9.85 o                         
   8   5   7         22.39         24.27         1.66 o                         
   9   5   7         25.55         19.84         1.24 o                         
  -3   6   7         79.67         84.95         3.40 o                         
  -2   6   7         11.62         11.99         0.89 o                         
  -1   6   7        223.87        255.64         4.29 o                         
   0   6   7         16.99         20.13         1.01 o                         
   1   6   7       1124.72       1198.27        16.99 o                         
   2   6   7        304.59        326.45         4.22 o                         
   3   6   7       1432.04       1498.61        20.41 o                         
   4   6   7         14.43         13.51         1.15 o                         
   5   6   7        158.02        179.97         7.04 o                         
   6   6   7         50.31         66.82         2.26 o                         
   7   6   7        286.64        302.96        14.33 o                         
   8   6   7        108.42        110.04         4.30 o                         
   9   6   7        205.60        173.51         5.08 o                         
  -2   7   7        229.49        175.93         5.22 o                         
  -1   7   7         81.59         74.48         2.86 o                         
   0   7   7          2.94          3.43         0.68 o                         
   1   7   7         46.94         51.90         2.53 o                         
   2   7   7          3.51          3.08         0.77 o                         
   3   7   7        451.74        458.86        14.24 o                         
   4   7   7        833.92        852.15        23.59 o                         
   5   7   7          5.74          5.53         1.16 o                         
   6   7   7          9.16          6.83         1.89 o                         
   7   7   7         40.90         32.99         1.63 o                         
   8   7   7          0.81          1.59         0.77 o                         
   0   8   7         32.44         32.32         1.64 o                         
   1   8   7        361.47        371.48        10.87 o                         
   2   8   7          5.50          6.89         1.08 o                         
   3   8   7         64.24         62.22         2.84 o                         
   4   8   7          8.62          9.13         1.03 o                         
   5   8   7          3.00          2.14         0.82 o                         
   6   8   7        109.45        111.96        12.39 o                         
   7   8   7        105.83        109.89         2.55 o                         
   8   8   7        273.55        226.97         6.16 o                         
   1   9   7        494.44        412.01         9.68 o                         
   2   9   7        165.04        130.55         5.83 o                         
   3   9   7         21.24         16.94         4.08 o                         
   4   9   7         17.11         16.88         1.20 o                         
   5   9   7          2.59          2.64         0.71 o                         
   6   9   7        101.58         96.42         3.93 o                         
   7   9   7          1.54          1.29         0.71 o                         
  -1  -7   8        457.83        493.31         7.77 o                         
   0  -7   8        255.58        283.29         4.91 o                         
   1  -7   8        302.89        296.83         5.02 o                         
  -3  -6   8         56.51         48.41         2.48 o                         
  -2  -6   8         95.83         91.55         3.70 o                         
  -1  -6   8          8.45          8.29         0.85 o                         
   0  -6   8        228.66        233.18         4.65 o                         
   1  -6   8        209.83        210.29         4.89 o                         
   2  -6   8       1253.42       1369.62        19.84 o                         
   3  -6   8        348.09        391.66         6.09 o                         
  -4  -5   8        265.19        284.00         5.91 o                         
  -3  -5   8        147.46        144.23         3.44 o                         
  -2  -5   8         11.65         13.33         1.53 o                         
   0  -5   8         22.13         20.14         1.41 o                         
   1  -5   8        165.63        166.45         4.23 o                         
   2  -5   8        247.99        239.84         4.94 o                         
   3  -5   8         60.43         62.23         1.78 o                         
   4  -5   8          9.28          8.81         0.67 o                         
  -5  -4   8        186.43        197.83         5.75 o                         
  -4  -4   8        268.74        268.84         4.85 o                         
  -3  -4   8         26.13         28.32         1.62 o                         
  -2  -4   8        108.13        109.01         3.74 o                         
  -1  -4   8         19.94         21.46         2.58 o                         
   0  -4   8        349.29        323.23         9.75 o                         
   1  -4   8         32.80         28.03         1.93 o                         
   2  -4   8         87.94        101.53         4.82 o                         
   3  -4   8        530.89        526.85         7.94 o                         
   4  -4   8         24.49         27.86         1.28 o                         
   5  -4   8        400.34        384.07         5.45 o                         
  -5  -3   8         15.49         14.16         2.04 o                         
  -4  -3   8         37.00         36.82         2.21 o                         
  -3  -3   8          0.33          0.90         1.20 o                         
  -2  -3   8          3.25          5.30         0.93 o                         
  -1  -3   8         15.26         14.54         1.82 o                         
   0  -3   8        150.12        143.69         6.05 o                         
   1  -3   8          7.44          4.83         1.38 o                         
   2  -3   8        438.11        417.82        11.95 o                         
   3  -3   8        218.21        235.37         8.12 o                         
   4  -3   8         51.80         45.44         2.30 o                         
   5  -3   8         14.48         17.64         2.36 o                         
   6  -3   8         21.21         25.04         2.19 o                         
  -5  -2   8         49.81         43.85         2.21 o                         
  -4  -2   8          1.90          2.60         1.18 o                         
  -3  -2   8        154.28        171.18         5.60 o                         
  -2  -2   8        964.84        974.92        11.76 o                         
  -1  -2   8        412.80        369.99         5.21 o                         
   0  -2   8         98.55         94.50         3.55 o                         
   1  -2   8        765.03        822.80        20.16 o                         
   2  -2   8        177.86        191.41         7.26 o                         
   3  -2   8        522.21        555.10        14.77 o                         
   4  -2   8         56.16         60.24         3.94 o                         
   5  -2   8         74.17         86.13         4.53 o                         
   6  -2   8        508.58        557.65        14.01 o                         
   7  -2   8          4.15          2.17         1.31 o                         
  -5  -1   8         23.51         22.55         3.27 o                         
  -4  -1   8          1.65          2.37         1.14 o                         
  -3  -1   8          4.42          4.91         1.41 o                         
  -2  -1   8        212.98        221.11         8.30 o                         
  -1  -1   8         41.06         32.29         1.86 o                         
   0  -1   8       2418.33       2249.03        99.31 o                         
   1  -1   8         82.52         82.18         3.32 o                         
   2  -1   8        525.69        484.58        15.12 o                         
   3  -1   8         61.37         67.31         4.24 o                         
   4  -1   8         75.57         83.59         4.62 o                         
   5  -1   8          4.41          8.65         2.24 o                         
   6  -1   8         67.93         83.60         4.39 o                         
   7  -1   8        873.48        903.05       118.97 o                         
  -4   0   8        225.39        212.40         5.44 o                         
  -3   0   8        181.84        202.49         4.32 o                         
  -2   0   8        152.76        155.34         3.72 o                         
  -1   0   8          6.22         11.82         1.96 o                         
   0   0   8        177.95        162.16         3.30 o                         
   1   0   8          4.95         10.00         0.92 o                         
   2   0   8          7.24          9.01         1.03 o                         
   3   0   8          1.54          3.16         0.92 o                         
   5   0   8          1.37          2.50         1.29 o                         
   6   0   8         68.63         65.78         4.97 o                         
   7   0   8          0.83          1.66         0.97 o                         
   8   0   8         12.26          2.76         1.23 o                         
  -4   1   8         16.48         13.79         1.62 o                         
  -3   1   8        176.66        156.87         4.23 o                         
  -2   1   8       1384.60       1491.51        15.29 o                         
  -1   1   8         79.53         80.36         2.16 o                         
   0   1   8        788.33        829.21        12.24 o                         
   1   1   8          0.20          1.87         0.86 o                         
   2   1   8        921.77        930.96        11.19 o                         
   3   1   8        100.25        108.76         2.77 o                         
   4   1   8        151.07        158.43         5.18 o                         
   5   1   8       2481.19       2692.38        40.55 o                         
   6   1   8       1062.23       1195.81        40.92 o                         
   7   1   8        223.33        228.31        14.93 o                         
   8   1   8        371.75        363.81        56.36 o                         
  -4   2   8         41.36         38.77         3.08 o                         
  -3   2   8        133.27        172.65        12.11 o                         
  -2   2   8        371.68        384.72         6.46 o                         
  -1   2   8         99.19        101.64         1.95 o                         
   0   2   8        413.94        473.43         6.23 o                         
   1   2   8        352.39        363.55        11.24 o                         
   2   2   8         77.89         77.08         2.46 o                         
   3   2   8         95.16        110.82         4.34 o                         
   4   2   8          8.27          7.08         0.85 o                         
   5   2   8          0.29          0.73         1.07 o                         
   6   2   8         21.23         15.64         1.51 o                         
   7   2   8        261.57        277.18         6.38 o                         
   8   2   8         74.29         77.92         2.36 o                         
   9   2   8          1.30          0.89         0.97 o                         
  -3   3   8          1.00          2.61         1.46 o                         
  -2   3   8        459.53        476.25         6.54 o                         
  -1   3   8        116.43        128.00         2.91 o                         
   0   3   8         23.18         22.97         0.93 o                         
   1   3   8          8.00         12.22         0.82 o                         
   2   3   8         70.06         80.28         1.77 o                         
   3   3   8       1035.83       1102.04        13.02 o                         
   4   3   8         66.14         61.98         1.56 o                         
   5   3   8        828.97        862.48        16.78 o                         
   6   3   8         25.71         31.20         1.29 o                         
   7   3   8        222.95        245.90         3.54 o                         
   8   3   8        165.33        177.33         3.85 o                         
   9   3   8         14.79         11.01         1.19 o                         
  -3   4   8         53.66         57.46         3.84 o                         
  -2   4   8        160.58        166.16         5.63 o                         
  -1   4   8        207.23        217.03         2.80 o                         
   0   4   8         23.09         28.09         1.00 o                         
   1   4   8        315.94        346.83         3.54 o                         
   2   4   8        235.04        251.01         3.37 o                         
   3   4   8          1.29          2.39         0.71 o                         
   4   4   8         42.63         46.18         1.55 o                         
   5   4   8        516.30        600.77         7.97 o                         
   6   4   8        402.27        397.98         6.05 o                         
   7   4   8         24.49         26.20         1.28 o                         
   8   4   8          8.47         15.01         1.79 o                         
   9   4   8        170.14        139.83         9.80 o                         
  -2   5   8        159.38        192.52         3.70 o                         
  -1   5   8         19.43         17.35         1.23 o                         
   0   5   8          2.01          1.38         0.56 o                         
   1   5   8        212.69        257.86         3.47 o                         
   2   5   8       1449.35       1612.87        17.98 o                         
   3   5   8        135.36        144.26         2.70 o                         
   4   5   8        689.49        707.79        18.97 o                         
   5   5   8        229.05        260.69         5.65 o                         
   6   5   8         69.03         73.55         3.67 o                         
   7   5   8        374.20        380.40        29.76 o                         
   8   5   8         13.02         12.64         1.73 o                         
  -2   6   8         16.61         13.66         1.66 o                         
  -1   6   8         45.55         51.82         1.71 o                         
   0   6   8         78.77         81.76         3.17 o                         
   1   6   8          9.22         10.55         0.99 o                         
   2   6   8        364.55        404.49         5.44 o                         
   3   6   8       1777.75       1917.22        22.82 o                         
   4   6   8         12.36         11.83         1.07 o                         
   5   6   8        452.13        472.45         7.14 o                         
   6   6   8          8.44         11.09         1.24 o                         
   7   6   8         82.10        103.89         3.37 o                         
   8   6   8          3.95          1.98         0.85 o                         
  -1   7   8         38.04         25.74         2.57 o                         
   0   7   8        232.44        259.21         5.28 o                         
   1   7   8          2.68          1.80         0.80 o                         
   2   7   8         72.37         62.95         2.38 o                         
   3   7   8          0.40          1.43         0.92 o                         
   4   7   8        352.83        325.41         8.72 o                         
   5   7   8        210.39        216.24         9.40 o                         
   6   7   8         14.20         16.83         1.19 o                         
   7   7   8          0.03          0.49         0.72 o                         
   8   7   8          1.83          0.92         0.57 o                         
   1   8   8        165.06        147.93         5.82 o                         
   2   8   8          0.41          0.79         0.76 o                         
   3   8   8        383.63        269.57        65.76 o                         
   4   8   8         59.03         47.84         2.17 o                         
   5   8   8        799.20        627.28        11.11 o                         
   6   8   8          1.67          1.77         0.79 o                         
   7   8   8         88.25         76.75         2.21 o                         
   4   9   8          0.58          1.34         1.37 o                         
   5   9   8         35.53         30.89         2.03 o                         
  -2  -5   9          5.11          3.89         1.30 o                         
  -1  -5   9         57.09         67.16         3.08 o                         
   0  -5   9         18.65         17.11         1.85 o                         
   2  -5   9          9.19         10.24         1.19 o                         
   3  -5   9        373.86        345.74         7.90 o                         
  -3  -4   9         54.82         51.43         1.81 o                         
  -2  -4   9         15.69         12.89         1.32 o                         
  -1  -4   9        310.92        300.48        15.30 o                         
   0  -4   9        131.54        138.37         5.24 o                         
   1  -4   9         40.77         44.84         2.84 o                         
   2  -4   9        849.32        782.72        17.75 o                         
   3  -4   9         55.99         53.51         1.51 o                         
   4  -4   9        374.40        379.20         6.69 o                         
  -4  -3   9          1.19          1.74         0.84 o                         
  -3  -3   9          6.44          7.33         1.02 o                         
  -2  -3   9          4.36          5.45         1.10 o                         
  -1  -3   9          7.51          6.90         1.14 o                         
   0  -3   9        110.65         96.70         4.61 o                         
   1  -3   9        105.56        123.79         5.20 o                         
   2  -3   9          0.10          1.70         1.15 o                         
   3  -3   9         64.45         72.44         3.84 o                         
   4  -3   9         52.30         48.50         7.41 o                         
   5  -3   9          1.09          1.42         1.30 o                         
  -4  -2   9         15.21         14.41         1.58 o                         
  -3  -2   9        301.37        311.05         9.33 o                         
  -2  -2   9        253.75        203.66         4.32 o                         
  -1  -2   9        100.07         90.12         2.66 o                         
   0  -2   9        565.81        545.39        10.26 o                         
   1  -2   9         78.89         76.84         4.20 o                         
   2  -2   9        159.48        165.63         6.50 o                         
   3  -2   9        242.01        239.07         7.92 o                         
   4  -2   9        686.79        701.72        17.05 o                         
   5  -2   9        178.73        198.59         6.64 o                         
   6  -2   9         12.66         16.69         1.81 o                         
  -4  -1   9         51.13         42.54         2.01 o                         
  -3  -1   9          1.07          1.39         1.25 o                         
  -2  -1   9         33.21         32.69         2.05 o                         
  -1  -1   9         27.06         27.52         3.36 o                         
   0  -1   9         13.63         15.30         1.80 o                         
   1  -1   9         55.43         59.90         3.58 o                         
   3  -1   9          4.30          4.38         1.90 o                         
   4  -1   9         46.69         42.35         3.22 o                         
   5  -1   9         79.82         78.30         4.06 o                         
   6  -1   9        300.56        315.37         5.86 o                         
   7  -1   9        248.19        174.88        21.52 o                         
  -4   0   9         22.24         18.04         1.31 o                         
  -3   0   9         31.24         33.66         1.98 o                         
  -2   0   9         80.68         85.63         2.54 o                         
  -1   0   9        188.02        192.22         5.01 o                         
   0   0   9        108.17         95.04         5.44 o                         
   1   0   9       1841.98       1799.29        19.34 o                         
   2   0   9        590.49        575.50        10.67 o                         
   3   0   9        613.41        634.57        11.84 o                         
   4   0   9         66.83         62.08         3.00 o                         
   5   0   9          0.59          3.62         1.34 o                         
   6   0   9         29.34         45.24         2.22 o                         
   7   0   9         10.66         10.17         1.19 o                         
  -4   1   9        314.30        297.22         7.81 o                         
  -3   1   9        165.38        179.83         9.76 o                         
  -2   1   9        120.67        129.15         2.67 o                         
  -1   1   9        166.58        161.38         2.86 o                         
   0   1   9        382.01        410.37         7.02 o                         
   1   1   9          4.89         10.37         1.48 o                         
   2   1   9       1226.47       1319.27        17.17 o                         
   3   1   9          7.46         12.90         1.10 o                         
   4   1   9       1255.64       1286.54        13.16 o                         
   5   1   9         24.74         30.34         1.45 o                         
   6   1   9         89.71         82.80         2.06 o                         
   7   1   9         12.28         16.93         1.22 o                         
   8   1   9         48.50         29.28         1.47 o                         
  -3   2   9        100.77        111.86         3.49 o                         
  -2   2   9         56.22         58.56         7.36 o                         
  -1   2   9        179.62        215.89         4.63 o                         
   0   2   9         16.10         17.15         1.20 o                         
   1   2   9        142.24        160.40         3.10 o                         
   2   2   9        139.67        150.47         2.97 o                         
   3   2   9         43.16         49.42         1.65 o                         
   4   2   9        392.59        437.34         7.35 o                         
   5   2   9        199.62        204.42         3.87 o                         
   6   2   9        167.00        157.91         2.97 o                         
   7   2   9          6.64          7.56         0.91 o                         
   8   2   9         22.98         19.88         1.98 o                         
  -3   3   9          2.10          1.20         0.95 o                         
  -2   3   9        187.03        224.43        10.74 o                         
  -1   3   9          2.84          3.01         0.92 o                         
   0   3   9        181.60        191.91         2.77 o                         
   1   3   9         62.59         75.73         3.10 o                         
   2   3   9       1335.90       1480.58        14.79 o                         
   3   3   9         88.00         81.71         1.73 o                         
   4   3   9        206.90        213.24         2.82 o                         
   5   3   9        169.52        173.99         3.04 o                         
   6   3   9          1.09          1.87         0.71 o                         
   7   3   9        420.36        472.57         7.23 o                         
   8   3   9       1206.04       1237.22        38.46 o                         
  -2   4   9          5.22          7.36         1.25 o                         
  -1   4   9         81.90         89.22         2.62 o                         
   0   4   9        257.10        290.37         5.70 o                         
   1   4   9         95.90         97.87         1.81 o                         
   2   4   9          0.63          1.13         0.78 o                         
   3   4   9        125.73        128.62         2.11 o                         
   4   4   9         72.82         77.21         1.72 o                         
   5   4   9         83.43         96.39         1.83 o                         
   6   4   9        194.22        191.47         5.63 o                         
   7   4   9        259.50        303.82         4.11 o                         
   8   4   9          6.17          4.77         0.68 o                         
  -1   5   9         20.68         21.28         2.87 o                         
   0   5   9        625.11        678.04        15.88 o                         
   1   5   9         84.98         87.22         5.44 o                         
   2   5   9         12.08         14.26         1.16 o                         
   3   5   9          0.89          2.03         0.96 o                         
   4   5   9         97.72        123.90         2.34 o                         
   5   5   9        247.18        276.77         6.53 o                         
   6   5   9         62.93         60.66         1.47 o                         
   7   5   9        101.12        106.62         3.88 o                         
   8   5   9        201.96        175.49         3.97 o                         
   0   6   9          0.89          0.73         1.23 o                         
   1   6   9         59.74         56.26         2.45 o                         
   2   6   9        104.00        108.66         2.83 o                         
   3   6   9         29.82         33.73         1.78 o                         
   4   6   9         74.79         76.60         2.50 o                         
   5   6   9        248.26        259.30         4.16 o                         
   6   6   9         10.77         12.86         1.12 o                         
   7   6   9         73.41         77.82         2.57 o                         
   1   7   9         17.71          7.76         3.00 o                         
   2   7   9         30.37         14.36         2.69 o                         
   3   7   9         81.43         58.78         5.73 o                         
   4   7   9        387.22        285.14        15.05 o                         
   5   7   9         77.64         52.18         2.20 o                         
   6   7   9        469.92        344.72        25.74 o                         
   7   7   9         28.88         13.99         1.51 o                         
   4   8   9         41.43         37.53         2.37 o                         
   5   8   9        665.38        672.85        14.74 o                         
   0  -4  10         69.18         65.92         2.78 o                         
   1  -4  10        165.32        168.72         3.60 o                         
   2  -4  10          0.21          0.14         0.58 o                         
   3  -4  10         12.65          8.91         0.87 o                         
  -2  -3  10         91.77        104.51         3.88 o                         
  -1  -3  10         31.40         23.58         1.88 o                         
   0  -3  10        213.73        202.76         4.31 o                         
   1  -3  10         64.42         62.45         4.31 o                         
   2  -3  10         59.65         56.90         2.95 o                         
   3  -3  10        298.13        288.22         4.86 o                         
   4  -3  10          5.93          2.88         0.53 o                         
  -2  -2  10          0.64          0.65         1.40 o                         
  -1  -2  10        177.07        209.49         6.91 o                         
   0  -2  10          0.33          0.26         1.08 o                         
   1  -2  10         23.56         28.95         2.43 o                         
   2  -2  10        582.52        634.38        15.12 o                         
   3  -2  10         23.38         28.62         1.96 o                         
   4  -2  10        274.58        247.83        24.45 o                         
   5  -2  10        130.63         82.07         3.28 o                         
  -2  -1  10         10.55          7.77         1.14 o                         
  -1  -1  10         13.92         18.37         2.44 o                         
   0  -1  10         94.06         88.37         4.65 o                         
   1  -1  10         21.62         19.80         1.72 o                         
   2  -1  10        502.01        518.20        13.04 o                         
   3  -1  10        383.28        414.41        10.92 o                         
   4  -1  10         12.81          8.69         1.69 o                         
   5  -1  10        344.53        160.93         5.21 o                         
   6  -1  10         16.92         14.92         2.00 o                         
  -2   0  10          5.35          5.39         1.06 o                         
  -1   0  10        122.82        136.83         5.51 o                         
   0   0  10        552.42        614.47        15.73 o                         
   1   0  10         60.54         54.67         3.88 o                         
   2   0  10         25.56         27.49         1.34 o                         
   3   0  10        391.22        395.00         8.82 o                         
   4   0  10        499.54        560.79         9.47 o                         
   5   0  10         97.40        118.13         3.23 o                         
   6   0  10        348.93        359.83         6.23 o                         
   7   0  10        328.34        262.55         6.83 o                         
  -2   1  10          2.72          3.09         1.09 o                         
  -1   1  10        326.98        325.03        18.37 o                         
   0   1  10        252.71        293.96         8.18 o                         
   1   1  10         19.76         23.00         1.59 o                         
   2   1  10         35.34         39.91         2.02 o                         
   3   1  10          6.24          8.81         1.14 o                         
   4   1  10         43.23         38.73         1.83 o                         
   5   1  10        138.74        160.93         7.21 o                         
   6   1  10         76.82         64.46         5.75 o                         
   7   1  10         17.44         17.67         0.98 o                         
  -2   2  10        176.32        162.92         4.13 o                         
  -1   2  10         39.89         43.29         1.44 o                         
   0   2  10         12.68         13.26         0.96 o                         
   1   2  10        197.74        231.85         3.56 o                         
   2   2  10        206.42        213.74         3.44 o                         
   3   2  10       1337.43       1451.91        14.26 o                         
   4   2  10        439.44        460.89         6.10 o                         
   5   2  10        426.79        476.26         5.59 o                         
   6   2  10          0.44          0.35         0.68 o                         
   7   2  10         24.00         24.41         0.93 o                         
  -1   3  10        217.61        216.87        11.07 o                         
   0   3  10          0.95          2.06         0.81 o                         
   1   3  10          5.51          6.06         0.94 o                         
   2   3  10         10.73         17.53         1.16 o                         
   3   3  10         48.41         55.34         1.54 o                         
   4   3  10        822.58        860.22        10.13 o                         
   5   3  10          8.22          6.19         0.83 o                         
   6   3  10        219.06        232.19         6.91 o                         
   7   3  10        115.46        106.07         2.04 o                         
  -1   4  10        130.52        116.58         4.60 o                         
   0   4  10         46.24         48.79         3.67 o                         
   1   4  10        588.13        608.29        20.96 o                         
   2   4  10        405.65        429.86         9.64 o                         
   3   4  10         55.06         52.23         1.33 o                         
   4   4  10         39.46         41.29         1.27 o                         
   5   4  10         22.86         26.80         0.93 o                         
   6   4  10         23.57         31.68         1.12 o                         
   7   4  10         43.54         49.35         1.25 o                         
   0   5  10         64.22         65.35         3.02 o                         
   1   5  10          0.89          1.35         0.56 o                         
   2   5  10        258.89        249.62        17.12 o                         
   3   5  10          7.72          8.17         0.97 o                         
   4   5  10        373.09        385.15         6.45 o                         
   5   5  10          1.63          6.26         0.75 o                         
   6   5  10         52.70         49.36         1.78 o                         
   7   5  10         94.44         65.47         2.68 o                         
   1   6  10        198.41        180.07         7.20 o                         
   2   6  10         83.89         66.85         8.60 o                         
   3   6  10         31.61         24.95         1.76 o                         
   4   6  10        320.51        269.30         5.67 o                         
   5   6  10        312.38        246.05         6.25 o                         
   6   6  10          2.60          1.85         0.63 o                         
   4   7  10         10.85          4.07         1.41 o                         
   5   7  10          6.68          7.64         1.41 o                         
   2  -2  11         58.48         33.30         1.99 o                         
   3  -2  11          5.75          3.94         0.95 o                         
  -1  -1  11         61.12         58.21         2.65 o                         
   0  -1  11        515.45        615.64        14.17 o                         
   1  -1  11          6.26          3.12         1.32 o                         
   3  -1  11         28.55         28.43         1.91 o                         
   4  -1  11          2.03          1.97         0.77 o                         
  -1   0  11        324.79        316.80         7.89 o                         
   0   0  11          0.41         -0.24         1.43 o                         
   1   0  11        255.50        308.11         8.68 o                         
   2   0  11         38.14         41.93         2.89 o                         
   3   0  11        139.79        116.85         5.26 o                         
   0   1  11        286.47        318.72         8.42 o                         
   1   1  11        101.51         98.65         3.57 o                         
   2   1  11         43.73         46.44         1.69 o                         
   3   1  11          1.28          2.41         0.81 o                         
   4   1  11          7.28          8.57         0.96 o                         
   5   1  11         15.39         14.56         0.98 o                         
   6   1  11        286.10        253.50         6.60 o                         
   0   2  11        125.75         98.99         2.61 o                         
   1   2  11        370.69        385.62         5.71 o                         
   2   2  11        107.56        111.39         2.60 o                         
   3   2  11         42.04         37.54         2.37 o                         
   4   2  11         10.84         10.10         0.81 o                         
   5   2  11        151.43        120.69         7.85 o                         
   6   2  11        108.46         74.76         2.30 o                         
   1   3  11         36.09         36.02         1.18 o                         
   2   3  11          0.74          0.96         0.64 o                         
   3   3  11          7.35          4.46         0.71 o                         
   4   3  11         42.44         49.02         1.30 o                         
   5   3  11         17.63         14.00         0.79 o                         
   6   3  11         23.03         25.40         2.13 o                         
   1   4  11          1.74          1.93         0.85 o                         
   2   4  11          9.59          7.18         0.79 o                         
   3   4  11        311.76        292.34        27.33 o                         
   4   4  11        338.93        295.68        17.12 o                         
   5   4  11        720.92        693.69        53.53 o                         
   6   4  11          4.52          4.11         0.85 o                         
   2   5  11         96.70         97.23         2.41 o                         
   3   5  11         94.27         99.33         2.60 o                         
   4   5  11         49.91         39.43         5.23 o                         
   5   5  11         19.00         16.90         1.03 o                         
                                                                                
