# Supplementary material for: On the de­pro­ton­ation of chloro­thia­zide
Source: Acta Crystallogr C Struct Chem. 2025 Jan 30;81(Pt 2):102–8. doi: 10.1107/S2053229625000701 (PMC11795655; doi:10.1107/S2053229625000701)
Supplement: Supplementary file 3 [file c-81-00102-KCTZsup3.hkl]

data_KCTZ                                                                       
_shelx_title ' '                                                                
_shelx_refln_list_code          4                                               
_shelx_F_calc_maximum      473.27                                               
_exptl_crystal_F_000      1544.00                                               
_reflns_d_resolution_high  0.8127                                               
                                                                                
loop_                                                                           
 _space_group_symop_operation_xyz                                               
 'x, y, z'                                                                      
 '-x, y, -z+1/2'                                                                
 'x+1/2, y+1/2, z'                                                              
 '-x+1/2, y+1/2, -z+1/2'                                                        
 '-x, -y, -z'                                                                   
 'x, -y, z-1/2'                                                                 
 '-x+1/2, -y+1/2, -z'                                                           
 'x+1/2, -y+1/2, z-1/2'                                                         
                                                                                
_cell_length_a    18.3139                                                       
_cell_length_b     7.3622                                                       
_cell_length_c    19.9670                                                       
_cell_angle_alpha  90.000                                                       
_cell_angle_beta   99.734                                                       
_cell_angle_gamma  90.000                                                       
                                                                                
_shelx_F_squared_multiplier     1.000                                           
                                                                                
loop_                                                                           
 _refln_index_h                                                                 
 _refln_index_k                                                                 
 _refln_index_l                                                                 
 _refln_F_squared_calc                                                          
 _refln_F_squared_meas                                                          
 _refln_F_squared_sigma                                                         
 _refln_observed_status                                                         
   2   0   0        779.45        774.73         5.65 o                         
   4   0   0     171294.55     182532.45      1889.71 o                         
   6   0   0      51757.57      52287.46       283.72 o                         
   8   0   0      34229.23      35105.09       288.74 o                         
  10   0   0       2793.69       2563.72        55.54 o                         
  12   0   0        237.15        242.65         7.55 o                         
  14   0   0       4083.34       4246.53        87.38 o                         
  16   0   0       1901.04       1775.48        68.80 o                         
  18   0   0       4228.09       4253.87        70.39 o                         
  20   0   0       2738.21       2965.37       134.28 o                         
   1   1   0       9351.06       9431.52        40.08 o                         
   3   1   0        930.15        939.54         6.79 o                         
   5   1   0      15045.05      14453.70        60.06 o                         
   7   1   0      10448.16      10130.44        63.17 o                         
   9   1   0        280.64        271.22         7.28 o                         
  11   1   0      21108.05      21457.50       109.27 o                         
  13   1   0        547.28        549.77        13.41 o                         
  15   1   0      27990.08      27068.63       231.85 o                         
  17   1   0          0.27          6.68         3.35 o                         
  19   1   0        160.29        147.47         6.88 o                         
  21   1   0       3280.26       3342.27        68.06 o                         
   0   2   0      96358.05      97176.86       720.09 o                         
   2   2   0       9824.71      10004.66        55.55 o                         
   4   2   0       5062.37       5363.19        43.16 o                         
   6   2   0       1807.30       1766.33        35.20 o                         
   8   2   0       6287.40       6389.28       101.22 o                         
  10   2   0       9705.32       9990.08        99.24 o                         
  12   2   0         18.73         30.83         4.32 o                         
  14   2   0        112.70        139.29         6.82 o                         
  16   2   0        355.29        353.33        10.80 o                         
  18   2   0         54.41         69.30         5.52 o                         
  20   2   0       2077.34       1975.79        37.40 o                         
   1   3   0        202.29        248.49         7.19 o                         
   3   3   0        369.57        504.12        11.45 o                         
   5   3   0      10887.83      11425.40       113.96 o                         
   7   3   0       1079.02       1063.68        27.24 o                         
   9   3   0      10834.58      11115.98       114.61 o                         
  11   3   0      21475.75      22436.96       406.26 o                         
  13   3   0       3852.27       3839.29        70.97 o                         
  15   3   0        292.22        281.73        10.87 o                         
  17   3   0        421.42        449.03        15.34 o                         
  19   3   0       5505.56       5460.41        71.01 o                         
   0   4   0      64669.06      60690.71       559.25 o                         
   2   4   0       9295.36       9206.51        89.64 o                         
   4   4   0      91869.95      90638.73       635.26 o                         
   6   4   0      37441.66      36581.52       236.62 o                         
   8   4   0       4763.25       4699.91        68.82 o                         
  10   4   0       4432.20       4520.75        46.28 o                         
  12   4   0        980.12       1012.50        28.18 o                         
  14   4   0        515.57        481.77        13.72 o                         
  16   4   0       1345.25       1234.60        21.99 o                         
  18   4   0       8432.29       8363.08        89.28 o                         
   1   5   0      17958.57      17391.85       109.71 o                         
   3   5   0        495.31        463.35        10.22 o                         
   5   5   0      26737.67      25988.35       152.31 o                         
   7   5   0      12230.69      11631.98       141.82 o                         
   9   5   0        979.62       1105.72        20.41 o                         
  11   5   0      27226.82      26872.28       181.40 o                         
  13   5   0       1330.00       1413.13        28.39 o                         
  15   5   0        972.25        952.92        21.50 o                         
  17   5   0        299.82        334.15         9.89 o                         
   0   6   0      13314.86      13095.61       198.94 o                         
   2   6   0         16.76         18.35         4.78 o                         
   4   6   0      19002.34      18996.71       167.28 o                         
   6   6   0        310.12        340.87        10.54 o                         
   8   6   0       1673.66       1720.83        24.90 o                         
  10   6   0         23.25         34.77         4.48 o                         
  12   6   0        298.82        298.03        10.41 o                         
  14   6   0         21.41         27.21         7.02 o                         
  16   6   0         62.20         41.83         5.57 o                         
   1   7   0          9.70         14.16         8.63 o                         
   3   7   0         66.10         65.49         8.05 o                         
   5   7   0          2.43          7.33         5.29 o                         
   7   7   0        323.63        315.55        12.14 o                         
   9   7   0       4931.67       5100.00        68.74 o                         
  11   7   0       1387.83       1382.52        31.40 o                         
  13   7   0       1555.79       1511.11        42.47 o                         
   0   8   0      12419.42      12850.42       238.13 o                         
   2   8   0        512.05        533.23        22.29 o                         
   4   8   0       5195.05       5501.49       118.90 o                         
   6   8   0       8063.80       8072.78        96.21 o                         
   8   8   0       3319.72       3237.72        52.05 o                         
   1   9   0       6714.29       6539.43        84.52 o                         
 -21   1   1        734.86        745.88        14.58 o                         
 -19   1   1        480.95        480.29        18.26 o                         
 -17   1   1      10104.63      10256.20       122.56 o                         
 -15   1   1        769.16        740.06        12.80 o                         
 -13   1   1      35902.61      35631.15       140.42 o                         
 -11   1   1       1039.17       1039.92        14.47 o                         
  -9   1   1      31247.82      31885.59       234.10 o                         
  -7   1   1      23179.49      23829.27       125.28 o                         
  -5   1   1      17006.35      16574.73        74.26 o                         
  -3   1   1       4213.62       4007.29        25.00 o                         
  -1   1   1       1816.31       1622.27         9.16 o                         
   1   1   1       5598.03       5520.97        27.12 o                         
   3   1   1       2495.20       2439.38        11.21 o                         
   5   1   1       5385.39       5401.58        25.97 o                         
   7   1   1        763.46        750.48        10.15 o                         
   9   1   1        844.07        890.73        14.51 o                         
  11   1   1        360.18        383.40         7.41 o                         
  13   1   1        364.62        325.68         6.70 o                         
  15   1   1        115.63        117.43         5.05 o                         
  17   1   1        652.50        659.33        12.37 o                         
  19   1   1        224.19        215.70         7.34 o                         
  21   1   1        796.12        711.13        19.10 o                         
 -20   2   1       1746.18       1735.00        34.43 o                         
 -18   2   1       1076.78       1071.53        21.37 o                         
 -16   2   1        324.40        356.48        11.91 o                         
 -14   2   1       8709.37       8649.84        89.93 o                         
 -12   2   1      10974.34      10894.01       154.04 o                         
 -10   2   1         59.54         60.94        10.22 o                         
  -8   2   1      53943.11      53747.44      1331.09 o                         
  -6   2   1      18943.22      17943.09       140.23 o                         
  -4   2   1       2804.48       2073.78        19.76 o                         
  -2   2   1     223987.16     218892.67      2170.23 o                         
   0   2   1       2547.08       2278.24        22.13 o                         
   2   2   1     123909.37     121076.50       886.38 o                         
   4   2   1      12385.12      12815.44       102.73 o                         
   6   2   1      14960.70      15567.15       193.12 o                         
   8   2   1         17.35        229.96       165.65 o                         
  10   2   1       5348.99       5419.96        69.74 o                         
  12   2   1      22602.02      22634.69       245.24 o                         
  14   2   1         49.47         46.14         5.71 o                         
  16   2   1      30429.69      30694.09       558.65 o                         
  18   2   1       1659.48       1731.23        32.64 o                         
  20   2   1       8896.17       8537.29       155.60 o                         
 -19   3   1       3873.47       4021.90        51.48 o                         
 -17   3   1      13789.02      13748.40       231.80 o                         
 -15   3   1       2277.85       2357.53        36.94 o                         
 -13   3   1      61452.89      59715.43       475.62 o                         
 -11   3   1        950.61        930.57        33.91 o                         
  -9   3   1      22869.26      21746.47       239.15 o                         
  -7   3   1      35711.25      35311.96       295.41 o                         
  -5   3   1        855.36        663.61        18.56 o                         
  -3   3   1       8887.45       8522.07        67.75 o                         
  -1   3   1       1021.04        915.84        14.15 o                         
   1   3   1       8098.92       8442.88        63.71 o                         
   3   3   1      10133.82      10308.23        91.36 o                         
   5   3   1         54.56         29.03         5.38 o                         
   7   3   1        141.40        156.13        22.05 o                         
   9   3   1       7583.99       7792.62        84.46 o                         
  11   3   1       3361.26       3295.51        97.80 o                         
  13   3   1       1993.51       1979.50        38.10 o                         
  15   3   1         20.30         21.25         4.93 o                         
  17   3   1        449.11        452.02        13.24 o                         
  19   3   1       6618.79       6423.39       162.41 o                         
 -20   4   1         25.91         30.90         6.44 o                         
 -18   4   1          4.98         10.91         4.81 o                         
 -16   4   1          1.08         15.56         7.26 o                         
 -14   4   1         35.19         36.86         6.07 o                         
 -12   4   1        791.91        814.91        20.56 o                         
 -10   4   1        495.38        507.71        13.46 o                         
  -8   4   1       6947.70       6512.63        58.04 o                         
  -6   4   1       1386.29       1302.01        18.33 o                         
  -4   4   1       1216.89       1534.50        27.46 o                         
  -2   4   1      27280.53      28180.11       247.24 o                         
   0   4   1       1084.75        979.96        22.90 o                         
   2   4   1       3833.48       3991.61        51.69 o                         
   4   4   1       6732.66       6870.44        87.58 o                         
   6   4   1        985.08        947.79        14.69 o                         
   8   4   1       6537.77       6326.59       114.85 o                         
  10   4   1       1342.47       1308.23        21.70 o                         
  12   4   1       7576.39       7376.61        80.59 o                         
  14   4   1          6.71          4.94         3.83 o                         
  16   4   1       1349.41       1289.10        22.81 o                         
  18   4   1       1629.68       1591.23        42.45 o                         
 -17   5   1         60.00         66.81         5.17 o                         
 -15   5   1        146.77        176.85        11.48 o                         
 -13   5   1        186.40        180.80        12.73 o                         
 -11   5   1       9263.98       9043.64       102.39 o                         
  -9   5   1         65.92         63.34         5.80 o                         
  -7   5   1        683.82        631.42        14.19 o                         
  -5   5   1          6.09          9.76         3.11 o                         
  -3   5   1       2134.62       1955.43        22.44 o                         
  -1   5   1         56.22         54.45         4.47 o                         
   1   5   1        402.60        362.33        13.08 o                         
   3   5   1       6139.99       6393.97        49.26 o                         
   5   5   1        594.17        590.16        11.27 o                         
   7   5   1        308.18        357.44         9.96 o                         
   9   5   1       1192.12       1217.99        19.80 o                         
  11   5   1        856.84        821.40        17.59 o                         
  13   5   1        135.47        147.68        10.53 o                         
  15   5   1        523.87        512.04        15.20 o                         
  17   5   1         52.65         49.60         4.44 o                         
 -16   6   1        174.44        179.58         8.89 o                         
 -14   6   1       1150.30       1180.87        62.55 o                         
 -12   6   1       4490.45       4751.22        57.85 o                         
 -10   6   1         34.68         50.73         5.13 o                         
  -8   6   1      19179.09      18969.57       135.80 o                         
  -6   6   1      13946.82      13672.27       146.75 o                         
  -4   6   1      41798.19      40502.44       253.83 o                         
  -2   6   1      30525.56      28989.99       247.86 o                         
   0   6   1       2977.50       2839.90        63.14 o                         
   2   6   1       8757.74       8526.94        76.26 o                         
   4   6   1       3414.00       3347.96        35.97 o                         
   6   6   1       3159.21       3227.49        46.90 o                         
   8   6   1       3723.58       3608.22        39.16 o                         
  10   6   1         52.20         65.28         5.31 o                         
  12   6   1        928.62        922.79        18.26 o                         
  14   6   1          8.24         16.66         6.37 o                         
  16   6   1       6864.55       6994.38       374.23 o                         
 -13   7   1      16045.88      17385.10       345.26 o                         
 -11   7   1       1398.71       1541.86        37.66 o                         
  -9   7   1      16859.44      17410.18       241.17 o                         
  -7   7   1       1281.07       1338.86        25.46 o                         
  -5   7   1       4619.85       4607.44        86.86 o                         
  -3   7   1       3185.70       3187.30        55.14 o                         
  -1   7   1       3916.85       4105.02        94.15 o                         
   1   7   1       1260.03       1217.19        39.02 o                         
   3   7   1       2560.00       2499.49        44.15 o                         
   5   7   1       8794.88       8866.41        90.06 o                         
   7   7   1       1492.64       1580.35        25.44 o                         
   9   7   1       9251.72      10159.22       130.67 o                         
  11   7   1        528.89        513.68        20.28 o                         
  13   7   1        155.69        133.60         8.48 o                         
 -10   8   1        523.14        608.89        22.96 o                         
  -8   8   1       7159.23       7898.12       104.78 o                         
  -6   8   1       7527.15       7674.56       170.06 o                         
  -4   8   1       7684.62       7936.05       110.03 o                         
  -2   8   1       6266.28       7016.04       149.41 o                         
   0   8   1       1774.21       1867.43        61.83 o                         
   2   8   1       1274.54       1472.32        52.98 o                         
   4   8   1         45.36         53.97        11.65 o                         
   6   8   1       4709.12       4632.30        69.87 o                         
   8   8   1       6460.40       6384.44        85.63 o                         
  -1   9   1        923.63        866.76        21.08 o                         
   1   9   1        319.04        338.98        12.26 o                         
 -22   0   2       5170.30       5071.46        97.74 o                         
 -20   0   2       3304.04       3342.56        60.97 o                         
 -18   0   2       2278.84       2351.79        53.84 o                         
 -16   0   2      14037.15      14914.59       505.08 o                         
 -14   0   2       4915.04       4707.54        67.08 o                         
 -12   0   2      10779.69      11087.25        83.58 o                         
 -10   0   2      14401.43      14580.95       124.89 o                         
  -8   0   2      49488.87      55300.08       386.92 o                         
  -6   0   2      88882.37      88257.41       535.29 o                         
  -4   0   2      15186.90      13649.13        69.81 o                         
  -2   0   2        234.82        314.56         5.39 o                         
   0   0   2      10292.17       9913.41       127.65 o                         
   2   0   2      12206.91      13329.99        81.05 o                         
   4   0   2      15013.64      14772.92       107.13 o                         
   6   0   2      45765.86      46903.32       257.91 o                         
   8   0   2      24650.66      23499.37       297.27 o                         
  10   0   2      13957.92      13326.12       118.17 o                         
  12   0   2       2096.11       2054.89        23.02 o                         
  14   0   2      34619.46      33630.47       245.27 o                         
  16   0   2       2973.84       2821.52        53.46 o                         
  18   0   2       5770.77       5607.15       330.66 o                         
  20   0   2        374.40        387.06        75.40 o                         
 -21   1   2      13513.70      13732.11       326.50 o                         
 -19   1   2         42.98         41.12         4.88 o                         
 -17   1   2       1051.77       1064.66        16.95 o                         
 -15   1   2      34425.76      33225.88       219.23 o                         
 -13   1   2       7956.08       8013.46        67.35 o                         
 -11   1   2       2037.59       1909.98        21.57 o                         
  -9   1   2        360.23        340.84         9.75 o                         
  -7   1   2        899.40        858.86        15.24 o                         
  -5   1   2       2734.68       2555.32        16.24 o                         
  -3   1   2       2087.54       2041.63        14.36 o                         
  -1   1   2      28792.48      28457.10       151.52 o                         
   1   1   2       8997.18       8639.24        41.65 o                         
   3   1   2      17354.11      17936.10        76.70 o                         
   5   1   2      15046.73      15610.00        77.51 o                         
   7   1   2        376.75        602.08         8.94 o                         
   9   1   2       1422.84       1695.33        26.62 o                         
  11   1   2       2366.91       2351.28        18.11 o                         
  13   1   2       7737.46       7592.77        82.04 o                         
  15   1   2        335.17        342.25         9.77 o                         
  17   1   2       2346.91       2322.16        30.11 o                         
  19   1   2         17.98         30.32         4.23 o                         
  21   1   2        292.64        292.27        11.54 o                         
 -20   2   2         71.39         71.83         7.40 o                         
 -18   2   2        130.36        128.83         6.66 o                         
 -16   2   2       3952.59       3772.25        51.04 o                         
 -14   2   2       5439.69       5379.78        58.18 o                         
 -12   2   2        113.25        126.73         6.40 o                         
 -10   2   2        223.05        196.73        17.09 o                         
  -8   2   2       7179.96       7860.56        84.03 o                         
  -6   2   2        406.85        286.27         8.53 o                         
  -4   2   2        138.91        201.03         6.07 o                         
  -2   2   2      16418.42      17138.54        95.18 o                         
   0   2   2       6704.54       7118.14        42.31 o                         
   2   2   2      20921.13      20869.81       113.27 o                         
   4   2   2       4785.17       5108.01        45.53 o                         
   6   2   2       8526.29       8486.90       155.96 o                         
   8   2   2        800.48        941.76        32.58 o                         
  10   2   2       5154.46       4982.96        48.96 o                         
  12   2   2       1065.64       1058.43        18.36 o                         
  14   2   2      12340.25      12189.68       157.15 o                         
  16   2   2         67.81         83.55         5.95 o                         
  18   2   2         66.05         89.52         7.35 o                         
  20   2   2         85.97        101.82        11.41 o                         
 -21   3   2       4373.37       4496.63        86.44 o                         
 -19   3   2        886.52        954.54        27.20 o                         
 -17   3   2      15521.22      15821.69       213.50 o                         
 -15   3   2        243.58        276.17         9.60 o                         
 -13   3   2         56.13         58.19         6.00 o                         
 -11   3   2       3922.97       4001.67        43.27 o                         
  -9   3   2       2999.22       3136.34        66.59 o                         
  -7   3   2        102.77        160.81        10.38 o                         
  -5   3   2       1197.79       1442.02        23.43 o                         
  -3   3   2        210.42        201.42         6.50 o                         
  -1   3   2        330.66        366.63         8.54 o                         
   1   3   2      28860.72      30362.45       203.75 o                         
   3   3   2       1315.92       1301.62        25.29 o                         
   5   3   2       1478.96       1779.81        35.34 o                         
   7   3   2       1026.64       1119.78        33.55 o                         
   9   3   2       4029.84       3954.37        59.88 o                         
  11   3   2       3809.24       4025.87        62.19 o                         
  13   3   2        719.29        715.76        19.19 o                         
  15   3   2        248.96        255.83        10.36 o                         
  17   3   2         85.18         90.20         6.49 o                         
  19   3   2          5.32         10.88         4.90 o                         
 -20   4   2       1439.87       1465.56        38.98 o                         
 -18   4   2        273.17        272.86         8.50 o                         
 -16   4   2       6133.83       5982.69       118.71 o                         
 -14   4   2       1518.14       1500.73        30.43 o                         
 -12   4   2       9188.85       8868.03       149.12 o                         
 -10   4   2      18192.22      18114.84       234.92 o                         
  -8   4   2        258.14        235.65         7.49 o                         
  -6   4   2       1011.62        850.71        14.86 o                         
  -4   4   2       1229.42       1252.38        24.51 o                         
  -2   4   2      13309.13      13549.29       101.25 o                         
   0   4   2        395.53        396.81        16.87 o                         
   2   4   2       4991.75       5603.80       114.39 o                         
   4   4   2        313.78        465.98        19.45 o                         
   6   4   2       2657.80       2471.93        43.01 o                         
   8   4   2      10488.95      10105.42        78.53 o                         
  10   4   2      13866.43      13438.56       105.17 o                         
  12   4   2       2650.80       2644.08        32.87 o                         
  14   4   2      15472.22      15267.04       165.35 o                         
  16   4   2        228.46        230.63         9.34 o                         
  18   4   2       9752.43       9836.64       124.49 o                         
 -17   5   2      13801.69      13824.13       140.80 o                         
 -15   5   2      10147.07       9946.24       115.53 o                         
 -13   5   2       6743.21       6682.58       135.44 o                         
 -11   5   2      21815.15      21614.49       191.37 o                         
  -9   5   2       1099.48       1138.59        23.84 o                         
  -7   5   2       9293.58       9010.86        92.05 o                         
  -5   5   2       2867.79       2998.00        36.52 o                         
  -3   5   2       1020.67       1028.06        18.57 o                         
  -1   5   2       5942.85       5854.71        64.68 o                         
   1   5   2        236.51        295.10        15.84 o                         
   3   5   2      14636.40      14264.01        91.79 o                         
   5   5   2        609.89        613.84        12.32 o                         
   7   5   2       2703.19       2823.22        31.70 o                         
   9   5   2       2080.74       2111.60        27.18 o                         
  11   5   2        562.40        548.52        16.10 o                         
  13   5   2        106.76        107.93         8.02 o                         
  15   5   2         24.49         32.58         6.44 o                         
  17   5   2         74.88         66.49         7.25 o                         
 -16   6   2       1116.29       1121.87        22.51 o                         
 -14   6   2       1184.24       1208.58        33.01 o                         
 -12   6   2         14.73         16.13         4.51 o                         
 -10   6   2       8912.68       8873.39        90.82 o                         
  -8   6   2       1486.56       1553.72        28.86 o                         
  -6   6   2         31.94         40.66         5.74 o                         
  -4   6   2       4484.54       4354.81        89.21 o                         
  -2   6   2       3810.04       3688.32        55.72 o                         
   0   6   2        319.12        271.45        14.80 o                         
   2   6   2       1408.82       1328.24        32.81 o                         
   4   6   2         22.81         29.21         4.22 o                         
   6   6   2      14707.04      14586.27       150.37 o                         
   8   6   2       2075.14       2055.60        27.67 o                         
  10   6   2      10284.40      10145.85       118.10 o                         
  12   6   2         19.26         35.49         5.89 o                         
  14   6   2       3994.64       4093.52       120.39 o                         
  16   6   2        128.00        142.45        10.80 o                         
 -13   7   2        137.96        171.55        22.80 o                         
 -11   7   2        348.90        360.75        16.10 o                         
  -9   7   2         70.67         71.90         7.42 o                         
  -7   7   2         67.29         69.89         7.55 o                         
  -5   7   2        110.33        102.64         8.65 o                         
  -3   7   2         20.65         35.71        14.53 o                         
  -1   7   2        148.34        147.01        12.49 o                         
   1   7   2        120.55        122.42        18.30 o                         
   3   7   2        104.24        127.81        18.46 o                         
   5   7   2       1229.32       1260.22        33.67 o                         
   7   7   2        793.17        862.56        19.80 o                         
   9   7   2       1495.46       1518.28        25.89 o                         
  11   7   2        592.15        596.62        41.58 o                         
  13   7   2        342.20        312.06        16.73 o                         
 -10   8   2       1161.46       1272.75        35.60 o                         
  -8   8   2       2160.23       2083.38        39.93 o                         
  -6   8   2       7187.54       7243.84       149.32 o                         
  -4   8   2         91.19         87.54         9.24 o                         
  -2   8   2       3558.83       3836.76        97.19 o                         
   0   8   2         59.50         57.50        12.65 o                         
   2   8   2       1091.63       1143.92        24.85 o                         
   4   8   2       1142.60       1099.75        42.25 o                         
   6   8   2        118.33        131.56         9.58 o                         
   8   8   2       2946.40       3105.55        49.23 o                         
  -1   9   2        486.76        487.23        12.40 o                         
 -21   1   3       1331.56       1314.57        21.03 o                         
 -19   1   3       6640.51       6739.24        60.13 o                         
 -17   1   3          4.58          3.28         3.10 o                         
 -15   1   3      16661.37      16356.64       116.99 o                         
 -13   1   3         97.75         91.15         3.33 o                         
 -11   1   3       9121.40       8936.50        61.52 o                         
  -9   1   3        862.82        827.09        20.81 o                         
  -7   1   3      15383.90      15368.62        93.73 o                         
  -5   1   3      31421.97      30838.61       147.31 o                         
  -3   1   3      21973.97      21334.61       170.41 o                         
  -1   1   3       7414.80       7129.73        31.54 o                         
   1   1   3      20392.27      20052.17        91.76 o                         
   3   1   3        996.04       1063.26        11.17 o                         
   5   1   3      12361.19      14006.79        71.73 o                         
   7   1   3         42.64         94.01         4.24 o                         
   9   1   3      11885.44      12612.11       126.63 o                         
  11   1   3       1262.85       1207.92        10.85 o                         
  13   1   3        191.46        198.49         5.36 o                         
  15   1   3        552.35        572.78        11.52 o                         
  17   1   3       1403.79       1440.78        22.71 o                         
  19   1   3       1289.61       1414.19        29.07 o                         
  21   1   3        891.39        871.16        19.84 o                         
 -20   2   3       2170.85       2152.93        55.92 o                         
 -18   2   3       1824.10       1768.08        24.18 o                         
 -16   2   3        415.92        426.25        15.06 o                         
 -14   2   3       3614.13       3895.93       100.37 o                         
 -12   2   3       3376.42       3183.25        40.79 o                         
 -10   2   3       9709.11      10027.72        97.20 o                         
  -8   2   3        200.05        140.27         8.10 o                         
  -6   2   3      23339.66      24079.89       153.91 o                         
  -4   2   3       2529.30       2487.94        28.24 o                         
  -2   2   3      20169.89      19220.78       112.86 o                         
   0   2   3       1839.43       1756.72        17.02 o                         
   2   2   3        598.47       1024.31        12.61 o                         
   4   2   3       1951.87       1682.78        21.02 o                         
   6   2   3      25228.06      25468.56       719.55 o                         
   8   2   3          6.18         36.17        32.65 o                         
  10   2   3       4443.96       4221.02        36.07 o                         
  12   2   3       1186.99       1151.71        18.81 o                         
  14   2   3      15084.62      14862.67       172.83 o                         
  16   2   3        293.92        285.05        10.87 o                         
  18   2   3      14223.85      14267.04       176.95 o                         
  20   2   3         44.06         62.76         9.47 o                         
 -21   3   3       8050.00       8334.90       160.61 o                         
 -19   3   3       6830.89       6810.36        96.29 o                         
 -17   3   3          8.54         16.72         4.02 o                         
 -15   3   3       9428.19       9142.25       108.00 o                         
 -13   3   3        450.38        383.86        11.59 o                         
 -11   3   3       1587.90       1646.23        37.01 o                         
  -9   3   3        528.31        525.41        15.24 o                         
  -7   3   3      22535.66      22683.43       214.25 o                         
  -5   3   3        123.40        273.04        12.86 o                         
  -3   3   3      20756.93      21215.75       137.21 o                         
  -1   3   3       8905.27      10055.97        69.82 o                         
   1   3   3      25631.82      25988.92       164.58 o                         
   3   3   3         17.99         26.31         4.51 o                         
   5   3   3       2149.21       1979.00        35.26 o                         
   7   3   3       1882.96       2093.41        48.12 o                         
   9   3   3        152.85        187.49         8.30 o                         
  11   3   3        237.49        220.65        12.59 o                         
  13   3   3       1370.78       1456.50        28.60 o                         
  15   3   3       5616.69       5587.81        61.19 o                         
  17   3   3       2168.73       2193.18        39.55 o                         
  19   3   3        182.28        207.90        15.84 o                         
 -20   4   3         45.48         44.03         5.17 o                         
 -18   4   3          3.54          9.64         3.12 o                         
 -16   4   3         17.77         23.46         4.79 o                         
 -14   4   3         22.77         23.96         6.61 o                         
 -12   4   3       3467.42       3208.49        67.79 o                         
 -10   4   3         30.19         47.80         6.27 o                         
  -8   4   3         41.46         30.84         3.45 o                         
  -6   4   3        546.22        474.15        10.59 o                         
  -4   4   3      10058.81      10430.75       118.10 o                         
  -2   4   3         36.61         28.29         4.55 o                         
   0   4   3       2633.63       2720.57        58.46 o                         
   2   4   3        122.13        161.20        11.38 o                         
   4   4   3       1733.57       1765.52        23.49 o                         
   6   4   3       1301.16       1309.68        21.00 o                         
   8   4   3        978.36        900.22        16.86 o                         
  10   4   3       4259.19       4083.38        39.03 o                         
  12   4   3          1.30         11.08         4.39 o                         
  14   4   3       1661.67       1740.42        60.28 o                         
  16   4   3        116.97        103.51         7.77 o                         
  18   4   3       3629.70       3742.23       112.73 o                         
 -17   5   3         36.23         31.46         4.34 o                         
 -15   5   3        492.62        511.45        15.91 o                         
 -13   5   3       2235.22       2177.96        63.23 o                         
 -11   5   3        131.31        134.89        11.39 o                         
  -9   5   3         55.79         52.52         5.87 o                         
  -7   5   3        407.13        363.05        11.67 o                         
  -5   5   3       2454.30       2480.67        29.20 o                         
  -3   5   3         57.14         62.30         4.83 o                         
  -1   5   3         24.45         13.30         3.69 o                         
   1   5   3         40.96         35.13         4.85 o                         
   3   5   3       2310.43       2527.70        26.69 o                         
   5   5   3        517.97        579.92        12.13 o                         
   7   5   3       1972.46       1929.05        25.40 o                         
   9   5   3        153.60        174.48         7.88 o                         
  11   5   3       5341.48       5317.11        61.14 o                         
  13   5   3         40.41         38.39         6.87 o                         
  15   5   3       1020.69       1055.31        33.98 o                         
  17   5   3        401.23        401.83        16.30 o                         
 -16   6   3        684.47        670.05        25.82 o                         
 -14   6   3       2604.89       2480.34        50.10 o                         
 -12   6   3        896.58        864.29        25.80 o                         
 -10   6   3       2052.83       2086.16        32.92 o                         
  -8   6   3       1080.46       1017.09        25.12 o                         
  -6   6   3        422.92        437.90        16.19 o                         
  -4   6   3       5960.23       5972.70        65.24 o                         
  -2   6   3       7680.46       7343.22       182.16 o                         
   0   6   3         60.75         71.10         7.19 o                         
   2   6   3      14737.80      14142.23       140.56 o                         
   4   6   3       4361.68       4218.78        40.76 o                         
   6   6   3       1825.89       1794.21        27.47 o                         
   8   6   3          3.68          5.07         5.11 o                         
  10   6   3       4573.27       4661.90        63.15 o                         
  12   6   3          0.96         13.44         6.17 o                         
  14   6   3       2611.81       2553.94        35.77 o                         
 -13   7   3       1743.96       1662.30        34.73 o                         
 -11   7   3       1118.52       1132.76        23.56 o                         
  -9   7   3         87.18         64.37         6.95 o                         
  -7   7   3       5392.74       5669.91        72.14 o                         
  -5   7   3       3424.65       3362.70        50.66 o                         
  -3   7   3       3212.05       3361.73        63.82 o                         
  -1   7   3        211.02        222.79        15.03 o                         
   1   7   3       2248.12       2293.44        75.64 o                         
   3   7   3        197.79        190.05        20.59 o                         
   5   7   3       2287.77       2289.10        34.91 o                         
   7   7   3        921.05        942.69        20.58 o                         
   9   7   3       1168.97       1283.57        23.15 o                         
  11   7   3       1301.99       1364.89        51.82 o                         
  13   7   3        493.68        614.30        24.69 o                         
  -8   8   3        941.93        914.12        24.38 o                         
  -6   8   3          8.58         10.04         4.08 o                         
  -4   8   3         63.64         89.25         9.23 o                         
  -2   8   3       3934.99       3971.21        65.97 o                         
   0   8   3        507.57        522.76        25.80 o                         
   2   8   3       4446.14       4449.83        66.15 o                         
   4   8   3       4096.55       4468.09       100.46 o                         
   6   8   3        554.53        617.50        24.60 o                         
   8   8   3       2569.34       2594.81        42.65 o                         
 -22   0   4        556.21        616.28        24.55 o                         
 -20   0   4       1050.60       1006.69        36.94 o                         
 -18   0   4        369.07        357.95        16.68 o                         
 -16   0   4       5239.51       5349.64       278.67 o                         
 -14   0   4        376.15        431.48        10.90 o                         
 -12   0   4       1629.88       1887.84        30.19 o                         
 -10   0   4       6040.18       6548.02        90.85 o                         
  -8   0   4      25304.36      27742.45       319.86 o                         
  -6   0   4       1001.88       1060.27        16.52 o                         
  -4   0   4      32303.41      32843.03       413.79 o                         
  -2   0   4       3569.98       3901.68        30.74 o                         
   0   0   4       5586.62       5196.19        66.44 o                         
   2   0   4      15521.89      15888.50       178.19 o                         
   4   0   4          1.76         52.18         4.11 o                         
   6   0   4      37605.42      41580.52       296.94 o                         
   8   0   4      11138.97      12003.80       106.91 o                         
  10   0   4      27071.96      27026.86       160.25 o                         
  12   0   4      18641.59      18569.85       129.36 o                         
  14   0   4      16571.09      16328.68       117.96 o                         
  16   0   4      12676.56      12892.06       212.53 o                         
  18   0   4       3017.63       3057.08        51.96 o                         
  20   0   4      27888.80      29656.31       465.98 o                         
 -21   1   4       1382.29       1361.40        29.17 o                         
 -19   1   4       1949.59       1998.13        41.04 o                         
 -17   1   4        118.35        145.14         6.00 o                         
 -15   1   4       2268.97       2303.26        28.06 o                         
 -13   1   4         29.34         30.08         2.75 o                         
 -11   1   4       2558.16       2315.97        22.27 o                         
  -9   1   4       3485.26       3238.25        35.70 o                         
  -7   1   4       5142.32       4042.50        30.18 o                         
  -5   1   4       5557.44       6411.37        37.06 o                         
  -3   1   4       4791.37       4478.46        23.78 o                         
  -1   1   4      11635.00      11569.13        58.36 o                         
   1   1   4       6608.15       6463.81        38.37 o                         
   3   1   4      33578.20      35739.24       291.74 o                         
   5   1   4      74205.27      75363.94       333.71 o                         
   7   1   4       8585.19       9538.60        59.02 o                         
   9   1   4      15527.39      14663.04       101.78 o                         
  11   1   4        418.27        466.81         6.97 o                         
  13   1   4      26973.63      27023.91       275.34 o                         
  15   1   4       8108.73       7952.58       106.07 o                         
  17   1   4       1587.05       1486.94        27.83 o                         
  19   1   4      10193.45      10265.13       169.03 o                         
 -20   2   4       1308.24       1290.38        40.71 o                         
 -18   2   4        107.73         99.94         5.42 o                         
 -16   2   4        881.62        925.42        20.69 o                         
 -14   2   4       1385.62       1403.26        37.60 o                         
 -12   2   4        138.13        123.34         6.45 o                         
 -10   2   4       1138.35       1140.09        20.70 o                         
  -8   2   4       3343.19       3737.02        43.23 o                         
  -6   2   4      19869.79      20425.61       145.83 o                         
  -4   2   4        431.04        407.21        10.57 o                         
  -2   2   4       6651.29       7415.66        52.05 o                         
   0   2   4        392.20        441.23        12.67 o                         
   2   2   4        161.60        191.65         5.02 o                         
   4   2   4       1369.85       1520.54        20.59 o                         
   6   2   4        728.99        836.89        18.69 o                         
   8   2   4         47.60         47.38         8.76 o                         
  10   2   4       1243.70       1319.89        19.99 o                         
  12   2   4       1293.18       1377.25        24.34 o                         
  14   2   4        385.30        370.06        14.12 o                         
  16   2   4        185.61        185.47         8.24 o                         
  18   2   4       1220.59       1176.99        32.07 o                         
  20   2   4       5630.47       5692.37       108.76 o                         
 -21   3   4        905.58       1073.37        31.64 o                         
 -19   3   4        519.26        507.40        15.53 o                         
 -17   3   4       3709.21       3781.71        47.01 o                         
 -15   3   4       2192.60       2240.39        54.96 o                         
 -13   3   4         96.72         92.26         7.03 o                         
 -11   3   4       1590.49       1700.63        25.11 o                         
  -9   3   4       3112.37       3074.07        33.44 o                         
  -7   3   4       5787.77       5793.78        74.55 o                         
  -5   3   4       8959.12       9087.80        87.49 o                         
  -3   3   4         22.97         41.61         4.13 o                         
  -1   3   4        389.01        392.49        10.53 o                         
   1   3   4      12246.61      12101.61       104.39 o                         
   3   3   4       3274.31       3804.04        92.29 o                         
   5   3   4         27.08         90.99         7.51 o                         
   7   3   4          7.11          6.59         3.54 o                         
   9   3   4      17992.22      18189.45       204.06 o                         
  11   3   4        197.88        224.76         9.16 o                         
  13   3   4       8563.45       8756.94        97.68 o                         
  15   3   4       2402.06       2381.26        39.50 o                         
  17   3   4        369.41        375.09        12.23 o                         
  19   3   4       3159.49       3260.02        72.95 o                         
 -20   4   4        166.69        193.96         9.10 o                         
 -18   4   4         55.32         69.42         6.17 o                         
 -16   4   4       1328.81       1293.10        23.96 o                         
 -14   4   4          3.35         42.00        30.91 o                         
 -12   4   4          2.25         16.43         6.79 o                         
 -10   4   4       2489.03       2498.64        69.98 o                         
  -8   4   4        676.21        723.00        13.64 o                         
  -6   4   4       1858.56       2050.14        27.35 o                         
  -4   4   4       3156.34       3060.57        47.37 o                         
  -2   4   4       4484.83       4888.01        88.32 o                         
   0   4   4       4770.15       5207.72        62.09 o                         
   2   4   4       1397.57       1456.44        34.62 o                         
   4   4   4       2312.86       2412.09        30.88 o                         
   6   4   4       2564.12       2415.46        26.39 o                         
   8   4   4        480.21        463.95        15.59 o                         
  10   4   4      11722.14      11667.47       222.44 o                         
  12   4   4       2777.26       2659.80        43.70 o                         
  14   4   4      20714.09      21679.60       255.42 o                         
  16   4   4      15596.04      16274.22       160.90 o                         
  18   4   4       4942.24       4952.97        87.48 o                         
 -17   5   4       1435.50       1353.12        24.27 o                         
 -15   5   4      11608.32      12080.60       429.10 o                         
 -13   5   4          9.38         76.87        12.39 o                         
 -11   5   4       6075.70       5883.78       125.82 o                         
  -9   5   4        959.21       1070.08        19.96 o                         
  -7   5   4      15777.68      15087.86       114.56 o                         
  -5   5   4        285.96        335.14         9.02 o                         
  -3   5   4       1072.39        977.20        16.31 o                         
  -1   5   4        364.09        305.65        12.01 o                         
   1   5   4       3891.32       3807.55        48.63 o                         
   3   5   4       7639.17       7340.46        68.57 o                         
   5   5   4       2278.11       2123.66        25.33 o                         
   7   5   4       3353.74       3254.18        33.01 o                         
   9   5   4      23592.00      22902.96       271.95 o                         
  11   5   4       1982.16       2076.73        42.66 o                         
  13   5   4       5097.89       4773.09        74.83 o                         
  15   5   4       8935.90       8468.70       160.82 o                         
  17   5   4        239.76        234.14        11.41 o                         
 -16   6   4         58.83         45.08         4.45 o                         
 -14   6   4        613.52        567.39        16.63 o                         
 -12   6   4          2.31          5.99         5.17 o                         
 -10   6   4        433.76        481.57        18.34 o                         
  -8   6   4       1507.52       1530.69        28.00 o                         
  -6   6   4       1596.90       1636.51        32.67 o                         
  -4   6   4       8132.10       7993.23        76.64 o                         
  -2   6   4       3816.69       3561.79        73.31 o                         
   0   6   4       1883.79       1857.09        43.94 o                         
   2   6   4        620.06        566.99        21.43 o                         
   4   6   4        584.40        586.78        16.70 o                         
   6   6   4       1099.51       1085.43        23.35 o                         
   8   6   4       1418.36       1364.66        26.26 o                         
  10   6   4       2701.97       2640.25        37.57 o                         
  12   6   4        412.70        408.28        17.31 o                         
  14   6   4       6757.90       6646.42       146.74 o                         
 -13   7   4       1855.25       1797.24        52.53 o                         
 -11   7   4          7.98         13.60         5.73 o                         
  -9   7   4         45.21         51.00         6.33 o                         
  -7   7   4         55.84         61.38         6.35 o                         
  -5   7   4         87.58         91.59         8.14 o                         
  -3   7   4       1098.38       1094.18        32.68 o                         
  -1   7   4          5.14          5.84         6.55 o                         
   1   7   4        781.08        714.87        39.23 o                         
   3   7   4        104.73         89.68         7.75 o                         
   5   7   4         23.99         36.63         7.30 o                         
   7   7   4        127.11        112.29         7.49 o                         
   9   7   4        184.38        166.29         8.18 o                         
  11   7   4        157.93        150.54        12.63 o                         
  -8   8   4        221.39        283.86        10.78 o                         
  -6   8   4        638.16        634.93        19.51 o                         
  -4   8   4        252.46        298.35         9.32 o                         
  -2   8   4       1323.75       1339.55        20.79 o                         
   0   8   4          2.81          1.75         3.91 o                         
   2   8   4        158.50        178.24         9.34 o                         
   4   8   4        148.95        164.24         8.63 o                         
   6   8   4       3162.55       3180.51        74.73 o                         
   8   8   4         76.65         96.21         6.03 o                         
 -21   1   5       2803.41       2646.91        63.93 o                         
 -19   1   5        833.64        854.31        14.29 o                         
 -17   1   5       4935.25       4951.97        84.76 o                         
 -15   1   5       1145.19       1198.89        17.22 o                         
 -13   1   5       1569.96       1540.74        14.57 o                         
 -11   1   5       2568.28       2707.08        26.94 o                         
  -9   1   5       5379.93       5478.25        45.85 o                         
  -7   1   5      17456.90      18354.32        97.58 o                         
  -5   1   5         40.49         44.96         2.84 o                         
  -3   1   5       7012.32       7454.22        64.68 o                         
  -1   1   5         12.78         30.38         4.83 o                         
   1   1   5      39800.90      39064.46       160.86 o                         
   3   1   5       2017.89       1876.58        15.52 o                         
   5   1   5      15534.94      14888.53       129.21 o                         
   7   1   5      22051.54      21048.10       113.74 o                         
   9   1   5        303.64        308.10         7.90 o                         
  11   1   5      11290.41      10899.60        57.26 o                         
  13   1   5       7774.40       7668.29        80.56 o                         
  15   1   5       1147.84       1102.89        35.78 o                         
  17   1   5       4944.53       4939.35        71.80 o                         
  19   1   5         59.04         75.39         6.28 o                         
 -20   2   5       3059.09       3091.18        71.23 o                         
 -18   2   5         18.47         22.10         4.55 o                         
 -16   2   5        121.28        101.07         6.00 o                         
 -14   2   5        344.18        352.94        11.80 o                         
 -12   2   5        191.29        200.12        11.07 o                         
 -10   2   5       5649.35       6289.79        74.04 o                         
  -8   2   5       1057.01       1225.85        24.52 o                         
  -6   2   5      11061.43      11470.52        85.24 o                         
  -4   2   5      21792.27      21762.47       151.80 o                         
  -2   2   5      33546.61      34445.73       196.19 o                         
   0   2   5      11871.64      11215.39        76.15 o                         
   2   2   5      42616.20      42796.49       230.16 o                         
   4   2   5      13974.41      14173.78       147.64 o                         
   6   2   5      61895.76      63906.12       762.12 o                         
   8   2   5      31990.46      31346.87       538.34 o                         
  10   2   5       2535.11       2625.08        32.09 o                         
  12   2   5      51382.03      52407.44       375.39 o                         
  14   2   5       2534.02       2727.98        43.40 o                         
  16   2   5       9464.58       9678.22       158.49 o                         
  18   2   5       8226.20       8245.50       111.83 o                         
  20   2   5        822.29        833.80        28.39 o                         
 -21   3   5       5316.34       5756.84       105.41 o                         
 -19   3   5       6717.63       6974.66       116.79 o                         
 -17   3   5       7395.93       7519.90        77.04 o                         
 -15   3   5      10164.89      10722.12       117.07 o                         
 -13   3   5       7660.41       7090.62        95.26 o                         
 -11   3   5        168.92        162.42        10.09 o                         
  -9   3   5       5645.17       5141.44        46.54 o                         
  -7   3   5       5198.09       5276.51        63.98 o                         
  -5   3   5       1463.71       1730.88        31.26 o                         
  -3   3   5      12000.84      11444.48        80.85 o                         
  -1   3   5      15599.22      16293.96       131.82 o                         
   1   3   5      35233.31      33489.82       210.17 o                         
   3   3   5      28750.83      29243.41       190.03 o                         
   5   3   5      19754.80      19476.33       179.15 o                         
   7   3   5      37993.58      35472.12       342.38 o                         
   9   3   5       5888.06       5992.39       109.96 o                         
  11   3   5      21807.03      21224.58       232.26 o                         
  13   3   5       4590.65       4518.38       115.60 o                         
  15   3   5         91.18         83.40         7.46 o                         
  17   3   5       3236.94       3152.04        47.06 o                         
  19   3   5       4205.63       4173.42        85.46 o                         
 -20   4   5        768.03        774.10        31.66 o                         
 -18   4   5         56.73         57.44         5.25 o                         
 -16   4   5        158.12        146.50         8.51 o                         
 -14   4   5        480.04        506.83        33.44 o                         
 -12   4   5       4252.85       4150.57        80.15 o                         
 -10   4   5       3969.67       3866.93        41.92 o                         
  -8   4   5          0.34          3.70         2.91 o                         
  -6   4   5      15144.38      14974.28        94.04 o                         
  -4   4   5         90.46        116.15         6.66 o                         
  -2   4   5        609.93        619.33        16.42 o                         
   0   4   5        150.50        177.00        11.89 o                         
   2   4   5        518.45        591.63        19.27 o                         
   4   4   5        647.43        702.88        12.92 o                         
   6   4   5      12103.50      11553.17        84.56 o                         
   8   4   5       4971.07       4831.92        70.21 o                         
  10   4   5       1210.44       1242.63        25.25 o                         
  12   4   5       7912.10       7706.60       113.72 o                         
  14   4   5          7.43         11.12         4.45 o                         
  16   4   5       1580.64       1587.88        25.48 o                         
  18   4   5        211.70        218.05         8.54 o                         
 -17   5   5          1.98          4.27         3.35 o                         
 -15   5   5        313.09        272.36        23.09 o                         
 -13   5   5       1262.82       1178.15        43.51 o                         
 -11   5   5         10.08         10.91         8.38 o                         
  -9   5   5       1754.02       1725.46        29.77 o                         
  -7   5   5        205.41        203.11         8.55 o                         
  -5   5   5          0.27          3.77         3.15 o                         
  -3   5   5        380.58        412.41        10.99 o                         
  -1   5   5          3.30          9.49         5.34 o                         
   1   5   5       2090.26       1961.53        36.63 o                         
   3   5   5        463.81        445.91        12.89 o                         
   5   5   5       1006.37        906.47        13.65 o                         
   7   5   5       4506.22       4414.79        45.79 o                         
   9   5   5        126.11        118.11         8.09 o                         
  11   5   5       4924.17       4841.59        56.91 o                         
  13   5   5        370.51        330.18        13.19 o                         
  15   5   5       3010.97       2987.35        74.07 o                         
  17   5   5       2160.68       2094.91        52.98 o                         
 -16   6   5        370.70        341.18         9.72 o                         
 -14   6   5        706.50        655.05        18.95 o                         
 -12   6   5        136.23        155.22        10.04 o                         
 -10   6   5        601.49        697.13        17.89 o                         
  -8   6   5        820.09        879.12        20.63 o                         
  -6   6   5         89.01        113.01         8.99 o                         
  -4   6   5        268.53        317.12        17.77 o                         
  -2   6   5        645.12        608.77        22.16 o                         
   0   6   5       1146.39       1130.27        31.44 o                         
   2   6   5      12340.95      11640.62       115.73 o                         
   4   6   5       5217.29       5080.12        47.36 o                         
   6   6   5       8100.03       8080.00        83.67 o                         
   8   6   5      20382.92      20103.92       244.36 o                         
  10   6   5         24.56         34.88         5.49 o                         
  12   6   5      18487.08      18282.77       171.52 o                         
  14   6   5       1232.89       1239.90        21.67 o                         
 -13   7   5       7220.14       7311.30       139.06 o                         
 -11   7   5        228.56        195.66         9.52 o                         
  -9   7   5       3146.92       3091.19        44.37 o                         
  -7   7   5       5317.79       5230.83        59.08 o                         
  -5   7   5          8.06          8.66         6.34 o                         
  -3   7   5      17475.43      17333.47       518.61 o                         
  -1   7   5        434.82        455.40        20.96 o                         
   1   7   5      43160.40      42593.95       469.60 o                         
   3   7   5       3620.51       3645.27        45.59 o                         
   5   7   5      16741.15      16354.22       196.99 o                         
   7   7   5      16743.80      16840.78       271.17 o                         
   9   7   5        857.44        921.35        18.40 o                         
  11   7   5       9665.22      10147.58       125.28 o                         
  -8   8   5          4.42          4.37         3.67 o                         
  -6   8   5        499.04        531.48        13.51 o                         
  -4   8   5         31.20         48.26         4.22 o                         
  -2   8   5       1932.66       1936.12        25.48 o                         
   0   8   5        288.71        367.43        11.55 o                         
   2   8   5        720.47        715.09        17.97 o                         
   4   8   5        958.00        975.17        20.34 o                         
   6   8   5        701.92        636.37        27.21 o                         
   8   8   5       3813.41       4014.03       203.90 o                         
 -22   0   6       7540.84       7782.16       136.98 o                         
 -20   0   6        513.52        500.83        25.37 o                         
 -18   0   6         24.64         74.84         8.47 o                         
 -16   0   6       5089.73       5582.64       226.33 o                         
 -14   0   6         68.69         87.89         5.02 o                         
 -12   0   6      17101.50      16526.77       202.93 o                         
 -10   0   6       1165.72       1221.58        30.77 o                         
  -8   0   6      31934.58      32561.21       273.43 o                         
  -6   0   6       2966.79       3741.53        43.65 o                         
  -4   0   6        600.81        644.87        11.80 o                         
  -2   0   6       9699.74       8954.88       100.51 o                         
   0   0   6      46608.35      46711.01       374.90 o                         
   2   0   6       2807.99       3264.28        28.56 o                         
   4   0   6     166150.64     175045.70      1040.13 o                         
   6   0   6      87028.05      94917.58       600.39 o                         
   8   0   6      11824.39      12852.41       133.26 o                         
  10   0   6      20580.17      20170.21       152.09 o                         
  12   0   6        173.48        170.65         6.19 o                         
  14   0   6       6979.43       6418.27        62.69 o                         
  16   0   6       1113.13       1191.63        27.68 o                         
  18   0   6       1566.74       1680.62        36.88 o                         
  20   0   6       1657.07       1654.93        42.98 o                         
 -21   1   6       6622.15       6805.76       292.80 o                         
 -19   1   6       4099.70       3926.21        74.87 o                         
 -17   1   6       3010.62       3155.75        34.76 o                         
 -15   1   6       2932.19       2838.04        49.73 o                         
 -13   1   6       1286.43       1194.50        25.92 o                         
 -11   1   6       3879.11       3862.93        30.22 o                         
  -9   1   6      23855.32      25447.88       194.56 o                         
  -7   1   6      31997.42      31883.13       236.69 o                         
  -5   1   6       4651.77       4178.06        31.99 o                         
  -3   1   6      19147.46      18643.55       117.77 o                         
  -1   1   6     180216.03     181491.56       856.74 o                         
   1   1   6      10899.66      11223.58        51.45 o                         
   3   1   6      25103.97      24787.93       151.40 o                         
   5   1   6       3775.17       3672.52        29.46 o                         
   7   1   6      26160.30      27067.38       143.67 o                         
   9   1   6        173.25        289.54         6.57 o                         
  11   1   6       1151.33       1196.16        11.85 o                         
  13   1   6        499.34        537.67         8.52 o                         
  15   1   6        529.65        525.53        22.11 o                         
  17   1   6       3434.21       3357.04        48.77 o                         
  19   1   6       2148.80       2229.60        34.12 o                         
 -20   2   6        480.99        474.55        16.75 o                         
 -18   2   6          4.00         14.24         3.30 o                         
 -16   2   6        889.69        950.89        23.38 o                         
 -14   2   6        161.51        156.90        10.68 o                         
 -12   2   6        212.50        288.55        16.00 o                         
 -10   2   6       7521.38       7823.29        87.94 o                         
  -8   2   6       1780.03       1873.63        27.60 o                         
  -6   2   6       1277.06       1196.41        24.35 o                         
  -4   2   6        824.80       1011.23        20.94 o                         
  -2   2   6       3049.02       3236.97        34.76 o                         
   0   2   6        127.20        201.44         7.24 o                         
   2   2   6         35.06         53.43         3.58 o                         
   4   2   6        400.37        611.02        12.68 o                         
   6   2   6       9277.84       9913.69       106.95 o                         
   8   2   6        223.53        209.71        11.02 o                         
  10   2   6        288.42        266.70         9.52 o                         
  12   2   6         33.19         58.63         5.55 o                         
  14   2   6      10032.28       9837.02       141.31 o                         
  16   2   6        388.19        383.91        12.88 o                         
  18   2   6         65.79         73.07         8.04 o                         
 -21   3   6       1467.70       1395.99        36.94 o                         
 -19   3   6       1033.71       1110.64        29.10 o                         
 -17   3   6       1695.24       1721.41        29.09 o                         
 -15   3   6         24.64         28.68         5.87 o                         
 -13   3   6       1254.18       1216.78        35.98 o                         
 -11   3   6        223.15        226.87        12.56 o                         
  -9   3   6        188.55        192.78         6.50 o                         
  -7   3   6       7965.23       7381.02        74.58 o                         
  -5   3   6      35859.37      36860.60       280.29 o                         
  -3   3   6         15.79         20.46         3.86 o                         
  -1   3   6       5325.04       4909.26        42.41 o                         
   1   3   6        449.14        476.06        12.58 o                         
   3   3   6      11711.42      11498.41       105.92 o                         
   5   3   6        473.88        557.42        17.91 o                         
   7   3   6       1779.07       1645.89        28.55 o                         
   9   3   6       1499.93       1620.47        25.16 o                         
  11   3   6         54.59         56.32         4.77 o                         
  13   3   6         20.45         28.39         4.43 o                         
  15   3   6        595.77        616.64        19.08 o                         
  17   3   6       1985.02       2060.76        77.86 o                         
  19   3   6        921.56        981.75        30.70 o                         
 -20   4   6        912.60        878.44        27.92 o                         
 -18   4   6        184.14        220.34        10.23 o                         
 -16   4   6        723.98        685.69        19.74 o                         
 -14   4   6         86.86        125.80        10.65 o                         
 -12   4   6      14958.39      14642.46       329.75 o                         
 -10   4   6        321.47        323.47        10.84 o                         
  -8   4   6      11541.19      11352.44        84.53 o                         
  -6   4   6      21921.02      22510.57       143.14 o                         
  -4   4   6       2642.82       2621.00        33.06 o                         
  -2   4   6      14832.69      14512.27       155.34 o                         
   0   4   6       4779.17       4456.32        59.86 o                         
   2   4   6        262.92        282.07         9.75 o                         
   4   4   6      17249.35      16830.98        97.58 o                         
   6   4   6       2592.13       2364.99        29.36 o                         
   8   4   6       2762.15       2688.62        36.28 o                         
  10   4   6      37934.37      36176.53       338.46 o                         
  12   4   6        164.97        151.45        16.55 o                         
  14   4   6        481.80        498.33        20.02 o                         
  16   4   6        490.98        495.22        15.56 o                         
  18   4   6        144.13        171.19        13.46 o                         
 -17   5   6       2070.67       2008.87        32.90 o                         
 -15   5   6        876.37        824.78        38.60 o                         
 -13   5   6       1091.98       1065.30        40.75 o                         
 -11   5   6        129.75        130.47        30.27 o                         
  -9   5   6       3208.93       3335.20        42.08 o                         
  -7   5   6       9360.32       8950.45        70.50 o                         
  -5   5   6      27851.04      28020.31       183.83 o                         
  -3   5   6       7471.39       6917.27        57.06 o                         
  -1   5   6      49961.91      48428.72       354.93 o                         
   1   5   6         80.27         61.35         7.46 o                         
   3   5   6      51578.34      49789.54       284.66 o                         
   5   5   6       7412.18       7150.66        49.71 o                         
   7   5   6       5464.54       5300.58        57.02 o                         
   9   5   6       3484.15       3353.82        44.93 o                         
  11   5   6        132.39        115.02         7.81 o                         
  13   5   6        981.33        903.10        27.09 o                         
  15   5   6        216.58        220.25        11.80 o                         
 -16   6   6         38.83         43.20         4.05 o                         
 -14   6   6         33.31         43.44         6.66 o                         
 -12   6   6       8176.70       8263.79        94.09 o                         
 -10   6   6        127.09        104.58         7.51 o                         
  -8   6   6       6490.76       6558.53        80.79 o                         
  -6   6   6       3425.00       3511.27        52.60 o                         
  -4   6   6       1905.74       1992.80        36.72 o                         
  -2   6   6       1058.91       1053.12        30.05 o                         
   0   6   6        583.92        554.05        17.18 o                         
   2   6   6        446.98        443.89        12.74 o                         
   4   6   6       4801.18       4704.61        49.66 o                         
   6   6   6         91.52         83.88         7.20 o                         
   8   6   6        390.61        404.23        13.62 o                         
  10   6   6       9031.42       8918.15       103.69 o                         
  12   6   6        680.11        640.55        14.56 o                         
  14   6   6         51.58         48.60         4.91 o                         
 -13   7   6         57.19         68.92        10.02 o                         
 -11   7   6        124.28        133.32         7.92 o                         
  -9   7   6        649.83        725.09        18.81 o                         
  -7   7   6         76.57         96.33         6.53 o                         
  -5   7   6        156.85        146.22        10.35 o                         
  -3   7   6         12.08         15.53         6.73 o                         
  -1   7   6        240.48        208.16        12.77 o                         
   1   7   6        614.89        578.85        14.08 o                         
   3   7   6        319.07        370.12        14.82 o                         
   5   7   6         65.67         66.50         5.52 o                         
   7   7   6         90.92        112.90         7.27 o                         
   9   7   6          2.77          7.87         3.63 o                         
  11   7   6         42.43         51.20         4.92 o                         
  -8   8   6       3704.29       4003.83        47.66 o                         
  -6   8   6       2707.75       2838.69        40.08 o                         
  -4   8   6         13.85         13.69         3.14 o                         
  -2   8   6       3393.67       3473.58        36.50 o                         
   0   8   6       1664.80       1627.16        35.23 o                         
   2   8   6        330.63        345.83        12.06 o                         
   4   8   6       2021.60       1965.62        30.36 o                         
   6   8   6        835.03        793.29        21.21 o                         
 -21   1   7       6479.81       6062.01       173.52 o                         
 -19   1   7         34.52         42.66         5.32 o                         
 -17   1   7       1620.79       1635.75        23.10 o                         
 -15   1   7        381.52        358.03         9.43 o                         
 -13   1   7        562.86        580.78         9.50 o                         
 -11   1   7        772.78        886.21        13.02 o                         
  -9   1   7      24690.44      23262.12       149.57 o                         
  -7   1   7       2886.37       2829.27        24.91 o                         
  -5   1   7      42180.89      40677.73       218.44 o                         
  -3   1   7      41363.32      41392.00       279.41 o                         
  -1   1   7      39086.00      38629.36       236.02 o                         
   1   1   7      20028.69      19478.23        86.83 o                         
   3   1   7       1795.49       1915.25        18.56 o                         
   5   1   7       2503.49       2462.43        23.29 o                         
   7   1   7       4405.28       5002.02        40.58 o                         
   9   1   7         32.54         29.49         2.08 o                         
  11   1   7       7494.55       7599.52        48.93 o                         
  13   1   7       1032.39       1092.89        12.98 o                         
  15   1   7       3144.95       3121.29        47.30 o                         
  17   1   7        215.54        204.32        12.09 o                         
  19   1   7       3071.56       3042.79        75.89 o                         
 -20   2   7       8507.10       9153.53       242.35 o                         
 -18   2   7       4738.21       4701.92       148.29 o                         
 -16   2   7      10914.98      11647.02       190.83 o                         
 -14   2   7      36169.64      34477.12       467.61 o                         
 -12   2   7       9171.92       9076.25       106.97 o                         
 -10   2   7      72304.82      69878.70       442.63 o                         
  -8   2   7       3424.45       3538.16        42.11 o                         
  -6   2   7      46214.78      45370.00       385.60 o                         
  -4   2   7       1934.55       1744.91        33.51 o                         
  -2   2   7       8104.42       9007.86       150.18 o                         
   0   2   7        173.44        159.56         7.13 o                         
   2   2   7        347.96        240.78         8.86 o                         
   4   2   7       2206.96       2319.66        27.67 o                         
   6   2   7        447.28        487.12        13.03 o                         
   8   2   7      15216.12      15392.91       110.26 o                         
  10   2   7         29.33         40.77         4.09 o                         
  12   2   7        344.70        280.16        15.54 o                         
  14   2   7        532.95        528.07        15.56 o                         
  16   2   7       1743.99       1774.26        42.20 o                         
  18   2   7       5926.43       5844.53        87.42 o                         
 -21   3   7       2996.47       3081.90        63.49 o                         
 -19   3   7        162.81        166.52         7.68 o                         
 -17   3   7        838.29        782.82        16.39 o                         
 -15   3   7       5963.27       5878.31        70.42 o                         
 -13   3   7       1059.79       1176.92        32.55 o                         
 -11   3   7        907.27        813.21        24.37 o                         
  -9   3   7      37661.59      36228.40       195.49 o                         
  -7   3   7       5158.56       5538.81        49.42 o                         
  -5   3   7      18600.10      17104.60       151.15 o                         
  -3   3   7      61691.32      60654.70       414.20 o                         
  -1   3   7      11688.17      10748.83        86.87 o                         
   1   3   7      23845.04      23426.68       132.31 o                         
   3   3   7       4525.86       4789.67        50.05 o                         
   5   3   7      22957.85      23073.30       137.09 o                         
   7   3   7       3268.99       3415.08        44.65 o                         
   9   3   7          9.89         25.87         5.15 o                         
  11   3   7      13320.71      13057.29       182.49 o                         
  13   3   7         55.38         49.58         5.98 o                         
  15   3   7      13798.25      13364.72       148.30 o                         
  17   3   7        106.74        134.64        11.46 o                         
 -18   4   7        641.00        692.67        20.60 o                         
 -16   4   7       1801.02       1872.63        87.82 o                         
 -14   4   7       1864.94       1685.94        33.12 o                         
 -12   4   7       3520.86       3105.34        87.41 o                         
 -10   4   7       7904.34       7521.09        67.18 o                         
  -8   4   7        175.35        244.18        11.47 o                         
  -6   4   7       3840.19       4029.22        44.15 o                         
  -4   4   7        112.14        113.05         5.96 o                         
  -2   4   7          3.71         12.55         3.47 o                         
   0   4   7       1044.40        989.19        19.41 o                         
   2   4   7       1224.68       1134.46        15.59 o                         
   4   4   7        148.79        180.73         6.15 o                         
   6   4   7        282.37        240.50        10.63 o                         
   8   4   7        347.41        360.12        12.47 o                         
  10   4   7        832.59        736.44        21.60 o                         
  12   4   7       1516.04       1689.80        45.32 o                         
  14   4   7         13.53         18.55         7.97 o                         
  16   4   7        105.19         99.77         7.31 o                         
 -17   5   7       1595.86       1620.61        26.40 o                         
 -15   5   7       1664.38       1578.34        54.03 o                         
 -13   5   7        136.58        132.61        14.71 o                         
 -11   5   7       2317.67       2215.17        46.19 o                         
  -9   5   7         89.93        100.81         7.68 o                         
  -7   5   7         98.38        109.85         8.08 o                         
  -5   5   7        993.06        910.28        17.38 o                         
  -3   5   7        311.18        284.44        12.43 o                         
  -1   5   7       2177.93       2016.09        30.38 o                         
   1   5   7       2629.19       2445.03        32.55 o                         
   3   5   7        510.95        519.66        10.76 o                         
   5   5   7        611.48        581.72        11.15 o                         
   7   5   7       6595.48       6303.84        69.30 o                         
   9   5   7       1782.18       1701.34        29.52 o                         
  11   5   7        325.29        312.53        11.80 o                         
  13   5   7        109.88         93.18        14.72 o                         
  15   5   7       1437.84       1446.87        31.60 o                         
 -16   6   7       3158.23       3201.93        48.65 o                         
 -14   6   7      18030.48      18225.01       173.77 o                         
 -12   6   7        285.54        289.14        15.25 o                         
 -10   6   7       8634.27       9040.08       104.41 o                         
  -8   6   7         19.40         64.55        19.39 o                         
  -6   6   7       6905.49       6552.02       125.95 o                         
  -4   6   7       7269.84       7136.09        86.44 o                         
  -2   6   7         65.50         61.59        17.96 o                         
   0   6   7       1142.86       1119.71        20.52 o                         
   2   6   7       7973.13       7742.14        82.40 o                         
   4   6   7        937.55        919.08        18.77 o                         
   6   6   7        416.77        376.54        13.37 o                         
   8   6   7       1555.36       1470.10        26.55 o                         
  10   6   7         20.52         31.58         4.75 o                         
  12   6   7         74.78         79.08         6.22 o                         
  14   6   7         12.20         15.34         6.69 o                         
 -13   7   7       3454.78       3366.33        56.23 o                         
 -11   7   7       1231.37       1200.31        27.98 o                         
  -9   7   7      17427.52      17853.26       165.53 o                         
  -7   7   7        633.11        689.71        15.29 o                         
  -5   7   7      18938.58      18886.10       395.61 o                         
  -3   7   7       8601.59       8583.09        75.95 o                         
  -1   7   7      14141.13      13607.72       109.89 o                         
   1   7   7       5762.30       5871.99        51.78 o                         
   3   7   7        356.93        368.44        12.19 o                         
   5   7   7       1253.47       1228.91        20.01 o                         
   7   7   7       5279.86       5249.95        60.30 o                         
   9   7   7         34.65         28.59         5.57 o                         
  11   7   7       2172.83       2113.87        29.12 o                         
  -8   8   7        818.08        898.66        17.56 o                         
  -6   8   7       2518.12       2490.51        31.14 o                         
  -4   8   7       3975.29       4068.99        44.76 o                         
  -2   8   7          1.26         11.01         4.01 o                         
   0   8   7        205.18        198.47         7.07 o                         
   2   8   7       1581.09       1634.24        27.44 o                         
   4   8   7        938.94        937.73        26.34 o                         
   6   8   7          6.61          9.71         3.99 o                         
 -22   0   8      29972.35      27735.80       429.47 o                         
 -20   0   8        527.78        472.46        24.37 o                         
 -18   0   8      23036.57      24148.04       280.38 o                         
 -16   0   8      37942.17      38394.55       968.02 o                         
 -14   0   8      23771.88      22568.38       397.83 o                         
 -12   0   8      20232.16      19298.98       295.01 o                         
 -10   0   8        271.46        246.94         9.51 o                         
  -8   0   8      42514.12      43330.62       364.14 o                         
  -6   0   8          0.70         22.08         4.60 o                         
  -4   0   8      14931.11      16673.78       135.18 o                         
  -2   0   8      12394.23      14584.09       164.92 o                         
   0   0   8      16779.61      16778.97       184.37 o                         
   2   0   8       1564.37       1202.84        19.24 o                         
   4   0   8       9700.02      10348.60       110.55 o                         
   6   0   8       2308.26       2209.76        35.90 o                         
   8   0   8        254.65        311.14         7.87 o                         
  10   0   8        276.92        212.56         6.52 o                         
  12   0   8       2667.48       2507.17        28.89 o                         
  14   0   8       2985.27       2526.59        37.95 o                         
  16   0   8       2914.61       2861.68        44.39 o                         
  18   0   8         39.03         34.38         8.17 o                         
 -21   1   8        344.30        316.48        10.34 o                         
 -19   1   8       9451.23       9318.41       302.02 o                         
 -17   1   8      13095.32      13737.86       160.53 o                         
 -15   1   8         31.26         48.62         3.48 o                         
 -13   1   8       7438.88       7679.36        77.63 o                         
 -11   1   8       2329.91       2096.24        22.30 o                         
  -9   1   8       3958.32       3924.54        42.67 o                         
  -7   1   8      16730.74      16764.23       103.62 o                         
  -5   1   8        332.27        271.94         8.23 o                         
  -3   1   8       5372.73       4705.65        37.58 o                         
  -1   1   8       2432.04       3005.85        29.05 o                         
   1   1   8       5071.44       5352.67        44.61 o                         
   3   1   8       1401.03       1425.28        16.63 o                         
   5   1   8      18924.84      20474.61       211.06 o                         
   7   1   8       3389.97       3278.89        35.01 o                         
   9   1   8      10680.67      10918.49        76.44 o                         
  11   1   8        298.08        278.04         6.44 o                         
  13   1   8      13853.44      12901.23        98.39 o                         
  15   1   8       4944.91       4550.32        38.17 o                         
  17   1   8       3522.09       3637.05        42.71 o                         
  19   1   8        179.08        204.72         9.15 o                         
 -20   2   8       1124.38       1180.35        36.93 o                         
 -18   2   8        517.55        553.22        21.63 o                         
 -16   2   8       4575.70       4268.63        54.05 o                         
 -14   2   8       1114.25        935.53        24.68 o                         
 -12   2   8       1567.08       1442.55        32.92 o                         
 -10   2   8       2615.25       2938.03        32.02 o                         
  -8   2   8       2391.92       2390.96        38.09 o                         
  -6   2   8        316.41        290.64        13.42 o                         
  -4   2   8       1194.93       1383.35        25.84 o                         
  -2   2   8        112.00        123.09         7.38 o                         
   0   2   8       6081.71       6571.90        53.66 o                         
   2   2   8       2695.73       2768.04        31.08 o                         
   4   2   8        813.67        866.65        16.95 o                         
   6   2   8         42.77         57.17         4.40 o                         
   8   2   8       8869.70       9254.62        91.62 o                         
  10   2   8        192.08        204.30         8.78 o                         
  12   2   8         32.70         24.81         5.58 o                         
  14   2   8         58.21         39.75         5.57 o                         
  16   2   8       2254.63       2149.80        37.21 o                         
  18   2   8        859.17        834.78        21.52 o                         
 -19   3   8       2082.08       2184.39        34.80 o                         
 -17   3   8       2881.65       2909.47        57.64 o                         
 -15   3   8        912.20        884.78        24.52 o                         
 -13   3   8       8876.10       8723.14       147.06 o                         
 -11   3   8       9943.39      10039.83       123.97 o                         
  -9   3   8        886.09        915.52        15.76 o                         
  -7   3   8        776.10        703.50        14.67 o                         
  -5   3   8       6548.02       6784.88        73.49 o                         
  -3   3   8       7261.77       7462.21       100.55 o                         
  -1   3   8         17.60         42.61         4.62 o                         
   1   3   8        735.17        583.75        14.59 o                         
   3   3   8       6866.56       7149.41        63.52 o                         
   5   3   8       1807.74       1763.60        19.23 o                         
   7   3   8        469.89        477.54        15.23 o                         
   9   3   8        923.33        956.96        25.05 o                         
  11   3   8        105.72         92.78        10.53 o                         
  13   3   8        458.09        524.93        14.00 o                         
  15   3   8        419.24        369.47        14.53 o                         
  17   3   8        448.90        436.89        13.34 o                         
 -18   4   8      21175.30      21859.17       216.49 o                         
 -16   4   8       6527.37       6517.42        97.28 o                         
 -14   4   8       9309.28       9116.41       148.22 o                         
 -12   4   8      26264.34      25263.78       433.87 o                         
 -10   4   8       1221.33       1251.90        23.50 o                         
  -8   4   8      17119.87      16439.95       102.88 o                         
  -6   4   8         14.72         24.21         3.12 o                         
  -4   4   8       2381.38       2281.62        26.04 o                         
  -2   4   8       3947.64       4067.82        41.71 o                         
   0   4   8       4574.64       4873.35        36.65 o                         
   2   4   8       3581.01       3746.79        40.30 o                         
   4   4   8       1198.51       1165.28        16.10 o                         
   6   4   8       8006.38       7958.21        66.10 o                         
   8   4   8        455.96        553.93        17.87 o                         
  10   4   8        966.45        912.12        29.95 o                         
  12   4   8         84.03         78.50         9.61 o                         
  14   4   8        308.01        369.37        19.37 o                         
  16   4   8        302.82        309.80        11.21 o                         
 -17   5   8       3253.43       3264.05        74.45 o                         
 -15   5   8        209.01        243.53        20.31 o                         
 -13   5   8       4198.48       4072.44        61.34 o                         
 -11   5   8      20117.63      19273.75       167.04 o                         
  -9   5   8       3663.81       3504.07        59.32 o                         
  -7   5   8      13432.81      12727.15        88.09 o                         
  -5   5   8       3689.13       3748.23        40.63 o                         
  -3   5   8      26672.62      25424.89       337.50 o                         
  -1   5   8        237.42        224.00         8.69 o                         
   1   5   8        990.46        962.67        15.76 o                         
   3   5   8         21.90         17.77         3.56 o                         
   5   5   8       8233.31       8287.40        57.88 o                         
   7   5   8       6139.88       5720.78        64.63 o                         
   9   5   8      10551.35       9867.71       115.82 o                         
  11   5   8       1326.04       1266.08        34.51 o                         
  13   5   8       5872.79       5864.18        89.95 o                         
  15   5   8        277.92        280.10         8.36 o                         
 -16   6   8       1304.98       1274.35        36.55 o                         
 -14   6   8       6324.15       5906.78        82.13 o                         
 -12   6   8       5738.54       5492.52        84.19 o                         
 -10   6   8       1678.56       1581.31        41.05 o                         
  -8   6   8        580.37        554.77        15.96 o                         
  -6   6   8         67.64         64.83         5.43 o                         
  -4   6   8       1594.95       1618.86        20.97 o                         
  -2   6   8       1220.64       1200.21        21.82 o                         
   0   6   8        401.71        366.04        10.61 o                         
   2   6   8       1758.78       1839.15        26.94 o                         
   4   6   8        510.00        553.99        14.04 o                         
   6   6   8        805.06        808.77        15.21 o                         
   8   6   8       1035.91        983.75        20.63 o                         
  10   6   8          5.98          5.91         3.61 o                         
  12   6   8         21.52         24.66         3.75 o                         
 -11   7   8        197.22        153.28         9.89 o                         
  -9   7   8        338.39        365.70        13.67 o                         
  -7   7   8       2955.41       2855.24        37.67 o                         
  -5   7   8       2015.90       2064.39        37.23 o                         
  -3   7   8         54.54         65.19         5.07 o                         
  -1   7   8        608.59        580.00        13.83 o                         
   1   7   8         58.25         57.65         4.79 o                         
   3   7   8        123.42        114.80         7.17 o                         
   5   7   8        611.28        642.52        15.14 o                         
   7   7   8        399.23        400.55        13.53 o                         
   9   7   8        686.67        674.96        17.87 o                         
  -8   8   8       1450.21       1539.47        43.95 o                         
  -6   8   8        155.79        176.77         7.00 o                         
  -4   8   8         23.01         26.36         3.09 o                         
  -2   8   8         88.87         97.37         4.74 o                         
   0   8   8         28.87         20.98         3.79 o                         
   2   8   8          7.65         15.49         3.91 o                         
   4   8   8         83.99         94.05         5.29 o                         
 -21   1   9        576.84        600.16        14.00 o                         
 -19   1   9        682.41        693.79        21.94 o                         
 -17   1   9         36.40         41.32         4.21 o                         
 -15   1   9       3690.94       4015.49        89.51 o                         
 -13   1   9       1209.15       1150.85        22.36 o                         
 -11   1   9      12128.33      12054.48       141.40 o                         
  -9   1   9       3309.66       3408.01        31.98 o                         
  -7   1   9       2857.31       2835.47        27.55 o                         
  -5   1   9       1219.80       1382.99        19.03 o                         
  -3   1   9       1514.41       1193.80        15.73 o                         
  -1   1   9       8169.38       8980.81        67.53 o                         
   1   1   9        114.21         86.50         4.83 o                         
   3   1   9       2795.04       3044.52        29.95 o                         
   5   1   9       4903.89       5197.37        42.08 o                         
   7   1   9        157.10        168.90         5.20 o                         
   9   1   9        456.56        510.33         7.77 o                         
  11   1   9        310.39        381.79         7.77 o                         
  13   1   9       1007.02        886.93        18.27 o                         
  15   1   9       1885.54       1945.05        28.95 o                         
  17   1   9       6977.32       7061.88       101.28 o                         
 -20   2   9      13958.98      14016.88       353.81 o                         
 -18   2   9         88.71         85.86         7.27 o                         
 -16   2   9      11912.41      12567.14       300.80 o                         
 -14   2   9        370.19        262.48        12.73 o                         
 -12   2   9        134.98        143.95         8.29 o                         
 -10   2   9        844.91        869.40        14.46 o                         
  -8   2   9       2536.91       2369.65        25.30 o                         
  -6   2   9       9655.45       9385.05        97.77 o                         
  -4   2   9       9559.21       9510.63       105.05 o                         
  -2   2   9       2451.92       2340.45        37.03 o                         
   0   2   9       6219.88       6079.62        56.49 o                         
   2   2   9       3677.22       3784.88        42.01 o                         
   4   2   9       2235.44       2231.87        29.98 o                         
   6   2   9       4437.68       4399.37        35.35 o                         
   8   2   9       2431.09       2328.85        34.52 o                         
  10   2   9        114.23        131.51         7.46 o                         
  12   2   9       4437.02       4283.18        53.58 o                         
  14   2   9       1856.41       1783.65        37.05 o                         
  16   2   9       2895.24       2972.55        43.96 o                         
  18   2   9        513.34        484.35        14.71 o                         
 -19   3   9       2531.68       2583.46        59.31 o                         
 -17   3   9        403.97        357.67        14.44 o                         
 -15   3   9       4529.11       4699.87        65.43 o                         
 -13   3   9       2342.54       2151.30        34.77 o                         
 -11   3   9       1377.96       1258.10        19.65 o                         
  -9   3   9       1938.55       1765.87        21.58 o                         
  -7   3   9       1898.32       1998.94        24.61 o                         
  -5   3   9        363.61        356.86        11.48 o                         
  -3   3   9       1937.33       1655.38        24.04 o                         
  -1   3   9       2182.30       2180.42        30.62 o                         
   1   3   9        738.14        899.17        16.61 o                         
   3   3   9       6274.89       6560.69        55.65 o                         
   5   3   9       7716.06       7462.08        54.75 o                         
   7   3   9        406.84        369.95        13.82 o                         
   9   3   9       2046.33       2080.85        39.15 o                         
  11   3   9        768.24        621.84        20.05 o                         
  13   3   9       7929.78       7651.09        79.24 o                         
  15   3   9       1517.54       1525.40        29.53 o                         
  17   3   9      12660.72      12986.15       155.26 o                         
 -18   4   9        140.74        164.96         8.56 o                         
 -16   4   9       2880.53       2880.52       214.76 o                         
 -14   4   9         29.25         80.86         8.48 o                         
 -12   4   9       2217.27       2044.64        32.34 o                         
 -10   4   9        170.46        210.24         8.53 o                         
  -8   4   9       1641.13       1673.22        24.59 o                         
  -6   4   9       1408.97       1287.46        17.83 o                         
  -4   4   9       3493.99       3628.28        34.44 o                         
  -2   4   9       3493.01       3433.03        28.85 o                         
   0   4   9       8522.23       8438.97        57.11 o                         
   2   4   9       1292.62       1399.31        21.44 o                         
   4   4   9       3978.21       3831.71        38.96 o                         
   6   4   9        402.53        348.97        10.70 o                         
   8   4   9        123.14        101.45         8.67 o                         
  10   4   9        114.79         87.26         7.12 o                         
  12   4   9       1029.53        988.66        18.67 o                         
  14   4   9       2721.03       2557.76        40.39 o                         
  16   4   9       2065.82       1962.42        29.25 o                         
 -17   5   9        923.47        927.23        23.03 o                         
 -15   5   9        316.09        301.79        21.58 o                         
 -13   5   9        346.48        292.10        13.05 o                         
 -11   5   9         82.33         88.30         8.25 o                         
  -9   5   9         35.24         30.63         6.01 o                         
  -7   5   9         87.80        110.25         7.19 o                         
  -5   5   9       1846.08       1929.18        30.81 o                         
  -3   5   9        521.55        497.67        11.07 o                         
  -1   5   9        637.62        589.29        12.33 o                         
   1   5   9       2003.38       1995.11        25.56 o                         
   3   5   9        408.52        433.12        11.10 o                         
   5   5   9        108.71         80.84         5.98 o                         
   7   5   9        847.69        809.96        25.34 o                         
   9   5   9       2436.99       2234.90        46.44 o                         
  11   5   9       2512.93       2396.24        78.39 o                         
  13   5   9        779.78        753.95        18.38 o                         
  15   5   9        949.37        923.73        20.30 o                         
 -14   6   9         51.38         58.16         8.83 o                         
 -12   6   9       1369.11       1334.79       150.00 o                         
 -10   6   9        315.96        255.22        15.42 o                         
  -8   6   9        871.13        980.75        18.74 o                         
  -6   6   9       1018.45       1017.52        19.64 o                         
  -4   6   9        188.05        173.00         6.81 o                         
  -2   6   9       1959.21       1849.48        27.16 o                         
   0   6   9       1191.31       1206.53        21.15 o                         
   2   6   9         39.88         35.81         5.17 o                         
   4   6   9       1729.56       1696.36        28.47 o                         
   6   6   9        696.65        638.02        14.52 o                         
   8   6   9         34.61         44.37         6.16 o                         
  10   6   9       4216.99       4143.28        68.05 o                         
  12   6   9       1204.67       1193.36        20.88 o                         
 -11   7   9          8.66         16.93         5.38 o                         
  -9   7   9          0.66         10.32         4.44 o                         
  -7   7   9          9.19         13.22         3.73 o                         
  -5   7   9        614.43        584.29        15.58 o                         
  -3   7   9       1204.74       1173.32        17.99 o                         
  -1   7   9        704.49        678.78        13.46 o                         
   1   7   9       4993.76       4980.27        48.93 o                         
   3   7   9        512.10        594.88        14.74 o                         
   5   7   9       1805.59       1783.99        30.31 o                         
   7   7   9         36.65         45.95         6.86 o                         
   9   7   9       3999.89       3981.93        46.86 o                         
  -6   8   9       1013.95       1022.56        18.60 o                         
  -4   8   9       1979.42       2098.77        30.48 o                         
  -2   8   9        690.75        701.66        16.30 o                         
   0   8   9       4053.60       4239.66        60.71 o                         
   2   8   9         30.83         54.80         6.22 o                         
   4   8   9       2275.96       2248.78        39.34 o                         
 -20   0  10       4952.46       5336.86       107.72 o                         
 -18   0  10         37.94         69.59        15.18 o                         
 -16   0  10       7258.33       8353.14        96.26 o                         
 -14   0  10        816.98        893.81        20.88 o                         
 -12   0  10      21827.51      21948.06       421.16 o                         
 -10   0  10        779.77        659.76        14.59 o                         
  -8   0  10      20049.38      18822.46       264.56 o                         
  -6   0  10       6627.57       6959.99       129.66 o                         
  -4   0  10      19339.23      19351.88       221.90 o                         
  -2   0  10      13449.62      15226.51       233.91 o                         
   0   0  10       4695.87       5013.75        55.98 o                         
   2   0  10       6976.01       7937.98       102.30 o                         
   4   0  10       8130.33       8219.61        92.78 o                         
   6   0  10      13019.20      13070.95        96.08 o                         
   8   0  10      12958.39      12817.55       133.92 o                         
  10   0  10       2068.90       2162.39        23.38 o                         
  12   0  10      15534.95      15525.41       215.52 o                         
  14   0  10       5898.58       6003.47        99.62 o                         
  16   0  10        640.39        580.20        20.02 o                         
  18   0  10       5293.00       5324.18        99.55 o                         
 -21   1  10        133.43        118.03         6.31 o                         
 -19   1  10       1250.00       1302.97        25.31 o                         
 -17   1  10       1926.46       1737.07        44.83 o                         
 -15   1  10       1419.17       1200.67        31.11 o                         
 -13   1  10        459.62        447.17         9.30 o                         
 -11   1  10        434.76        493.85        11.45 o                         
  -9   1  10         18.59         25.56         7.52 o                         
  -7   1  10        402.16        351.59         9.62 o                         
  -5   1  10        770.31        723.54        14.27 o                         
  -3   1  10      12713.16      13572.29        83.54 o                         
  -1   1  10       2280.90       2968.12        36.09 o                         
   1   1  10        231.01        306.94         8.79 o                         
   3   1  10       1591.09       1755.18        20.81 o                         
   5   1  10       8300.68       8517.22        71.91 o                         
   7   1  10       2741.42       2755.89        20.52 o                         
   9   1  10      12669.89      13178.28        71.89 o                         
  11   1  10       4586.68       4562.56        36.94 o                         
  13   1  10       7123.25       7907.64        54.48 o                         
  15   1  10       8152.32       7852.95        96.58 o                         
  17   1  10      13678.08      13140.21       128.13 o                         
 -20   2  10        353.39        375.20        26.16 o                         
 -18   2  10         81.75         82.79         7.70 o                         
 -16   2  10       1359.63       1141.19        29.59 o                         
 -14   2  10          0.01          6.87         5.62 o                         
 -12   2  10        309.80        300.95        10.66 o                         
 -10   2  10       4374.01       4321.59        45.84 o                         
  -8   2  10        844.92        905.27        14.03 o                         
  -6   2  10         93.00        124.75         7.95 o                         
  -4   2  10         22.76         47.10         5.99 o                         
  -2   2  10       8348.29       8847.10        76.10 o                         
   0   2  10        364.77        508.46        17.18 o                         
   2   2  10       3249.06       3515.93        55.16 o                         
   4   2  10       2959.78       2988.14        28.77 o                         
   6   2  10       2006.57       2020.53        22.63 o                         
   8   2  10        153.29        146.83         7.78 o                         
  10   2  10         20.72         21.34         5.27 o                         
  12   2  10         15.81         19.15         4.21 o                         
  14   2  10        235.94        247.91        10.38 o                         
  16   2  10        364.40        377.76        24.38 o                         
  18   2  10        518.28        484.57        19.34 o                         
 -19   3  10         25.14         19.54         4.28 o                         
 -17   3  10        256.73        249.05        12.07 o                         
 -15   3  10         13.88          5.96         4.58 o                         
 -13   3  10          5.08         17.25         5.27 o                         
 -11   3  10        101.84        119.39        10.38 o                         
  -9   3  10        157.52        187.60         7.20 o                         
  -7   3  10        274.12        283.24         9.23 o                         
  -5   3  10       3204.64       3016.33        36.88 o                         
  -3   3  10       4026.75       4347.66        45.67 o                         
  -1   3  10       1096.80       1015.80        12.80 o                         
   1   3  10          2.00          3.88         2.03 o                         
   3   3  10          3.21          5.50         2.70 o                         
   5   3  10       3269.91       3079.33        32.03 o                         
   7   3  10       2796.06       2765.28        41.76 o                         
   9   3  10       1157.62       1145.69        59.20 o                         
  11   3  10        275.62        213.08        10.46 o                         
  13   3  10      10370.40      10258.44       120.40 o                         
  15   3  10        864.20        893.09        26.31 o                         
  17   3  10       1641.90       1752.77        31.58 o                         
 -18   4  10        603.56        559.29        14.56 o                         
 -16   4  10       5035.35       5115.96       252.17 o                         
 -14   4  10       1490.00       1429.64        31.23 o                         
 -12   4  10       5036.04       5130.30       109.22 o                         
 -10   4  10         55.23         47.60         5.92 o                         
  -8   4  10      28906.65      28497.01       167.63 o                         
  -6   4  10       3879.76       3945.35        41.36 o                         
  -4   4  10      11011.75      11050.59        83.48 o                         
  -2   4  10         58.17         56.68         3.50 o                         
   0   4  10      11676.89      11388.47        64.97 o                         
   2   4  10        187.97        133.88         5.24 o                         
   4   4  10      12777.75      12684.87       106.43 o                         
   6   4  10        732.46        667.17        12.67 o                         
   8   4  10      15658.95      15345.53       169.92 o                         
  10   4  10         35.44         41.25         5.42 o                         
  12   4  10       9236.52       8828.75        76.52 o                         
  14   4  10       3093.72       3063.39        37.10 o                         
  16   4  10         10.19         21.61         6.59 o                         
 -17   5  10         92.47        105.18         6.12 o                         
 -15   5  10          0.26          2.67         5.64 o                         
 -13   5  10         25.88         42.14         6.07 o                         
 -11   5  10        344.51        424.60        15.90 o                         
  -9   5  10         20.87         31.23         6.26 o                         
  -7   5  10       2005.90       1930.05        31.69 o                         
  -5   5  10        931.22        910.26        19.25 o                         
  -3   5  10       2991.90       2645.51        31.62 o                         
  -1   5  10        417.35        408.36        10.41 o                         
   1   5  10        118.90        111.16         6.39 o                         
   3   5  10         12.27         10.10         4.21 o                         
   5   5  10        834.86        796.61        18.92 o                         
   7   5  10       2138.49       2054.37        38.03 o                         
   9   5  10       2450.58       2473.31        52.17 o                         
  11   5  10         72.07         67.82         7.12 o                         
  13   5  10      16685.68      16066.18       171.83 o                         
 -14   6  10        783.97        741.43        64.57 o                         
 -12   6  10       1014.68       1092.92        28.83 o                         
 -10   6  10          8.69         17.21         6.94 o                         
  -8   6  10       2706.85       2754.34        33.92 o                         
  -6   6  10        382.70        469.32        13.02 o                         
  -4   6  10         92.82         93.39         6.75 o                         
  -2   6  10          6.22          5.93         3.68 o                         
   0   6  10        277.98        301.12        10.36 o                         
   2   6  10         10.11         15.82         5.20 o                         
   4   6  10        569.01        605.78        16.07 o                         
   6   6  10         98.56         96.79         6.94 o                         
   8   6  10       1264.78       1362.74        42.80 o                         
  10   6  10        271.50        261.94         9.36 o                         
  12   6  10       3599.87       3517.52        41.08 o                         
 -11   7  10          3.71          4.68         4.69 o                         
  -9   7  10        284.43        352.72        15.28 o                         
  -7   7  10       1884.60       1903.08        27.54 o                         
  -5   7  10        128.79        120.97         8.47 o                         
  -3   7  10        162.28        160.48         7.09 o                         
  -1   7  10        157.65        185.64         8.78 o                         
   1   7  10        232.47        245.75        15.41 o                         
   3   7  10         17.32         28.83         5.17 o                         
   5   7  10         86.88         77.55         6.52 o                         
   7   7  10          1.57          7.30         4.29 o                         
   9   7  10       1256.85       1122.16        22.44 o                         
  -6   8  10         76.42         64.55         8.58 o                         
  -4   8  10       1020.35       1035.42        22.61 o                         
  -2   8  10         32.99         26.03         3.98 o                         
   0   8  10        576.17        591.65        17.22 o                         
   2   8  10          5.24          6.32         3.34 o                         
 -21   1  11       2884.07       3125.36       118.51 o                         
 -19   1  11       1847.25       1778.14        49.53 o                         
 -17   1  11        301.29        293.44         8.34 o                         
 -15   1  11          8.39         32.71         5.17 o                         
 -13   1  11        752.15        842.22        22.25 o                         
 -11   1  11       2982.60       2800.31        32.90 o                         
  -9   1  11         77.78         94.30         4.86 o                         
  -7   1  11       3859.90       3684.78        41.56 o                         
  -5   1  11         37.13         37.19         4.16 o                         
  -3   1  11       1182.22       1220.22        19.39 o                         
  -1   1  11       2918.48       2852.26        25.35 o                         
   1   1  11       1557.02       1618.45        24.60 o                         
   3   1  11        751.77        696.40         9.91 o                         
   5   1  11      12109.34      12226.74        95.31 o                         
   7   1  11        276.86        333.07         6.24 o                         
   9   1  11       2108.52       2249.96        22.17 o                         
  11   1  11       6906.99       7305.28        58.25 o                         
  13   1  11       1204.83       1175.72        16.65 o                         
  15   1  11       2590.14       2741.07        28.85 o                         
  17   1  11       3895.92       3898.77        58.08 o                         
 -20   2  11       3061.88       3212.32        49.89 o                         
 -18   2  11       3615.07       3884.69       154.29 o                         
 -16   2  11       9154.88       9229.88       168.51 o                         
 -14   2  11       5713.60       6332.15       144.30 o                         
 -12   2  11       1640.70       1546.31        24.91 o                         
 -10   2  11      15770.76      15809.48       129.26 o                         
  -8   2  11       1177.90       1135.52        16.17 o                         
  -6   2  11         57.66         84.87         4.48 o                         
  -4   2  11       1141.68        878.73        16.69 o                         
  -2   2  11        433.89        565.03        17.56 o                         
   0   2  11      32302.11      30436.00       205.65 o                         
   2   2  11      12133.89      12289.62        71.41 o                         
   4   2  11      36656.29      36257.85       201.97 o                         
   6   2  11      17430.61      17773.24       162.96 o                         
   8   2  11      11802.54      11463.12       122.59 o                         
  10   2  11      21607.10      21161.79       211.18 o                         
  12   2  11        210.61        253.13        10.39 o                         
  14   2  11       2984.34       2765.13        43.51 o                         
  16   2  11       2757.85       2737.12        46.67 o                         
 -19   3  11       1561.59       1588.49        29.53 o                         
 -17   3  11         71.49         69.24         7.18 o                         
 -15   3  11        939.47        811.52        22.36 o                         
 -13   3  11          0.31         19.90         5.40 o                         
 -11   3  11       1241.76       1180.29        21.05 o                         
  -9   3  11       1586.54       1632.40        22.89 o                         
  -7   3  11      23660.99      22908.83       205.25 o                         
  -5   3  11        116.34        131.61         6.33 o                         
  -3   3  11       1316.62       1282.03        18.14 o                         
  -1   3  11       4943.67       4942.29        32.41 o                         
   1   3  11        135.04        127.00         5.00 o                         
   3   3  11       1905.07       1947.69        23.15 o                         
   5   3  11      12005.23      11897.13        84.88 o                         
   7   3  11       5090.24       5215.25        52.80 o                         
   9   3  11       5659.75       5751.76        74.13 o                         
  11   3  11      14373.83      14971.94       134.85 o                         
  13   3  11         23.35         44.97         7.97 o                         
  15   3  11       8684.72       8795.01       115.08 o                         
 -18   4  11       3151.70       3009.58        49.95 o                         
 -16   4  11       3669.32       3399.22        54.59 o                         
 -14   4  11        534.72        594.30        19.20 o                         
 -12   4  11       1441.00       1335.94        28.76 o                         
 -10   4  11        384.61        336.85        12.55 o                         
  -8   4  11       5305.10       5070.66        61.26 o                         
  -6   4  11       1197.79       1238.25        16.70 o                         
  -4   4  11       1521.63       1326.67        16.94 o                         
  -2   4  11          0.46          8.51         2.34 o                         
   0   4  11       4876.48       4727.32        34.42 o                         
   2   4  11       2659.71       2761.27        28.33 o                         
   4   4  11       8135.80       8172.71        83.96 o                         
   6   4  11        767.37        796.44        16.78 o                         
   8   4  11       2575.59       2637.76        43.56 o                         
  10   4  11       3386.86       3287.20        38.46 o                         
  12   4  11       1984.93       1878.40        30.48 o                         
  14   4  11          6.80         11.00         3.29 o                         
 -17   5  11         51.96         48.28         5.11 o                         
 -15   5  11        329.18        152.23        23.27 o                         
 -13   5  11        689.30        657.53        18.18 o                         
 -11   5  11         11.58         23.85         5.90 o                         
  -9   5  11       3710.26       3817.76        56.04 o                         
  -7   5  11        960.72        878.20        20.71 o                         
  -5   5  11       6189.91       6325.03        76.63 o                         
  -3   5  11         87.42         99.11         6.42 o                         
  -1   5  11       1703.14       1702.84        25.54 o                         
   1   5  11        825.56        879.33        17.43 o                         
   3   5  11          0.58         10.05         4.38 o                         
   5   5  11         69.57         87.84         7.16 o                         
   7   5  11       1962.53       1948.21        27.81 o                         
   9   5  11        399.76        323.91        21.35 o                         
  11   5  11       4764.17       4518.86        56.75 o                         
  13   5  11        347.04        336.41        12.42 o                         
 -14   6  11       5145.27       5422.19       214.04 o                         
 -12   6  11        287.90        259.86        13.41 o                         
 -10   6  11       1211.26       1268.87        34.39 o                         
  -8   6  11        996.19       1011.31        20.85 o                         
  -6   6  11        598.63        608.75        14.60 o                         
  -4   6  11       2515.40       2658.61        43.40 o                         
  -2   6  11        247.56        221.68        10.68 o                         
   0   6  11       7292.63       7138.51       108.51 o                         
   2   6  11       2554.26       2489.46        40.52 o                         
   4   6  11       7851.17       7942.95       108.52 o                         
   6   6  11       8355.66       8224.27        79.80 o                         
   8   6  11        709.19        677.27        14.81 o                         
  10   6  11       7631.12       7405.33       100.01 o                         
 -11   7  11        274.70        309.25        12.81 o                         
  -9   7  11        346.91        337.19        14.36 o                         
  -7   7  11        643.46        723.17        15.08 o                         
  -5   7  11         20.77         35.03         5.42 o                         
  -3   7  11        821.78        866.14        17.00 o                         
  -1   7  11       1431.84       1550.05        27.17 o                         
   1   7  11       3351.12       3439.00        46.82 o                         
   3   7  11         31.73         27.21         4.96 o                         
   5   7  11      11495.45      11427.99       138.38 o                         
   7   7  11       4076.62       3972.62       108.53 o                         
  -2   8  11          4.83          5.66         3.93 o                         
   0   8  11      10628.92      10958.40       130.65 o                         
 -20   0  12       5448.34       5451.54       106.83 o                         
 -18   0  12       9274.46       9161.11       142.04 o                         
 -16   0  12       1396.46       1520.97        42.27 o                         
 -14   0  12        411.99        404.60        13.72 o                         
 -12   0  12       3279.39       3248.25        61.47 o                         
 -10   0  12       7407.14       7220.84        72.12 o                         
  -8   0  12      28888.91      27090.44       198.84 o                         
  -6   0  12        371.19        524.67        14.01 o                         
  -4   0  12      42101.63      41556.82       359.46 o                         
  -2   0  12       8807.91       7145.07        98.42 o                         
   0   0  12      24497.68      24345.83       279.51 o                         
   2   0  12      48475.01      48083.61       522.58 o                         
   4   0  12       4714.15       4537.25        40.62 o                         
   6   0  12      36584.66      35327.87       208.75 o                         
   8   0  12       3457.61       3201.47        34.60 o                         
  10   0  12        434.66        378.43        15.53 o                         
  12   0  12         37.13         17.87         5.35 o                         
  14   0  12          6.86          4.40         5.27 o                         
  16   0  12       1692.16       1715.87        46.05 o                         
 -19   1  12        335.83        295.18        11.29 o                         
 -17   1  12         33.17         20.46         3.30 o                         
 -15   1  12       2107.82       2439.18        32.46 o                         
 -13   1  12      12272.14      11267.08       184.32 o                         
 -11   1  12        576.36        493.06        16.52 o                         
  -9   1  12      49185.00      46825.86       435.33 o                         
  -7   1  12       4348.02       4332.45        39.60 o                         
  -5   1  12       3138.98       3128.04        29.43 o                         
  -3   1  12      20828.55      20436.41       172.25 o                         
  -1   1  12       1059.05       1061.67        12.57 o                         
   1   1  12      10766.09      10715.62        74.77 o                         
   3   1  12      41242.96      40618.68       198.87 o                         
   5   1  12       6462.21       6546.48        39.25 o                         
   7   1  12      18887.55      18964.83       124.05 o                         
   9   1  12       1157.78       1208.61        15.12 o                         
  11   1  12       6463.40       6408.76        52.45 o                         
  13   1  12       2003.88       2155.92        31.95 o                         
  15   1  12        346.44        312.16         8.85 o                         
 -20   2  12        261.48        221.62        11.18 o                         
 -18   2  12       2336.23       2382.36        45.08 o                         
 -16   2  12       3051.01       3162.14        45.03 o                         
 -14   2  12       1003.69        920.87        17.07 o                         
 -12   2  12       1396.00       1354.29        24.24 o                         
 -10   2  12        493.15        438.03        13.44 o                         
  -8   2  12        291.42        311.39         8.77 o                         
  -6   2  12        105.01         86.57         4.69 o                         
  -4   2  12        734.55        857.51        13.13 o                         
  -2   2  12       4168.43       3694.49        38.35 o                         
   0   2  12        144.20        219.30         5.75 o                         
   2   2  12       3632.45       3794.48        33.18 o                         
   4   2  12        655.95        637.73        12.36 o                         
   6   2  12       2761.45       2786.53        28.59 o                         
   8   2  12       4197.31       4453.33        47.82 o                         
  10   2  12         18.94         33.15         6.52 o                         
  12   2  12        910.92        930.25        20.14 o                         
  14   2  12         30.63         35.13         8.40 o                         
  16   2  12        455.09        397.80        13.69 o                         
 -19   3  12        274.52        307.51        12.32 o                         
 -17   3  12         32.31         22.07         4.86 o                         
 -15   3  12       2931.11       2800.87        39.32 o                         
 -13   3  12       2470.94       2530.74        71.86 o                         
 -11   3  12       4613.37       4756.62        74.07 o                         
  -9   3  12       5132.89       5273.25        54.22 o                         
  -7   3  12       5518.89       5316.86        71.78 o                         
  -5   3  12       3821.77       3780.98        36.13 o                         
  -3   3  12      13665.42      13647.13       110.83 o                         
  -1   3  12       4806.40       4738.63        32.17 o                         
   1   3  12         40.11         42.81         3.30 o                         
   3   3  12       3226.38       3201.64        30.57 o                         
   5   3  12       1952.95       1973.62        25.06 o                         
   7   3  12        632.99        631.91        16.88 o                         
   9   3  12       3988.31       4093.75        70.17 o                         
  11   3  12        699.35        722.33        15.58 o                         
  13   3  12        216.33        199.17         8.75 o                         
  15   3  12         87.02         87.83         9.39 o                         
 -18   4  12        184.14        184.79         9.29 o                         
 -16   4  12        141.26        144.02        10.56 o                         
 -14   4  12        183.67        148.48        12.99 o                         
 -12   4  12         16.65         21.21         5.88 o                         
 -10   4  12          8.02         19.27         5.18 o                         
  -8   4  12      11816.20      11471.06       285.53 o                         
  -6   4  12       8133.24       8021.70        79.18 o                         
  -4   4  12      14930.86      14105.05        96.15 o                         
  -2   4  12      43003.04      42028.39       210.95 o                         
   0   4  12       8719.55       8327.36        55.53 o                         
   2   4  12      44928.44      43359.79       234.50 o                         
   4   4  12        622.39        619.15        13.05 o                         
   6   4  12      18235.60      17621.52       137.63 o                         
   8   4  12       3338.53       3352.71        54.99 o                         
  10   4  12       2956.43       2822.88        38.87 o                         
  12   4  12        124.54        132.01         8.85 o                         
  14   4  12        460.78        441.45        12.07 o                         
 -15   5  12       1729.80        717.75        48.92 o                         
 -13   5  12      12940.38      13793.48       177.91 o                         
 -11   5  12       1217.36       1191.01        26.53 o                         
  -9   5  12      16019.15      15794.28       152.92 o                         
  -7   5  12       1452.12       1556.93        25.01 o                         
  -5   5  12      11178.75      10941.96       106.49 o                         
  -3   5  12      10070.56      10238.27        87.04 o                         
  -1   5  12         81.23         88.41         7.65 o                         
   1   5  12       1726.45       1762.98        56.01 o                         
   3   5  12      16944.69      16840.16       167.64 o                         
   5   5  12        148.99        162.65         7.95 o                         
   7   5  12       8808.63       8737.90        76.67 o                         
   9   5  12      17584.88      17848.26       175.05 o                         
  11   5  12       1438.35       1419.61        25.09 o                         
  13   5  12       1814.96       1790.72        40.78 o                         
 -14   6  12        443.25        408.04        20.54 o                         
 -12   6  12         50.86         58.24        13.07 o                         
 -10   6  12         62.90         76.78         8.71 o                         
  -8   6  12       7794.48       7817.78        95.58 o                         
  -6   6  12       2984.09       3000.38        32.48 o                         
  -4   6  12       6137.81       6205.82        76.87 o                         
  -2   6  12      11965.90      12301.27       112.18 o                         
   0   6  12         52.36         44.26         5.50 o                         
   2   6  12      12768.03      12803.48       159.95 o                         
   4   6  12        485.46        501.09        17.40 o                         
   6   6  12       3998.31       4037.43        58.51 o                         
   8   6  12        966.92        922.95        18.76 o                         
  10   6  12       1016.81       1056.12        21.40 o                         
  -9   7  12         17.76         21.72        14.61 o                         
  -7   7  12        500.12        493.39        11.61 o                         
  -5   7  12        454.96        488.32        16.82 o                         
  -3   7  12       1214.41       1172.13        21.77 o                         
  -1   7  12        182.56        177.92         8.76 o                         
   1   7  12       3124.18       3186.86        43.64 o                         
   3   7  12          9.06         19.66         4.59 o                         
   5   7  12         75.26         90.43         6.55 o                         
 -19   1  13        450.61        424.45        13.07 o                         
 -17   1  13      12999.86      13485.97       339.13 o                         
 -15   1  13       8123.20       8182.84       207.64 o                         
 -13   1  13       6395.50       6585.43        53.51 o                         
 -11   1  13      18862.27      18529.04       370.63 o                         
  -9   1  13          3.77          6.09         2.78 o                         
  -7   1  13      10824.02      11245.77       197.87 o                         
  -5   1  13       6844.15       6730.46        53.81 o                         
  -3   1  13         44.05         57.85         5.10 o                         
  -1   1  13       5750.74       5873.84        38.23 o                         
   1   1  13       9137.93       9120.71        65.74 o                         
   3   1  13        202.51        193.19         4.94 o                         
   5   1  13       5649.18       5650.75        42.85 o                         
   7   1  13       8117.12       7981.53        49.66 o                         
   9   1  13        392.22        405.45        10.26 o                         
  11   1  13        213.56        212.97         7.45 o                         
  13   1  13        595.14        560.13        11.75 o                         
  15   1  13        219.24        209.89         8.70 o                         
 -20   2  13          4.80         25.26         6.23 o                         
 -18   2  13        335.31        329.00        14.79 o                         
 -16   2  13       3445.53       3499.19        60.43 o                         
 -14   2  13       2848.19       2920.71        37.86 o                         
 -12   2  13        312.94        316.57        12.65 o                         
 -10   2  13      47433.98      45427.03       318.68 o                         
  -8   2  13       1263.27       1214.43        24.15 o                         
  -6   2  13      71336.11      70080.73       480.17 o                         
  -4   2  13      24571.11      23739.76       120.95 o                         
  -2   2  13      39284.06      38253.94       191.25 o                         
   0   2  13      15364.65      14648.56        83.06 o                         
   2   2  13       9154.35       8978.44        63.30 o                         
   4   2  13      18452.92      17750.20       106.23 o                         
   6   2  13       3476.83       3583.47        34.03 o                         
   8   2  13        746.33        713.33        27.12 o                         
  10   2  13       3568.26       3762.60        53.63 o                         
  12   2  13        963.15       1042.04        24.44 o                         
  14   2  13       6448.36       6866.59        93.97 o                         
 -19   3  13        405.66        381.63        12.80 o                         
 -17   3  13       7802.81       7911.28       197.09 o                         
 -15   3  13       8757.53       8785.52        85.97 o                         
 -13   3  13       5285.45       5332.64        60.35 o                         
 -11   3  13      51138.12      50815.43       612.55 o                         
  -9   3  13        127.55        139.02         9.06 o                         
  -7   3  13      32516.62      31804.60       238.12 o                         
  -5   3  13       3818.00       3850.90        43.04 o                         
  -3   3  13        244.18        269.00         8.11 o                         
  -1   3  13         42.27         44.86         3.32 o                         
   1   3  13       6314.45       6244.73        48.85 o                         
   3   3  13       5215.93       5136.30        42.04 o                         
   5   3  13       7757.50       7677.93        64.04 o                         
   7   3  13       9481.68       9296.74        81.40 o                         
   9   3  13       6807.87       6970.54        82.62 o                         
  11   3  13         15.08         15.65         3.70 o                         
  13   3  13       1232.62       1186.11        40.75 o                         
  15   3  13        674.21        682.47        21.37 o                         
 -18   4  13        233.88        219.05        13.16 o                         
 -16   4  13       1342.21       1379.16        30.53 o                         
 -14   4  13         99.64         99.85        10.46 o                         
 -12   4  13         39.21         37.72         6.15 o                         
 -10   4  13       7394.91       7171.14        84.52 o                         
  -8   4  13         24.17         38.13         4.24 o                         
  -6   4  13      17650.05      17179.95       123.13 o                         
  -4   4  13       1958.62       1906.38        23.98 o                         
  -2   4  13       2244.25       2215.54        23.85 o                         
   0   4  13       1626.77       1624.52        22.02 o                         
   2   4  13        449.80        484.10        11.52 o                         
   4   4  13       7466.46       7556.04        68.64 o                         
   6   4  13        506.05        455.65        11.60 o                         
   8   4  13         13.87         14.54         3.92 o                         
  10   4  13       2537.31       2573.14        30.60 o                         
  12   4  13         97.68         91.17         4.44 o                         
 -15   5  13       8571.45       8981.94       162.72 o                         
 -13   5  13       3320.33       3331.73        45.74 o                         
 -11   5  13       4224.06       4384.66        58.68 o                         
  -9   5  13         34.47         22.81         5.67 o                         
  -7   5  13       2229.65       2189.76        30.24 o                         
  -5   5  13       4112.19       4220.53        62.11 o                         
  -3   5  13        100.91        123.87         9.30 o                         
  -1   5  13       1387.31       1411.40        48.55 o                         
   1   5  13       5961.28       6097.92        75.79 o                         
   3   5  13        940.63       1029.81        24.75 o                         
   5   5  13        981.23        935.48        17.99 o                         
   7   5  13          1.84         13.35         3.94 o                         
   9   5  13         76.97         88.45         6.96 o                         
  11   5  13        674.71        658.15        17.99 o                         
 -12   6  13       1138.16       1085.45        25.73 o                         
 -10   6  13       8908.15       9015.59       118.68 o                         
  -8   6  13         13.73         36.82         5.67 o                         
  -6   6  13       3522.21       3505.35        35.09 o                         
  -4   6  13       5023.91       5276.33        66.56 o                         
  -2   6  13      13980.12      14079.96       124.00 o                         
   0   6  13      13342.38      13597.85       120.06 o                         
   2   6  13       1530.36       1460.32        28.65 o                         
   4   6  13       1090.13       1096.49        27.96 o                         
   6   6  13        206.75        193.54         9.49 o                         
   8   6  13         19.65         31.39         8.19 o                         
  -9   7  13        381.19        383.89        18.95 o                         
  -7   7  13       8928.12       8884.75        89.75 o                         
  -5   7  13       9524.31       9807.46       169.73 o                         
  -3   7  13       2223.90       1975.63       837.76 o                         
  -1   7  13       2188.81       2246.60        28.62 o                         
   1   7  13       4639.75       4615.83        55.22 o                         
   3   7  13        854.91        810.98        19.41 o                         
   5   7  13        274.67        249.86        11.42 o                         
 -20   0  14       4595.70       4460.15        87.33 o                         
 -18   0  14       7294.79       7479.33        98.85 o                         
 -16   0  14       1484.75       1577.85        43.55 o                         
 -14   0  14       1125.62       1232.89        38.48 o                         
 -12   0  14       7259.38       6734.81       142.62 o                         
 -10   0  14       4040.82       3886.86        63.90 o                         
  -8   0  14      16450.91      16113.73       132.00 o                         
  -6   0  14        321.94        368.78        23.57 o                         
  -4   0  14      12227.73      12376.89       122.38 o                         
  -2   0  14        431.19        495.16        12.61 o                         
   0   0  14         41.47         51.84         4.14 o                         
   2   0  14        290.57        284.50        10.97 o                         
   4   0  14        129.14        147.61         7.40 o                         
   6   0  14       4954.07       5040.71        49.34 o                         
   8   0  14      10229.18      10308.91       112.80 o                         
  10   0  14       2275.10       2371.44        40.20 o                         
  12   0  14       6866.41       6992.54       165.82 o                         
  14   0  14       5612.07       5232.52        88.79 o                         
 -19   1  14      20228.00      18985.36       501.51 o                         
 -17   1  14       1957.36       1987.97        33.18 o                         
 -15   1  14      21949.48      21690.62       345.34 o                         
 -13   1  14      14270.85      13795.27       228.94 o                         
 -11   1  14         80.35         81.04         5.58 o                         
  -9   1  14      21484.82      20963.92       237.19 o                         
  -7   1  14       2554.63       2289.03        26.52 o                         
  -5   1  14       4432.16       4392.62        46.91 o                         
  -3   1  14        108.68        160.99         4.97 o                         
  -1   1  14       4453.42       4611.95        38.69 o                         
   1   1  14       7725.92       7399.50        37.89 o                         
   3   1  14        939.55        905.02        10.82 o                         
   5   1  14      26019.08      25518.04       107.21 o                         
   7   1  14       6969.22       7202.70       108.73 o                         
   9   1  14        135.54        184.31         7.02 o                         
  11   1  14        692.60        641.83        12.18 o                         
  13   1  14         15.71         28.18         3.36 o                         
  15   1  14         15.37         12.67         4.69 o                         
 -18   2  14         13.09         12.38         4.87 o                         
 -16   2  14        241.95        252.91        10.14 o                         
 -14   2  14        103.04        129.04         6.67 o                         
 -12   2  14         22.69         19.50         4.67 o                         
 -10   2  14       4003.16       4003.48        68.03 o                         
  -8   2  14       8448.39       8154.22        64.35 o                         
  -6   2  14         79.24         95.27         4.87 o                         
  -4   2  14       1294.96       1293.64        16.47 o                         
  -2   2  14         53.08         53.24         3.84 o                         
   0   2  14        317.41        329.96         8.05 o                         
   2   2  14       1601.15       1593.31        20.69 o                         
   4   2  14        287.85        240.62         8.80 o                         
   6   2  14       1952.14       1967.03        28.26 o                         
   8   2  14        148.27        187.78         8.31 o                         
  10   2  14        479.05        478.38        13.81 o                         
  12   2  14        243.10        269.15        11.51 o                         
  14   2  14       1249.89       1183.73        40.70 o                         
 -17   3  14       1052.28       1027.02        25.58 o                         
 -15   3  14       5628.06       5538.39        74.48 o                         
 -13   3  14       7666.67       7633.89        89.97 o                         
 -11   3  14       6168.78       6357.89        80.59 o                         
  -9   3  14       4547.81       4570.95       168.86 o                         
  -7   3  14       2797.78       2694.52        38.19 o                         
  -5   3  14        449.81        451.88        10.87 o                         
  -3   3  14       1980.60       1923.26        23.65 o                         
  -1   3  14       1388.69       1376.00        15.81 o                         
   1   3  14       3175.66       3234.57        32.00 o                         
   3   3  14       7005.08       6998.21        59.42 o                         
   5   3  14        913.14        866.45        17.71 o                         
   7   3  14        950.94       1061.41        19.58 o                         
   9   3  14       7440.60       7318.18        84.26 o                         
  11   3  14         37.24         29.42         4.20 o                         
  13   3  14        253.02        257.08        11.81 o                         
 -16   4  14        134.17        109.79         6.65 o                         
 -14   4  14       1580.56       1504.61        21.77 o                         
 -12   4  14      12781.02      12878.59       103.62 o                         
 -10   4  14       1614.56       1513.80        22.14 o                         
  -8   4  14       6295.67       6170.49        50.78 o                         
  -6   4  14       6584.20       6617.70       122.92 o                         
  -4   4  14      11180.55      10893.40       125.33 o                         
  -2   4  14         51.53         49.46         4.63 o                         
   0   4  14       3601.46       3651.54        37.00 o                         
   2   4  14        497.14        510.04        11.95 o                         
   4   4  14       7726.67       7593.75        69.14 o                         
   6   4  14       4103.87       4103.64        40.56 o                         
   8   4  14       2215.68       2247.80        43.28 o                         
  10   4  14       5901.03       5744.34        51.89 o                         
  12   4  14       4886.33       4922.23        68.46 o                         
 -13   5  14       7028.10       7123.44        80.28 o                         
 -11   5  14       4094.02       4041.59        53.05 o                         
  -9   5  14       3600.31       3611.37        39.47 o                         
  -7   5  14        439.67        417.76         9.97 o                         
  -5   5  14        185.53        209.33         8.53 o                         
  -3   5  14        515.12        567.34        15.08 o                         
  -1   5  14        940.10        922.00        16.90 o                         
   1   5  14       3890.51       3982.00        42.47 o                         
   3   5  14       3643.09       3721.82        40.33 o                         
   5   5  14       6824.67       6756.29        55.75 o                         
   7   5  14        770.89        721.46        12.73 o                         
   9   5  14       3117.67       3085.41        40.98 o                         
  11   5  14        199.21        197.35        12.71 o                         
 -12   6  14       5467.17       5355.55        72.70 o                         
 -10   6  14       2863.88       2739.39        47.44 o                         
  -8   6  14       4294.37       4272.87        49.96 o                         
  -6   6  14       1461.57       1541.08        28.57 o                         
  -4   6  14       4745.13       4906.42        82.17 o                         
  -2   6  14        285.80        260.86         9.93 o                         
   0   6  14        541.44        535.70        13.79 o                         
   2   6  14         91.32         81.87         7.31 o                         
   4   6  14        115.16        128.78         8.09 o                         
   6   6  14       2480.65       2496.25        30.33 o                         
   8   6  14       1056.52       1074.25        21.39 o                         
  -7   7  14          1.74         11.16         4.85 o                         
  -5   7  14         53.33         61.98         8.27 o                         
  -3   7  14       1862.73       1867.80        33.74 o                         
  -1   7  14        779.33        725.21        13.70 o                         
   1   7  14       1111.50       1096.03        20.27 o                         
   3   7  14         12.41          4.67         3.05 o                         
 -19   1  15       1271.01       1298.86        26.91 o                         
 -17   1  15       2712.59       2765.85        31.78 o                         
 -15   1  15       1191.71       1259.92        19.47 o                         
 -13   1  15        570.97        643.69        14.18 o                         
 -11   1  15         70.62         67.93         7.64 o                         
  -9   1  15        323.53        315.29         9.04 o                         
  -7   1  15        362.98        329.49        14.73 o                         
  -5   1  15         22.78         20.93         2.96 o                         
  -3   1  15        447.16        508.72         8.09 o                         
  -1   1  15       2170.16       2131.69        17.78 o                         
   1   1  15        426.85        438.30         7.78 o                         
   3   1  15      14848.87      14465.71        81.46 o                         
   5   1  15        464.07        443.80         8.78 o                         
   7   1  15       5974.43       5952.99       105.17 o                         
   9   1  15         15.09         22.98         2.97 o                         
  11   1  15        399.25        360.24         8.61 o                         
  13   1  15       1564.40       1634.16        20.34 o                         
 -18   2  15       1466.48       1459.49        29.78 o                         
 -16   2  15       1272.74       1303.78        31.11 o                         
 -14   2  15          5.18         10.10         4.29 o                         
 -12   2  15         31.69         33.25         4.83 o                         
 -10   2  15         36.30         47.66         8.70 o                         
  -8   2  15       3234.86       3307.80        42.94 o                         
  -6   2  15        277.33        258.82         9.12 o                         
  -4   2  15      10325.93       9766.23        61.85 o                         
  -2   2  15       2191.46       2137.49        34.78 o                         
   0   2  15      11124.62      10626.78        66.55 o                         
   2   2  15       1178.32       1138.87        17.50 o                         
   4   2  15       9680.43       9456.31        82.74 o                         
   6   2  15        810.93        812.46        17.18 o                         
   8   2  15       2193.69       2334.93        33.69 o                         
  10   2  15         43.62         24.51         6.23 o                         
  12   2  15       2104.30       2170.61        37.59 o                         
  14   2  15        284.45        299.09        15.12 o                         
 -17   3  15      11819.07      11608.76       114.39 o                         
 -15   3  15        616.61        609.09        29.82 o                         
 -13   3  15       2057.61       2031.48        36.21 o                         
 -11   3  15         43.49         61.98         7.77 o                         
  -9   3  15        941.94        923.81        20.96 o                         
  -7   3  15       6206.75       6132.21        59.36 o                         
  -5   3  15       3980.68       3975.97        38.40 o                         
  -3   3  15       9331.42       9400.81        72.83 o                         
  -1   3  15       5207.46       5211.58        43.45 o                         
   1   3  15        607.47        652.34        14.96 o                         
   3   3  15       8758.28       8915.27        78.57 o                         
   5   3  15       5898.71       5941.60        58.05 o                         
   7   3  15       2132.92       2050.20        40.55 o                         
   9   3  15       1307.67       1408.85        23.78 o                         
  11   3  15         11.79         15.73         3.30 o                         
  13   3  15       1148.43       1176.68        34.08 o                         
 -16   4  15        137.59        131.47         6.42 o                         
 -14   4  15        758.80        767.49        14.18 o                         
 -12   4  15         76.93         88.16         5.80 o                         
 -10   4  15        751.47        691.68        15.40 o                         
  -8   4  15        326.53        352.14         9.41 o                         
  -6   4  15       4025.28       3857.92        42.80 o                         
  -4   4  15       4209.24       4176.87        49.82 o                         
  -2   4  15          6.11         10.31         3.53 o                         
   0   4  15        861.65        847.37        15.51 o                         
   2   4  15         62.00         72.32         8.74 o                         
   4   4  15       5227.22       5330.78        52.96 o                         
   6   4  15        331.40        345.54         9.71 o                         
   8   4  15       3347.72       3360.32        32.85 o                         
  10   4  15       1112.98       1063.65        15.85 o                         
 -13   5  15       4864.87       5037.45        44.38 o                         
 -11   5  15         41.17         38.32         5.60 o                         
  -9   5  15       2164.12       2219.90        37.76 o                         
  -7   5  15         84.76         77.17         5.07 o                         
  -5   5  15          1.36          1.98         3.47 o                         
  -3   5  15         95.14         89.88         6.54 o                         
  -1   5  15        100.64         94.01         5.49 o                         
   1   5  15       3657.68       3670.81        39.72 o                         
   3   5  15        230.22        230.82         7.58 o                         
   5   5  15        929.79       1036.40        15.80 o                         
   7   5  15         60.21         53.94         3.87 o                         
   9   5  15       1922.86       1931.71        49.88 o                         
 -10   6  15        551.32        536.96        17.03 o                         
  -8   6  15       1110.03       1110.95        26.02 o                         
  -6   6  15        998.04       1035.96        25.79 o                         
  -4   6  15        594.13        650.71        20.63 o                         
  -2   6  15        461.54        437.05        12.07 o                         
   0   6  15        801.98        762.79        18.90 o                         
   2   6  15         43.96         46.24         5.59 o                         
   4   6  15       3327.24       3205.99        42.46 o                         
   6   6  15        372.61        382.44        10.94 o                         
  -3   7  15       1625.42       1657.88        28.85 o                         
  -1   7  15       8779.76       8807.28       108.47 o                         
   1   7  15       2345.63       2304.83        36.49 o                         
 -18   0  16        775.71        845.23        26.80 o                         
 -16   0  16        416.64        392.13        12.17 o                         
 -14   0  16          5.07         12.66         4.43 o                         
 -12   0  16       8599.52       7968.53       163.17 o                         
 -10   0  16       5161.41       4965.54       117.15 o                         
  -8   0  16        430.70        429.78        18.43 o                         
  -6   0  16       5346.85       4797.16        71.39 o                         
  -4   0  16       1153.38       1290.09        19.04 o                         
  -2   0  16        713.00        595.17        12.82 o                         
   0   0  16          7.33         27.19         6.32 o                         
   2   0  16       4309.78       4310.10        52.99 o                         
   4   0  16       3697.71       3542.74        68.54 o                         
   6   0  16       4430.68       4465.91        60.58 o                         
   8   0  16       4507.23       4654.56        60.73 o                         
  10   0  16       2118.86       2111.78        80.20 o                         
  12   0  16      21565.01      22648.04       256.87 o                         
  14   0  16         71.67         45.14         6.38 o                         
 -19   1  16       1465.99       1482.01       100.22 o                         
 -17   1  16       7787.85       8401.59       128.75 o                         
 -15   1  16        187.62        239.64        13.66 o                         
 -13   1  16      13087.19      13120.45       197.30 o                         
 -11   1  16        864.88        783.72        22.13 o                         
  -9   1  16       4458.16       4322.58        96.28 o                         
  -7   1  16          5.51          7.26         2.79 o                         
  -5   1  16       3326.63       3410.66        44.26 o                         
  -3   1  16         16.90         60.28         5.25 o                         
  -1   1  16        126.34        205.73         5.39 o                         
   1   1  16        182.43        209.93         8.43 o                         
   3   1  16         80.41         86.12         4.60 o                         
   5   1  16         36.88         22.26         3.47 o                         
   7   1  16      10784.42      11422.91       148.08 o                         
   9   1  16        205.37        216.14         7.45 o                         
  11   1  16       5296.12       5608.12        56.32 o                         
  13   1  16         50.01         44.63         3.63 o                         
 -18   2  16         15.00         14.81         2.72 o                         
 -16   2  16        607.44        556.91        15.64 o                         
 -14   2  16         11.21         13.00         5.11 o                         
 -12   2  16        175.57        177.82         8.31 o                         
 -10   2  16       4705.05       4778.98       104.44 o                         
  -8   2  16       5323.61       5273.20        52.97 o                         
  -6   2  16       1826.25       1744.01        25.09 o                         
  -4   2  16        340.25        276.48         8.31 o                         
  -2   2  16         67.41         61.63         4.40 o                         
   0   2  16          9.03          9.99         3.17 o                         
   2   2  16        303.70        337.44        10.90 o                         
   4   2  16        171.37        152.29         6.89 o                         
   6   2  16        609.58        605.03        13.04 o                         
   8   2  16       3541.90       3725.09        99.49 o                         
  10   2  16         46.23         59.45         7.22 o                         
  12   2  16        178.62        240.19        15.50 o                         
 -17   3  16       2734.46       2791.32        42.62 o                         
 -15   3  16        776.79        884.46        19.62 o                         
 -13   3  16         16.82         19.10         3.92 o                         
 -11   3  16         26.17         22.89         4.27 o                         
  -9   3  16       2021.80       1976.00        28.52 o                         
  -7   3  16         39.84         38.08         4.70 o                         
  -5   3  16         81.14        108.35         6.44 o                         
  -3   3  16       1827.31       1910.17        29.87 o                         
  -1   3  16        514.32        509.13        11.90 o                         
   1   3  16       3289.98       3276.81        38.39 o                         
   3   3  16       5825.50       5893.45        57.54 o                         
   5   3  16       3638.79       3574.38        40.26 o                         
   7   3  16         43.90         46.44         4.73 o                         
   9   3  16        256.13        235.18         8.79 o                         
  11   3  16        650.27        643.37        12.90 o                         
 -16   4  16         44.00         62.05         7.42 o                         
 -14   4  16        521.50        489.88        11.64 o                         
 -12   4  16        483.35        468.08        11.46 o                         
 -10   4  16        404.09        410.15        11.50 o                         
  -8   4  16       4529.92       4517.08        51.84 o                         
  -6   4  16       1644.32       1644.67        24.60 o                         
  -4   4  16       1887.01       1875.58        29.37 o                         
  -2   4  16       8327.28       8426.45        82.27 o                         
   0   4  16        879.06        875.69        15.67 o                         
   2   4  16       1433.49       1422.92        23.11 o                         
   4   4  16        614.87        608.33        12.85 o                         
   6   4  16        910.74        957.01        15.59 o                         
   8   4  16        825.79        864.34        13.43 o                         
  10   4  16       1228.68       1284.43        16.28 o                         
 -13   5  16       3952.86       4095.85        40.58 o                         
 -11   5  16        199.16        226.47         7.25 o                         
  -9   5  16       6367.55       6506.90        57.00 o                         
  -7   5  16        450.34        528.09        11.16 o                         
  -5   5  16       2043.38       2106.64        27.01 o                         
  -3   5  16         91.48        127.58        11.37 o                         
  -1   5  16        985.01       1045.39        16.34 o                         
   1   5  16        248.31        256.41         8.79 o                         
   3   5  16       4805.80       4811.46        45.88 o                         
   5   5  16       2648.72       2612.10        26.45 o                         
   7   5  16       4031.88       4132.87        34.23 o                         
   9   5  16        192.54        215.90         8.55 o                         
 -10   6  16        319.90        346.09        17.96 o                         
  -8   6  16        272.61        234.73        10.64 o                         
  -6   6  16        286.58        295.50        12.66 o                         
  -4   6  16        120.45        120.35         8.64 o                         
  -2   6  16        228.94        215.77        11.06 o                         
   0   6  16        720.89        789.09        18.38 o                         
   2   6  16        122.81        133.47         7.57 o                         
   4   6  16        104.78         95.00        13.71 o                         
 -17   1  17       1005.29       1070.07        17.75 o                         
 -15   1  17       2403.99       2527.38        43.98 o                         
 -13   1  17        202.45        187.31         7.63 o                         
 -11   1  17          9.66          8.29         6.52 o                         
  -9   1  17        387.36        410.19        13.62 o                         
  -7   1  17       1027.10        949.76        15.40 o                         
  -5   1  17       5568.52       5240.18        59.29 o                         
  -3   1  17         86.84         68.41         3.91 o                         
  -1   1  17      14228.26      14066.16       211.27 o                         
   1   1  17       1482.27       1551.56        16.72 o                         
   3   1  17      12383.03      12325.84        91.86 o                         
   5   1  17       6513.59       6477.31        76.15 o                         
   7   1  17       7017.92       7076.74        88.88 o                         
   9   1  17      11704.76      11637.34       136.45 o                         
  11   1  17        829.61        821.05        15.30 o                         
  13   1  17       1786.18       1503.81        39.25 o                         
 -16   2  17        541.57        609.97        10.53 o                         
 -14   2  17         17.38         26.09         3.87 o                         
 -12   2  17         77.47         96.04         5.61 o                         
 -10   2  17        146.40        152.48         7.60 o                         
  -8   2  17       4241.52       4219.44        44.87 o                         
  -6   2  17        305.33        298.93         9.85 o                         
  -4   2  17       6397.53       6048.38        51.73 o                         
  -2   2  17       8051.21       7989.73        63.58 o                         
   0   2  17         64.10         68.99         4.64 o                         
   2   2  17       2533.99       2548.54        29.37 o                         
   4   2  17      12819.38      13120.81        96.69 o                         
   6   2  17        809.98        908.01        15.48 o                         
   8   2  17      10597.72      11172.77       224.04 o                         
  10   2  17      22268.96      22315.10       207.13 o                         
  12   2  17       3953.46       4061.22        78.41 o                         
 -15   3  17       3477.00       3611.85        45.12 o                         
 -13   3  17        977.56        990.35        18.99 o                         
 -11   3  17       2745.16       2678.69        35.62 o                         
  -9   3  17       2136.37       2114.78        28.68 o                         
  -7   3  17        117.27        103.00        10.89 o                         
  -5   3  17       8208.54       8006.39        70.49 o                         
  -3   3  17       5899.72       5807.07        61.97 o                         
  -1   3  17      34067.06      33450.27       272.48 o                         
   1   3  17        184.49        152.44         7.61 o                         
   3   3  17      18486.03      18635.82       142.92 o                         
   5   3  17       4521.55       4696.86        47.29 o                         
   7   3  17       5583.65       5686.58        52.10 o                         
   9   3  17      15621.12      15554.42       128.99 o                         
  11   3  17        274.01        268.91        10.37 o                         
 -14   4  17       4158.49       4225.88        51.81 o                         
 -12   4  17       1244.28       1287.45        18.69 o                         
 -10   4  17        672.14        730.80        14.61 o                         
  -8   4  17        102.03        118.63         7.08 o                         
  -6   4  17        444.12        471.77        12.12 o                         
  -4   4  17          2.34          9.66         3.87 o                         
  -2   4  17        238.14        266.99        10.13 o                         
   0   4  17        208.69        193.95         7.26 o                         
   2   4  17          1.33          9.09         3.50 o                         
   4   4  17        835.32        861.91        14.68 o                         
   6   4  17         50.26         49.11         3.95 o                         
   8   4  17        167.87        157.89         5.20 o                         
 -11   5  17        118.71        129.66         5.25 o                         
  -9   5  17         48.12         53.99         4.12 o                         
  -7   5  17        517.51        518.70        12.24 o                         
  -5   5  17       1701.02       1838.34        42.77 o                         
  -3   5  17        911.29        985.90        18.18 o                         
  -1   5  17       1614.97       1606.21        20.06 o                         
   1   5  17       1765.26       1728.70        22.82 o                         
   3   5  17       5302.92       5213.58        53.24 o                         
   5   5  17       1473.18       1470.04        16.95 o                         
   7   5  17         63.29         58.59         3.74 o                         
  -8   6  17       3248.63       3254.84        69.10 o                         
  -6   6  17         90.38        117.44        15.14 o                         
  -4   6  17         24.66         17.55         4.48 o                         
  -2   6  17       4296.73       4270.10       124.27 o                         
   0   6  17         36.41         39.76         4.77 o                         
   2   6  17       3210.18       3222.01        39.53 o                         
 -16   0  18       4053.95       4218.72        52.36 o                         
 -14   0  18       6436.90       6585.32        78.46 o                         
 -12   0  18       1595.90       1679.55        44.44 o                         
 -10   0  18      11424.25      11775.02       985.61 o                         
  -8   0  18      10486.58       9654.13       170.82 o                         
  -6   0  18       3904.27       4058.42        80.54 o                         
  -4   0  18      14252.43      14031.55       125.12 o                         
  -2   0  18       5593.92       5485.15        67.97 o                         
   0   0  18      19993.51      20119.91       208.39 o                         
   2   0  18       9586.29       9887.06        92.41 o                         
   4   0  18       4227.81       4176.40        68.14 o                         
   6   0  18       9189.92       9102.29       124.04 o                         
   8   0  18       7647.25       7862.04       105.82 o                         
  10   0  18       4524.70       4629.76        86.08 o                         
  12   0  18      14503.02      14581.75       164.65 o                         
 -17   1  18       1654.28       1773.26        67.80 o                         
 -15   1  18        110.51        150.97         5.15 o                         
 -13   1  18         26.06         33.91         5.64 o                         
 -11   1  18         61.89         70.55         8.53 o                         
  -9   1  18       5649.99       5364.28        67.78 o                         
  -7   1  18       5417.78       5153.70        63.20 o                         
  -5   1  18       8275.86       8334.86       102.75 o                         
  -3   1  18      31121.53      29707.83       210.88 o                         
  -1   1  18       6790.45       6265.10        58.87 o                         
   1   1  18      24861.51      25497.10       158.43 o                         
   3   1  18       1054.30       1091.98        16.18 o                         
   5   1  18       5786.78       5664.33        45.32 o                         
   7   1  18       6487.46       6421.46        64.83 o                         
   9   1  18         24.90         38.70         5.52 o                         
  11   1  18         13.56         18.40         2.75 o                         
 -16   2  18        643.87        748.63        14.79 o                         
 -14   2  18        844.85        776.52        18.69 o                         
 -12   2  18       4086.55       4090.53        38.53 o                         
 -10   2  18       1636.31       1568.35        32.95 o                         
  -8   2  18         37.91         45.13         4.75 o                         
  -6   2  18        872.70        896.41        16.93 o                         
  -4   2  18          3.66         23.69         7.91 o                         
  -2   2  18        338.30        331.87         9.12 o                         
   0   2  18        561.72        593.25        14.05 o                         
   2   2  18       4834.28       4822.91        44.33 o                         
   4   2  18         87.62        103.66         5.74 o                         
   6   2  18        146.47        151.65         7.66 o                         
   8   2  18         47.63         62.12         5.00 o                         
  10   2  18         69.67         59.90         4.85 o                         
 -15   3  18        317.07        331.90         9.73 o                         
 -13   3  18          6.49         15.61         3.64 o                         
 -11   3  18        212.09        218.90         9.11 o                         
  -9   3  18       4575.13       4564.69        46.07 o                         
  -7   3  18         55.45         57.04         6.45 o                         
  -5   3  18       8893.48       8768.98        97.26 o                         
  -3   3  18       7075.79       7304.52        84.39 o                         
  -1   3  18         23.54         34.68         4.16 o                         
   1   3  18      10714.60      10449.32       138.25 o                         
   3   3  18       1614.55       1641.65        23.78 o                         
   5   3  18       1737.28       1703.44        23.24 o                         
   7   3  18        353.11        363.88         8.44 o                         
   9   3  18        260.67        223.21         6.99 o                         
 -14   4  18       4409.25       4393.37        82.27 o                         
 -12   4  18          9.81         20.92         3.35 o                         
 -10   4  18      10385.46      10629.08        94.91 o                         
  -8   4  18         63.56         71.68         5.54 o                         
  -6   4  18       5620.63       5748.48        60.94 o                         
  -4   4  18       9262.25       9664.03       101.82 o                         
  -2   4  18        388.52        404.95        11.77 o                         
   0   4  18       3276.41       3441.67        43.98 o                         
   2   4  18       8656.36       8804.49       153.45 o                         
   4   4  18        513.30        521.01        10.47 o                         
   6   4  18      13067.36      13291.84        91.13 o                         
   8   4  18       3993.52       3976.36        31.36 o                         
 -11   5  18        386.83        369.65        18.34 o                         
  -9   5  18       9648.77       9717.34        84.20 o                         
  -7   5  18       3486.37       3522.26        38.17 o                         
  -5   5  18      12683.84      12610.96       136.80 o                         
  -3   5  18      17052.35      17655.97       190.95 o                         
  -1   5  18       5515.06       5450.11        60.33 o                         
   1   5  18      26123.44      26236.67       270.02 o                         
   3   5  18        192.01        171.08         6.76 o                         
   5   5  18      12705.56      12706.51       108.84 o                         
  -4   6  18       4499.93       4587.35        84.43 o                         
 -15   1  19        135.53        118.19         4.24 o                         
 -13   1  19       3256.51       3498.12        72.15 o                         
 -11   1  19       6560.21       5745.66        87.87 o                         
  -9   1  19        979.88       1001.55        19.51 o                         
  -7   1  19       8586.35       8547.01        71.49 o                         
  -5   1  19       2199.53       1982.73        23.07 o                         
  -3   1  19       7486.95       7387.89        52.49 o                         
  -1   1  19       4628.64       4522.60        38.59 o                         
   1   1  19       1676.95       1701.16        27.85 o                         
   3   1  19       1966.66       1981.71        45.37 o                         
   5   1  19         10.22         17.20         2.93 o                         
   7   1  19        615.35        642.78        12.93 o                         
   9   1  19       1779.52       1753.88        20.27 o                         
 -14   2  19      11885.76      12037.52       118.06 o                         
 -12   2  19      12237.12      12574.94        89.01 o                         
 -10   2  19       2281.01       2457.47        41.79 o                         
  -8   2  19       9332.26       9559.79        90.84 o                         
  -6   2  19       2478.50       2452.21        35.42 o                         
  -4   2  19        642.53        688.83        15.14 o                         
  -2   2  19       1546.61       1697.71        23.71 o                         
   0   2  19       4983.58       5124.05        42.02 o                         
   2   2  19        178.74        174.17         6.79 o                         
   4   2  19       2442.81       2524.57        27.08 o                         
   6   2  19        987.03       1014.77        16.15 o                         
   8   2  19       1962.93       2029.27        25.23 o                         
 -13   3  19       1046.94       1086.97        19.81 o                         
 -11   3  19       8817.74       8900.91        72.96 o                         
  -9   3  19       1572.10       1667.77        25.34 o                         
  -7   3  19      25709.44      26937.96       247.80 o                         
  -5   3  19       8456.03       8409.45       144.14 o                         
  -3   3  19      20232.12      20757.13       198.61 o                         
  -1   3  19       6987.59       7136.75        69.70 o                         
   1   3  19       5352.25       5277.33        50.28 o                         
   3   3  19        364.94        402.31        10.43 o                         
   5   3  19        761.19        752.12        13.47 o                         
   7   3  19        764.98        743.95        11.23 o                         
 -12   4  19       2500.40       2580.88        32.92 o                         
 -10   4  19         66.65         64.34         4.75 o                         
  -8   4  19       1547.15       1566.17        27.32 o                         
  -6   4  19        757.29        805.65        18.38 o                         
  -4   4  19        414.76        413.54        13.16 o                         
  -2   4  19         88.84        100.56        10.67 o                         
   0   4  19       1131.75       1065.26        16.87 o                         
   2   4  19        136.31        151.34         6.19 o                         
   4   4  19        672.49        650.57        12.12 o                         
   6   4  19       2475.71       2468.69        22.37 o                         
  -9   5  19        279.66        272.57        15.60 o                         
  -7   5  19       3418.29       3397.16        35.21 o                         
  -5   5  19        109.57        111.39         5.35 o                         
  -3   5  19       1104.84       1127.72        19.67 o                         
  -1   5  19        349.31        351.35        13.75 o                         
   1   5  19        948.29        933.14        15.15 o                         
   3   5  19         42.16         42.61         5.36 o                         
 -16   0  20      40224.36      40201.29       610.10 o                         
 -14   0  20       6271.21       6070.14        65.95 o                         
 -12   0  20       8963.74       9515.94       106.39 o                         
 -10   0  20       2323.28       2484.69        37.21 o                         
  -8   0  20       9704.33       9611.85       124.58 o                         
  -6   0  20       2358.56       2446.64        46.40 o                         
  -4   0  20       7085.71       6762.88        68.72 o                         
  -2   0  20        785.05        774.75        17.26 o                         
   0   0  20       2705.23       2673.18        40.88 o                         
   2   0  20         88.99        118.53         6.07 o                         
   4   0  20      10000.20      10106.32       251.63 o                         
   6   0  20       1679.05       1980.38       136.20 o                         
   8   0  20         35.72         38.14         4.13 o                         
 -15   1  20       3590.17       3751.51        67.88 o                         
 -13   1  20       3803.65       3794.60        30.28 o                         
 -11   1  20       2658.61       2747.44        27.70 o                         
  -9   1  20      10813.89      10929.68       128.46 o                         
  -7   1  20         26.46         42.67         3.70 o                         
  -5   1  20       6861.26       7201.08        76.90 o                         
  -3   1  20       1595.79       1386.43        17.79 o                         
  -1   1  20       6895.59       6775.65        51.11 o                         
   1   1  20        135.66        155.57         6.52 o                         
   3   1  20         63.82         63.63         4.00 o                         
   5   1  20       5842.06       5831.57        78.75 o                         
   7   1  20       4602.58       4571.63        40.80 o                         
   9   1  20       2750.74       2818.80        40.47 o                         
 -14   2  20         18.74         17.89         4.21 o                         
 -12   2  20        696.91        691.65        26.94 o                         
 -10   2  20          2.25         16.02        13.34 o                         
  -8   2  20        595.26        585.09        24.03 o                         
  -6   2  20         26.56         28.09         3.75 o                         
  -4   2  20          0.64          3.77         2.78 o                         
  -2   2  20       1511.36       1453.56        20.85 o                         
   0   2  20          5.64         10.80         2.94 o                         
   2   2  20        359.31        352.97         8.73 o                         
   4   2  20       1400.90       1531.23        26.73 o                         
   6   2  20        114.79        112.32         6.43 o                         
   8   2  20        408.30        385.67        18.47 o                         
 -13   3  20        100.76        118.46        10.72 o                         
 -11   3  20       2812.14       2884.04        37.73 o                         
  -9   3  20       3075.28       3120.14        35.99 o                         
  -7   3  20          6.22         11.60         3.55 o                         
  -5   3  20       6842.86       6944.15        77.57 o                         
  -3   3  20        419.32        359.52        10.52 o                         
  -1   3  20         92.01         68.07         5.28 o                         
   1   3  20        704.67        749.23        13.75 o                         
   3   3  20       1470.21       1409.22        19.03 o                         
   5   3  20       2193.24       2192.65        29.03 o                         
   7   3  20        246.28        243.96         6.54 o                         
 -10   4  20       3867.32       3882.13        44.86 o                         
  -8   4  20        866.27        889.61        13.71 o                         
  -6   4  20         54.55         75.80         6.31 o                         
  -4   4  20        807.95        844.37        17.72 o                         
  -2   4  20        405.16        403.32        11.84 o                         
   0   4  20       1374.77       1390.61        20.60 o                         
   2   4  20        546.65        574.95        10.49 o                         
   4   4  20        231.07        237.71         6.08 o                         
  -5   5  20       7457.86       7394.99        73.11 o                         
  -3   5  20        100.01         84.04         4.67 o                         
 -13   1  21         59.10         70.79         2.65 o                         
 -11   1  21          1.39          9.72         2.08 o                         
  -9   1  21         68.07         77.36         4.92 o                         
  -7   1  21        633.56        670.06        13.06 o                         
  -5   1  21         13.44         14.08         2.83 o                         
  -3   1  21       1037.01       1040.23        14.45 o                         
  -1   1  21         46.54         47.42         4.24 o                         
   1   1  21        565.34        525.60         9.63 o                         
   3   1  21       1406.31       1380.95        22.13 o                         
   5   1  21         73.30         75.13         3.82 o                         
   7   1  21       3601.78       3479.86        37.11 o                         
 -12   2  21        114.35        132.96         6.57 o                         
 -10   2  21       2373.10       2273.49        59.68 o                         
  -8   2  21        403.60        394.11        21.69 o                         
  -6   2  21       2433.67       2316.80        44.90 o                         
  -4   2  21       4509.78       4554.84        84.91 o                         
  -2   2  21       3814.96       3872.92        48.99 o                         
   0   2  21        477.89        487.96        23.48 o                         
   2   2  21       1656.74       1738.81        28.05 o                         
   4   2  21       2458.15       2463.67        33.70 o                         
   6   2  21         28.51         32.70         5.67 o                         
 -11   3  21       1256.38       1299.40        20.11 o                         
  -9   3  21        120.43        105.78         5.25 o                         
  -7   3  21        436.99        509.20        11.56 o                         
  -5   3  21        584.20        616.29        15.10 o                         
  -3   3  21        677.64        668.24        15.78 o                         
  -1   3  21       1896.17       1913.21        24.86 o                         
   1   3  21          5.39          4.94         2.46 o                         
   3   3  21       4707.92       4659.11        36.97 o                         
   5   3  21          3.53          2.73         2.09 o                         
  -8   4  21         25.07         28.65         3.39 o                         
  -6   4  21        301.14        283.37         7.86 o                         
  -4   4  21       1166.26       1170.41        19.82 o                         
  -2   4  21         52.15         58.68         4.52 o                         
   0   4  21        282.32        248.86        15.76 o                         
   2   4  21        211.75        226.38         7.18 o                         
 -12   0  22        245.47        290.05         7.72 o                         
 -10   0  22       3694.34       3575.33        44.57 o                         
  -8   0  22          4.58          4.07         3.20 o                         
  -6   0  22       2928.75       3080.29        49.22 o                         
  -4   0  22         22.73         52.00         5.20 o                         
  -2   0  22       6721.88       6729.53        74.08 o                         
   0   0  22        773.28        741.36        26.02 o                         
   2   0  22       3662.18       3690.68        55.80 o                         
   4   0  22        605.48        585.20        19.40 o                         
   6   0  22      12002.68      12092.48       195.08 o                         
 -11   1  22       1092.57       1228.09        11.85 o                         
  -9   1  22        311.77        361.63         8.57 o                         
  -7   1  22       2356.81       2296.16        23.49 o                         
  -5   1  22         91.00         94.37         4.61 o                         
  -3   1  22        272.37        225.90         6.60 o                         
  -1   1  22         60.76         43.80         3.15 o                         
   1   1  22        694.55        714.06        14.29 o                         
   3   1  22        315.42        313.60         7.41 o                         
   5   1  22        769.48        708.87        17.34 o                         
 -10   2  22        894.04        870.98        29.94 o                         
  -8   2  22        355.49        364.80        22.59 o                         
  -6   2  22        738.51        740.39        20.48 o                         
  -4   2  22         36.83         31.49        10.25 o                         
  -2   2  22        768.08        748.29        20.04 o                         
   0   2  22         85.23         76.83         9.34 o                         
   2   2  22        132.70        131.69         6.54 o                         
   4   2  22        256.42        274.89        13.62 o                         
  -7   3  22       1671.23       1698.41        24.36 o                         
  -5   3  22        216.25        218.21         9.62 o                         
  -3   3  22        148.09        124.41         6.22 o                         
  -1   3  22          0.36          3.05         2.56 o                         
   1   3  22       1353.35       1299.82        17.17 o                         
   3   3  22        631.93        634.87        20.35 o                         
  -9   1  23        985.79        808.88        26.75 o                         
  -7   1  23        276.82        243.00         6.43 o                         
  -5   1  23        507.75        548.81         8.63 o                         
  -3   1  23        903.96        892.86        13.35 o                         
  -1   1  23         16.83         14.61         3.29 o                         
   1   1  23          8.06         12.49         2.16 o                         
   3   1  23       1367.17       1330.88        25.97 o                         
  -8   2  23        174.63        187.09        10.36 o                         
  -6   2  23       2358.09       2505.60        57.20 o                         
  -4   2  23       1372.78       1449.14        64.52 o                         
  -2   2  23       9114.32       9192.68       110.42 o                         
   0   2  23        361.96        394.39        16.98 o                         
   2   2  23      15323.66      14995.36       236.45 o                         
  -8   0  24       2501.32       2235.42       426.99 o                         
  -6   0  24      11428.73      11500.54       134.77 o                         
  -4   0  24      15733.77      15585.52       301.17 o                         
  -2   0  24       8822.86       9150.12        88.46 o                         
   0   0  24      19924.92      19177.31       298.87 o                         
  -7   1  24       5101.00       4734.69        60.33 o                         
  -5   1  24        703.82        750.64        13.89 o                         
  -3   1  24       3258.34       3416.31        33.21 o                         
  -1   1  24       2886.86       2880.16        33.13 o                         
                                                                                
