# Supplementary material for: On the de­pro­ton­ation of chloro­thia­zide
Source: Acta Crystallogr C Struct Chem. 2025 Jan 30;81(Pt 2):102–8. doi: 10.1107/S2053229625000701 (PMC11795655; doi:10.1107/S2053229625000701)
Supplement: Supplementary file 4 [file c-81-00102-CsCTZsup4.hkl]

data_CsCTZ                                                                      
_shelx_title ' shelxt_a.res in P-1'                                             
_shelx_refln_list_code          4                                               
_shelx_F_calc_maximum      169.76                                               
_exptl_crystal_F_000       428.00                                               
_reflns_d_resolution_high  0.8138                                               
                                                                                
loop_                                                                           
 _space_group_symop_operation_xyz                                               
 'x, y, z'                                                                      
 '-x, -y, -z'                                                                   
                                                                                
_cell_length_a     7.7126                                                       
_cell_length_b     9.0593                                                       
_cell_length_c    10.1381                                                       
_cell_angle_alpha  93.976                                                       
_cell_angle_beta  107.539                                                       
_cell_angle_gamma 107.800                                                       
                                                                                
_shelx_F_squared_multiplier     1.000                                           
                                                                                
loop_                                                                           
 _refln_index_h                                                                 
 _refln_index_k                                                                 
 _refln_index_l                                                                 
 _refln_F_squared_calc                                                          
 _refln_F_squared_meas                                                          
 _refln_F_squared_sigma                                                         
 _refln_observed_status                                                         
   1   0   0        223.68        234.46         7.18 o                         
   2   0   0       8410.59       8526.20       140.18 o                         
   3   0   0       4995.26       5151.99        41.43 o                         
   4   0   0        502.59        509.62        10.51 o                         
   5   0   0      10929.82       9869.06       240.49 o                         
   6   0   0        276.74        265.89        11.16 o                         
   7   0   0       1507.94       1284.48        58.80 o                         
   8   0   0        892.00        901.57        74.69 o                         
  -8   1   0         43.15         47.41         6.01 o                         
  -7   1   0       2392.37       2122.56        38.24 o                         
  -6   1   0        741.51        684.99        18.35 o                         
  -5   1   0        196.86        208.05         5.51 o                         
  -4   1   0        645.62        644.00        13.21 o                         
  -3   1   0        482.68        575.56         7.61 o                         
  -2   1   0       1770.61       1812.88        33.28 o                         
  -1   1   0         73.94         96.50         3.80 o                         
   0   1   0       2053.62       1845.41        29.24 o                         
   1   1   0        823.76        873.77        27.00 o                         
   2   1   0       2848.91       2818.70        84.42 o                         
   3   1   0        661.06        594.20        13.75 o                         
   4   1   0         52.75         68.23         3.74 o                         
   5   1   0       1863.57       1588.60        36.25 o                         
   6   1   0       1747.27       1429.62        49.22 o                         
   7   1   0        134.10        144.58         8.35 o                         
   8   1   0        266.48        274.61         6.95 o                         
  -8   2   0        579.81        562.93        18.89 o                         
  -7   2   0       1098.54       1090.14        42.12 o                         
  -6   2   0       2090.39       2029.72        43.52 o                         
  -5   2   0       2633.12       2712.08        43.23 o                         
  -4   2   0        334.26        333.82        10.98 o                         
  -3   2   0       8815.75       9095.90       105.42 o                         
  -2   2   0      13305.73      12927.97       156.77 o                         
  -1   2   0       8609.07       7905.58       122.31 o                         
   0   2   0       9557.48       8766.91       165.15 o                         
   1   2   0        122.04        139.81         3.96 o                         
   2   2   0      14482.83      14520.16       207.86 o                         
   3   2   0        651.80        733.43        18.71 o                         
   4   2   0        786.02        802.62        17.56 o                         
   5   2   0       1393.50       1309.51        47.26 o                         
   6   2   0        440.03        456.90        23.57 o                         
   7   2   0       1816.73       2038.28        45.39 o                         
  -8   3   0        616.69        614.28        26.56 o                         
  -7   3   0       1419.53       1369.81        35.79 o                         
  -6   3   0        705.33        725.24        10.52 o                         
  -5   3   0       3879.78       4178.79        66.67 o                         
  -4   3   0          6.17          8.06         1.88 o                         
  -3   3   0       2701.67       2825.25        43.15 o                         
  -2   3   0        791.94        843.06        12.30 o                         
  -1   3   0       3073.54       3444.36        59.64 o                         
   0   3   0      18185.51      16594.12       350.69 o                         
   1   3   0        804.51        976.36        22.80 o                         
   2   3   0       2481.81       2348.58        99.58 o                         
   3   3   0        414.82        408.01        12.86 o                         
   4   3   0       1419.95       1168.51        53.04 o                         
   5   3   0       5803.97       5333.84       375.90 o                         
   6   3   0          6.73         10.92         1.65 o                         
   7   3   0       1363.16       1478.27        21.03 o                         
  -8   4   0         13.59         17.29         3.11 o                         
  -7   4   0       4134.74       4019.10       128.64 o                         
  -6   4   0       1882.22       1944.46        42.56 o                         
  -5   4   0        833.75        993.10        18.45 o                         
  -4   4   0       1314.03       1343.75        17.03 o                         
  -3   4   0         56.77         55.29         3.63 o                         
  -2   4   0      10607.34      11852.62       324.58 o                         
  -1   4   0       4655.46       5309.28       192.90 o                         
   0   4   0       7542.17       7819.67       160.86 o                         
   1   4   0       2021.83       1670.19        19.02 o                         
   2   4   0        472.66        408.65        18.69 o                         
   3   4   0       1086.01       1001.50        44.23 o                         
   4   4   0         56.67         68.51         4.54 o                         
   5   4   0        447.70        476.88        18.24 o                         
   6   4   0        623.64        696.14        25.70 o                         
  -8   5   0        377.90        357.02        10.36 o                         
  -7   5   0       1401.53       1404.74        52.88 o                         
  -6   5   0       1646.49       1724.47        72.31 o                         
  -5   5   0        601.90        718.82        26.37 o                         
  -4   5   0       1537.42       1655.96        37.82 o                         
  -3   5   0        635.52        666.97        16.78 o                         
  -2   5   0       2464.99       3083.38       154.28 o                         
  -1   5   0       5212.82       5821.84       121.91 o                         
   0   5   0       2043.35       2121.11        36.49 o                         
   1   5   0        526.03        434.62         9.60 o                         
   2   5   0       3393.92       2889.26        86.71 o                         
   3   5   0        777.08        732.60        24.89 o                         
   4   5   0       2190.98       2092.51        34.31 o                         
   5   5   0        171.13        185.50         6.63 o                         
   6   5   0        773.59        883.21        38.73 o                         
  -8   6   0        471.19        472.19        11.83 o                         
  -7   6   0        702.93        775.72        17.84 o                         
  -6   6   0         52.55         70.14         5.63 o                         
  -5   6   0       2473.89       2764.78        42.63 o                         
  -4   6   0          2.46          7.39         1.50 o                         
  -3   6   0        877.31       1143.10        41.78 o                         
  -2   6   0        685.94        846.06        25.56 o                         
  -1   6   0        738.88        765.87        10.18 o                         
   0   6   0       4523.94       4469.73        43.50 o                         
   1   6   0        125.38        124.35         4.87 o                         
   2   6   0        118.55        132.23         5.80 o                         
   3   6   0        109.13        100.05         6.13 o                         
   4   6   0        137.51        122.62         5.73 o                         
   5   6   0       1436.94       1755.31        38.37 o                         
  -8   7   0        308.22        292.26        26.40 o                         
  -7   7   0       3369.39       3849.47       122.05 o                         
  -6   7   0        464.52        567.45        20.02 o                         
  -5   7   0       1818.51       2261.87        38.17 o                         
  -4   7   0        823.14        974.84        35.10 o                         
  -3   7   0        330.77        403.75         8.74 o                         
  -2   7   0       6459.03       6822.36        88.01 o                         
  -1   7   0        642.42        658.48         8.21 o                         
   0   7   0       1735.32       1730.58        17.16 o                         
   1   7   0       2123.03       2023.56        30.08 o                         
   2   7   0          0.13          2.66         1.16 o                         
   3   7   0       1450.94       1425.09        47.13 o                         
   4   7   0        112.67        131.43         6.95 o                         
  -8   8   0        393.88        305.67        31.40 o                         
  -7   8   0        229.86        248.00         5.66 o                         
  -6   8   0        519.72        594.39        11.13 o                         
  -5   8   0        363.26        404.71        14.58 o                         
  -4   8   0        424.65        438.87         9.23 o                         
  -3   8   0        411.71        471.27        11.31 o                         
  -2   8   0       1818.60       1867.91        21.57 o                         
  -1   8   0        924.42        979.07        19.24 o                         
   0   8   0        541.52        529.14        11.18 o                         
   1   8   0        535.25        520.54        13.40 o                         
   2   8   0        113.85        131.85        11.43 o                         
   3   8   0        431.73        435.22        14.51 o                         
  -7   9   0        428.28        424.99        10.03 o                         
  -6   9   0        249.59        277.68         7.50 o                         
  -5   9   0       1562.37       1678.47        47.23 o                         
  -4   9   0         29.09         42.23         4.04 o                         
  -3   9   0        746.38        800.14        13.65 o                         
  -2   9   0        916.37        923.67        19.07 o                         
  -1   9   0        167.20        170.41         5.29 o                         
   0   9   0       3082.18       3053.05        75.03 o                         
   1   9   0         77.87         82.17         3.68 o                         
   2   9   0        156.24        141.30        10.48 o                         
  -6  10   0         23.96         19.22         1.56 o                         
  -5  10   0        286.91        270.76        10.58 o                         
  -4  10   0         24.96         30.83         2.23 o                         
  -3  10   0        282.46        259.65         6.91 o                         
  -2  10   0       1459.79       1316.30        16.74 o                         
  -1  10   0         30.46         31.24         2.56 o                         
   0  10   0        550.07        571.36        34.03 o                         
  -4  11   0        499.87        409.31        11.26 o                         
  -3  11   0        708.16        587.80        10.53 o                         
   2 -11   1        128.75        121.39         6.03 o                         
   3 -11   1        200.11        185.64         4.87 o                         
   4 -11   1        962.35        809.55        16.43 o                         
  -1 -10   1         48.64         48.75         3.75 o                         
   0 -10   1       1469.02       1458.29        51.88 o                         
   1 -10   1          2.53          5.75         1.16 o                         
   2 -10   1        173.69        162.36         5.58 o                         
   3 -10   1         23.37         29.45         3.11 o                         
   4 -10   1        144.24        145.56         5.33 o                         
   5 -10   1       1700.93       1561.64        45.39 o                         
   6 -10   1         15.86         13.07         1.07 o                         
  -2  -9   1       3671.45       3902.41        57.88 o                         
  -1  -9   1        312.60        296.74         8.30 o                         
   0  -9   1        690.49        682.78        12.14 o                         
   1  -9   1        866.13        853.62        14.57 o                         
   2  -9   1          1.69          5.12         1.42 o                         
   3  -9   1       3049.81       3124.00        47.00 o                         
   4  -9   1        357.98        402.03         9.36 o                         
   5  -9   1        708.54        729.50        13.40 o                         
   6  -9   1       1397.80       1493.67        41.49 o                         
   7  -9   1        228.56        232.30        10.25 o                         
  -3  -8   1         29.19         30.60         2.11 o                         
  -2  -8   1        661.21        681.23        12.38 o                         
  -1  -8   1        344.88        345.48         8.33 o                         
   0  -8   1        166.69        170.83         7.40 o                         
   1  -8   1         59.55         77.57         6.68 o                         
   2  -8   1         93.05        100.99         4.29 o                         
   3  -8   1       1769.19       1926.92        36.07 o                         
   4  -8   1        749.22        842.31        26.10 o                         
   5  -8   1         55.08         65.17         4.04 o                         
   6  -8   1        212.39        240.60         6.80 o                         
   7  -8   1        179.87        171.58        12.69 o                         
  -4  -7   1        280.10        309.31        20.69 o                         
  -3  -7   1       1691.85       1731.56        27.11 o                         
  -2  -7   1       2301.15       2283.12        27.27 o                         
  -1  -7   1        598.50        617.59        21.50 o                         
   0  -7   1       5373.61       5045.37        85.49 o                         
   1  -7   1        110.15        128.44         3.54 o                         
   2  -7   1       2461.59       2643.33        47.95 o                         
   3  -7   1       1437.92       1659.46        36.68 o                         
   4  -7   1        630.12        745.74        26.28 o                         
   5  -7   1       6436.65       7567.06       238.68 o                         
   6  -7   1        365.66        422.69        15.71 o                         
   7  -7   1        727.37        688.32        41.21 o                         
   8  -7   1        131.82        142.91        12.46 o                         
  -5  -6   1        175.10        188.46        11.91 o                         
  -4  -6   1         56.30         64.33         3.29 o                         
  -3  -6   1        423.49        420.18        16.16 o                         
  -2  -6   1       4867.54       4379.60        91.83 o                         
  -1  -6   1        339.92        326.61         7.39 o                         
   0  -6   1       1200.15       1199.53        18.76 o                         
   1  -6   1        796.88        926.00        15.95 o                         
   2  -6   1       1992.78       2463.79        79.30 o                         
   3  -6   1       5507.31       6650.41       177.29 o                         
   4  -6   1         20.70         42.84         3.91 o                         
   5  -6   1       2949.69       3389.64        61.68 o                         
   6  -6   1        678.25        827.47        25.34 o                         
   7  -6   1          1.65          5.60         1.75 o                         
   8  -6   1       1479.32       1331.17        38.83 o                         
  -6  -5   1        232.63        237.34        12.44 o                         
  -5  -5   1        163.34        156.03         6.34 o                         
  -4  -5   1       2073.02       2070.27        60.51 o                         
  -3  -5   1        721.40        632.83        23.62 o                         
  -2  -5   1       1211.57       1113.07        35.09 o                         
  -1  -5   1       2632.07       2404.90        66.39 o                         
   0  -5   1       1039.69       1063.38        16.46 o                         
   1  -5   1        294.23        357.43        13.73 o                         
   2  -5   1        363.96        431.85        11.36 o                         
   3  -5   1        338.25        383.28        10.57 o                         
   4  -5   1       2780.40       2918.26        81.19 o                         
   5  -5   1       1615.94       1904.51        79.69 o                         
   6  -5   1         67.96         79.50        10.40 o                         
   7  -5   1        793.58        815.40        30.59 o                         
   8  -5   1         91.72         94.00         5.78 o                         
  -7  -4   1        162.28        164.77         5.64 o                         
  -6  -4   1        275.98        295.13         7.56 o                         
  -5  -4   1        906.94        937.05        31.96 o                         
  -4  -4   1       2528.79       2348.53       107.58 o                         
  -3  -4   1       2337.57       2339.64        82.66 o                         
  -2  -4   1       2939.74       2750.72       133.38 o                         
  -1  -4   1       2903.54       2687.36        62.22 o                         
   0  -4   1       4691.58       4954.97        60.84 o                         
   1  -4   1       1005.03       1218.71        36.82 o                         
   2  -4   1       6393.16       6927.51       115.56 o                         
   3  -4   1        974.40       1046.48        19.29 o                         
   4  -4   1       5128.07       5036.88       125.39 o                         
   5  -4   1       7155.08       7353.79        82.72 o                         
   6  -4   1        126.65        134.65         7.07 o                         
   7  -4   1       1240.42       1184.49        23.53 o                         
   8  -4   1        100.84        106.96         7.08 o                         
  -7  -3   1       1127.42       1214.85        37.31 o                         
  -6  -3   1        336.39        346.20        10.18 o                         
  -5  -3   1        863.01        838.96        34.34 o                         
  -4  -3   1       1057.24       1006.96        25.28 o                         
  -3  -3   1        546.78        619.13        14.54 o                         
  -2  -3   1      14997.42      13608.38       104.55 o                         
  -1  -3   1        310.80        342.25        12.85 o                         
   0  -3   1        666.15        758.40        18.59 o                         
   1  -3   1       2624.85       3020.31        50.27 o                         
   2  -3   1       2421.59       2620.26        42.09 o                         
   3  -3   1       9287.02       9364.85       151.50 o                         
   4  -3   1        454.06        471.79         9.22 o                         
   5  -3   1       1857.66       1887.26        28.78 o                         
   6  -3   1        487.27        519.18        15.52 o                         
   7  -3   1          7.26         10.02         3.21 o                         
   8  -3   1        550.85        525.52        17.11 o                         
  -7  -2   1       1087.15       1140.22        27.95 o                         
  -6  -2   1        356.02        351.63        16.82 o                         
  -5  -2   1         31.41         28.78         2.23 o                         
  -4  -2   1       5532.66       5650.40       139.89 o                         
  -3  -2   1       1559.92       1662.80        46.92 o                         
  -2  -2   1       2636.90       2762.33        59.41 o                         
  -1  -2   1       6105.56       6324.69       173.37 o                         
   0  -2   1       3565.60       3540.76        65.73 o                         
   1  -2   1      14108.50      13070.60       136.26 o                         
   2  -2   1        102.42        101.75         2.59 o                         
   3  -2   1       4226.60       3996.95        30.12 o                         
   4  -2   1       5947.97       6103.16        48.73 o                         
   5  -2   1       1009.71       1027.45        21.65 o                         
   6  -2   1       1005.27       1046.47        29.39 o                         
   7  -2   1       1258.88       1210.62        38.80 o                         
   8  -2   1        795.76        894.81        25.93 o                         
  -8  -1   1        643.40        646.79        13.95 o                         
  -7  -1   1        570.91        532.91        19.48 o                         
  -6  -1   1        443.07        439.85        15.83 o                         
  -5  -1   1        932.74        889.67        26.30 o                         
  -4  -1   1       3392.30       3366.68        75.57 o                         
  -3  -1   1       2952.84       3389.00        48.72 o                         
  -2  -1   1       1291.55       1251.58        16.37 o                         
  -1  -1   1        676.53        726.52        37.33 o                         
   0  -1   1       4591.51       4320.71        95.33 o                         
   1  -1   1       6401.20       6042.30        85.66 o                         
   2  -1   1       1196.06       1222.92        14.12 o                         
   3  -1   1       1904.15       2078.49        24.22 o                         
   4  -1   1       1497.22       1482.18        30.33 o                         
   5  -1   1       4838.68       4702.92       115.61 o                         
   6  -1   1         72.25         61.68         5.84 o                         
   7  -1   1        684.63        619.70        25.08 o                         
   8  -1   1         29.63         37.25         8.56 o                         
  -8   0   1        389.22        344.57        13.85 o                         
  -7   0   1       2460.95       2391.37        36.08 o                         
  -6   0   1         15.44         18.46         2.76 o                         
  -5   0   1       1780.82       1702.37        30.35 o                         
  -4   0   1       4184.90       4351.05       117.08 o                         
  -3   0   1       1294.98       1324.45        30.79 o                         
  -2   0   1      28819.77      25216.09       469.44 o                         
  -1   0   1        161.97        168.49         4.47 o                         
   0   0   1       1310.32       1470.93        36.59 o                         
   1   0   1       5762.17       5847.19        94.38 o                         
   2   0   1       3131.77       3213.66        98.38 o                         
   3   0   1      15304.54      14796.40       290.90 o                         
   4   0   1         20.33         22.50         2.07 o                         
   5   0   1       1328.50       1198.04        26.90 o                         
   6   0   1        666.46        633.56        23.35 o                         
   7   0   1          7.94          9.32         2.58 o                         
   8   0   1        892.14       1011.22        21.98 o                         
  -8   1   1        149.93        136.09         8.11 o                         
  -7   1   1        622.28        656.96        14.31 o                         
  -6   1   1        412.68        370.90         8.89 o                         
  -5   1   1        469.68        510.01         7.90 o                         
  -4   1   1       7128.29       7291.47        87.43 o                         
  -3   1   1        642.04        718.11        10.93 o                         
  -2   1   1      18812.11      18200.66       248.39 o                         
  -1   1   1        272.31        313.77         8.13 o                         
   0   1   1        275.01        275.73         8.05 o                         
   1   1   1       8166.07       7738.16       148.83 o                         
   2   1   1       1174.66       1339.97        23.82 o                         
   3   1   1      10857.44      10749.27       271.26 o                         
   4   1   1       2451.59       2351.43        53.93 o                         
   5   1   1         39.95         38.36         3.30 o                         
   6   1   1       1129.73        986.19        26.29 o                         
   7   1   1        173.09        186.94         6.96 o                         
  -9   2   1        342.77        323.76        19.90 o                         
  -8   2   1        976.31        937.18        28.26 o                         
  -7   2   1       2037.01       1994.34        24.82 o                         
  -6   2   1       2157.38       2118.47        32.37 o                         
  -5   2   1       2519.79       2610.85        44.00 o                         
  -4   2   1        604.12        624.10        20.06 o                         
  -3   2   1       3786.34       3877.09        50.56 o                         
  -2   2   1      23634.52      22249.49       341.06 o                         
  -1   2   1       3734.75       3814.10        23.22 o                         
   0   2   1      11845.64      10718.75       152.25 o                         
   1   2   1       1483.24       1487.22        37.35 o                         
   2   2   1       1906.72       1790.59        31.32 o                         
   3   2   1       2264.57       2360.00       110.98 o                         
   4   2   1        622.68        627.48        34.51 o                         
   5   2   1       3159.73       2988.20       168.98 o                         
   6   2   1          4.34          6.68         1.83 o                         
   7   2   1        358.96        384.22        15.55 o                         
  -9   3   1         25.87         23.52         3.32 o                         
  -8   3   1        601.47        554.15        13.99 o                         
  -7   3   1       1429.07       1473.41        23.80 o                         
  -6   3   1       1614.09       1698.98        16.86 o                         
  -5   3   1       2923.94       3321.88        38.28 o                         
  -4   3   1        807.11        966.26        27.82 o                         
  -3   3   1       4701.43       5009.10        61.81 o                         
  -2   3   1       3396.13       3308.98        32.98 o                         
  -1   3   1        438.29        445.95         8.89 o                         
   0   3   1       6339.40       6204.84       100.41 o                         
   1   3   1        390.88        468.92        23.22 o                         
   2   3   1       1549.71       1336.29        43.78 o                         
   3   3   1       6620.51       5888.50       214.51 o                         
   4   3   1         12.65         15.23         2.38 o                         
   5   3   1       2239.42       2151.42        80.09 o                         
   6   3   1        186.47        187.17         6.11 o                         
   7   3   1        126.94        134.84         7.27 o                         
  -8   4   1        243.16        246.95         7.97 o                         
  -7   4   1        308.02        345.76        10.19 o                         
  -6   4   1        733.85        793.09        17.85 o                         
  -5   4   1       1679.93       1986.27        44.79 o                         
  -4   4   1      14298.79      14756.89        90.82 o                         
  -3   4   1       1343.89       1514.69        18.77 o                         
  -2   4   1       2855.74       3293.03        72.62 o                         
  -1   4   1       4024.03       4235.17        44.70 o                         
   0   4   1        498.72        553.81         8.27 o                         
   1   4   1       4225.16       3827.39        46.40 o                         
   2   4   1        269.32        233.36         6.45 o                         
   3   4   1       2586.69       2360.81        81.66 o                         
   4   4   1        657.91        578.26        16.31 o                         
   5   4   1         36.96         53.37         2.97 o                         
   6   4   1        153.83        178.24         5.57 o                         
  -9   5   1        765.07        778.50       188.62 o                         
  -8   5   1       1393.27       1346.13        61.11 o                         
  -7   5   1         28.90         43.88         4.65 o                         
  -6   5   1       2095.20       2319.27        58.98 o                         
  -5   5   1       1146.20       1240.39        25.81 o                         
  -4   5   1       4898.35       5333.92       123.27 o                         
  -3   5   1       4809.58       5093.82        49.49 o                         
  -2   5   1        188.42        201.70        10.12 o                         
  -1   5   1       3361.67       3375.59        67.10 o                         
   0   5   1       2582.24       2417.84        51.33 o                         
   1   5   1       1543.17       1288.13        25.80 o                         
   2   5   1       4464.60       3784.01        80.50 o                         
   3   5   1        165.49        134.04         6.34 o                         
   4   5   1       1387.69       1458.53        48.43 o                         
   5   5   1       2356.16       2615.42       102.45 o                         
  -8   6   1         48.13         57.47         4.31 o                         
  -7   6   1       1857.25       2086.60        44.56 o                         
  -6   6   1        752.30        806.21        23.89 o                         
  -5   6   1        363.21        428.64        16.15 o                         
  -4   6   1         79.95        128.20         5.92 o                         
  -3   6   1        317.29        356.11        14.38 o                         
  -2   6   1       4917.80       5399.10       133.83 o                         
  -1   6   1        240.56        247.92         4.86 o                         
   0   6   1        355.00        352.92         6.80 o                         
   1   6   1         17.30         28.20         3.17 o                         
   2   6   1        893.50        792.83        16.24 o                         
   3   6   1        552.29        582.48        20.18 o                         
   4   6   1          1.50          3.09         0.87 o                         
   5   6   1        280.52        351.73         8.52 o                         
  -8   7   1        177.94        199.85         6.61 o                         
  -7   7   1       1031.10       1219.71        36.78 o                         
  -6   7   1        281.97        338.76        17.82 o                         
  -5   7   1         56.70         76.28         7.05 o                         
  -4   7   1       3652.49       4377.22       191.42 o                         
  -3   7   1        457.84        481.90        11.87 o                         
  -2   7   1       1604.63       1694.30        28.89 o                         
  -1   7   1       1831.27       1818.80        29.43 o                         
   0   7   1        218.94        222.81         5.98 o                         
   1   7   1       2853.74       2591.99        33.79 o                         
   2   7   1        456.05        459.90        10.37 o                         
   3   7   1       1614.71       1736.63       111.41 o                         
   4   7   1       1093.02       1377.62        37.68 o                         
  -8   8   1        305.06        274.63        18.30 o                         
  -7   8   1         29.24         34.10         2.94 o                         
  -6   8   1        717.52        794.73        37.18 o                         
  -5   8   1        477.43        558.56        20.22 o                         
  -4   8   1       3653.48       4030.69        89.10 o                         
  -3   8   1       1292.44       1314.09        37.49 o                         
  -2   8   1          7.28         11.29         1.71 o                         
  -1   8   1       1979.69       1899.86        48.40 o                         
   0   8   1         25.04         33.53         2.81 o                         
   1   8   1       1193.74       1181.46        19.04 o                         
   2   8   1        334.39        359.90        23.20 o                         
   3   8   1         31.85         44.54         3.83 o                         
  -7   9   1       1037.30       1019.39        27.94 o                         
  -6   9   1         60.03         67.07         3.89 o                         
  -5   9   1        827.08        849.22        28.54 o                         
  -4   9   1         67.26         78.30         3.79 o                         
  -3   9   1        188.10        213.38         5.66 o                         
  -2   9   1       2665.62       2706.61        71.43 o                         
  -1   9   1          4.65          8.79         1.16 o                         
   0   9   1        260.98        269.43        13.65 o                         
   1   9   1        104.23        126.79         6.20 o                         
   2   9   1        155.69        164.35         7.13 o                         
  -6  10   1         13.64         14.56         1.08 o                         
  -5  10   1        217.61        204.31        11.24 o                         
  -4  10   1       1396.74       1300.40        47.82 o                         
  -3  10   1          4.66          5.68         0.86 o                         
  -2  10   1        776.83        765.28        32.28 o                         
  -1  10   1        183.14        180.72         6.41 o                         
   0  10   1         12.14         15.20         2.68 o                         
   2 -11   2        672.72        586.07        13.75 o                         
   3 -11   2         52.13         48.06         3.84 o                         
  -1 -10   2        126.48        134.26         5.09 o                         
   0 -10   2        205.56        210.38         6.24 o                         
   1 -10   2        159.95        153.80         5.86 o                         
   2 -10   2        284.60        283.23         6.60 o                         
   3 -10   2       3204.60       2953.55        34.19 o                         
   4 -10   2        235.46        236.00         6.57 o                         
   5 -10   2        327.19        316.96         8.05 o                         
  -2  -9   2        413.20        429.69         7.99 o                         
  -1  -9   2        375.56        371.74         8.78 o                         
   0  -9   2        197.93        200.45         6.35 o                         
   1  -9   2       1267.81       1221.48        32.57 o                         
   2  -9   2        776.64        780.09        19.90 o                         
   3  -9   2       1076.62       1060.58        16.04 o                         
   4  -9   2        526.38        533.44        11.31 o                         
   5  -9   2         66.02         75.83         5.47 o                         
   6  -9   2        603.41        638.67        13.24 o                         
  -4  -8   2        811.08        750.08        15.83 o                         
  -3  -8   2        119.46        117.31         3.65 o                         
  -2  -8   2         94.71         97.61         5.06 o                         
  -1  -8   2        974.20        969.72        23.48 o                         
   0  -8   2        244.41        249.41         9.24 o                         
   1  -8   2       4072.87       4033.07        60.67 o                         
   2  -8   2        921.43        931.06        16.53 o                         
   3  -8   2         28.81         33.61         3.15 o                         
   4  -8   2        754.81        870.84        32.07 o                         
   5  -8   2        585.07        646.72        17.83 o                         
   6  -8   2       1598.65       1598.70        87.19 o                         
   7  -8   2        345.23        332.24        19.39 o                         
  -5  -7   2        654.60        529.05        12.93 o                         
  -4  -7   2       1048.23       1118.51        46.66 o                         
  -3  -7   2        483.09        482.63        11.97 o                         
  -2  -7   2       1454.20       1396.65        21.00 o                         
  -1  -7   2         18.81         24.44         2.38 o                         
   0  -7   2       1619.27       1631.14        47.02 o                         
   1  -7   2        418.82        461.67         9.18 o                         
   2  -7   2        317.86        347.28         7.21 o                         
   3  -7   2       2994.35       3253.82        93.51 o                         
   4  -7   2        283.32        345.68        12.48 o                         
   5  -7   2        870.65        988.26        23.39 o                         
   6  -7   2        117.90        128.14         9.97 o                         
   7  -7   2        171.68        165.25        14.06 o                         
  -5  -6   2        228.63        238.59         6.37 o                         
  -4  -6   2       3194.42       3045.84        45.84 o                         
  -3  -6   2         94.69         91.74         5.12 o                         
  -2  -6   2       2158.01       1948.13        41.50 o                         
  -1  -6   2        136.23        132.28         8.23 o                         
   0  -6   2       1759.03       1797.88        36.05 o                         
   1  -6   2       7575.69       8057.94       109.69 o                         
   2  -6   2         22.18         37.89         3.72 o                         
   3  -6   2       7580.45       8967.51       280.01 o                         
   4  -6   2        496.06        563.77        19.58 o                         
   5  -6   2        683.19        788.51        20.76 o                         
   6  -6   2       1995.05       2329.22       106.42 o                         
   7  -6   2         18.48         23.95         2.39 o                         
   8  -6   2       1049.38        947.53        30.14 o                         
  -6  -5   2       1159.04       1279.96        64.53 o                         
  -5  -5   2        765.47        775.01        14.77 o                         
  -4  -5   2        815.55        761.65        12.82 o                         
  -3  -5   2       1774.90       1647.36        62.00 o                         
  -2  -5   2        962.49        840.21        21.30 o                         
  -1  -5   2       1890.51       1665.80        28.17 o                         
   0  -5   2        727.56        803.64        34.26 o                         
   1  -5   2        751.11        823.03        30.29 o                         
   2  -5   2       3637.81       4306.05        82.77 o                         
   3  -5   2        692.35        755.02        21.76 o                         
   4  -5   2        455.26        514.48        23.68 o                         
   5  -5   2       1639.30       1741.91        60.45 o                         
   6  -5   2       1416.17       1547.26        64.30 o                         
   7  -5   2        565.46        559.88        20.00 o                         
   8  -5   2         17.58         23.40         2.03 o                         
  -7  -4   2        375.05        399.14        46.80 o                         
  -6  -4   2       2007.80       2050.53        25.13 o                         
  -5  -4   2       1680.78       1765.26        50.36 o                         
  -4  -4   2         19.26         32.50         3.18 o                         
  -3  -4   2       1940.67       1925.66        72.61 o                         
  -2  -4   2       3546.06       2899.66        38.19 o                         
  -1  -4   2       2991.25       2755.92        37.12 o                         
   0  -4   2       5588.72       6361.80       212.25 o                         
   1  -4   2        195.85        193.54         5.62 o                         
   2  -4   2       6655.80       6798.29        75.72 o                         
   3  -4   2       4627.38       4441.64        48.00 o                         
   4  -4   2        191.60        196.88         6.37 o                         
   5  -4   2       1647.88       1627.79        31.56 o                         
   6  -4   2        333.73        370.94        13.35 o                         
   7  -4   2        769.10        763.60        21.26 o                         
   8  -4   2       1938.47       2096.46       170.08 o                         
  -7  -3   2        313.04        327.49        10.65 o                         
  -6  -3   2         35.81         42.72         3.40 o                         
  -5  -3   2        340.40        403.26        15.42 o                         
  -4  -3   2       3972.08       3899.24        98.45 o                         
  -3  -3   2          7.53         12.46         2.11 o                         
  -2  -3   2       1745.95       1851.65        79.17 o                         
  -1  -3   2         45.70         62.27         3.81 o                         
   0  -3   2        851.40        997.27        19.71 o                         
   1  -3   2       4739.60       4929.25        46.04 o                         
   2  -3   2          0.72          8.30         1.14 o                         
   3  -3   2       3048.81       3110.33       130.45 o                         
   4  -3   2        187.67        211.41         7.47 o                         
   5  -3   2        393.94        391.45        10.01 o                         
   6  -3   2       1317.44       1337.77        32.97 o                         
   7  -3   2         75.70         76.45         5.27 o                         
   8  -3   2       2145.32       1892.87        92.69 o                         
  -8  -2   2        440.98        446.89         9.91 o                         
  -7  -2   2          9.75         12.97         2.36 o                         
  -6  -2   2       3206.45       3278.16       158.51 o                         
  -5  -2   2       1059.79       1058.80        30.10 o                         
  -4  -2   2       3914.22       3857.26        81.05 o                         
  -3  -2   2       8489.95       9257.13       238.11 o                         
  -2  -2   2        783.47        893.31        14.20 o                         
  -1  -2   2      17806.06      16223.04       263.72 o                         
   0  -2   2       3972.40       3945.16        58.14 o                         
   1  -2   2      13742.09      12204.86       123.23 o                         
   2  -2   2      12292.66      11992.59       144.74 o                         
   3  -2   2        787.48        853.21        16.36 o                         
   4  -2   2       6916.49       7261.79        64.17 o                         
   5  -2   2       1113.86       1167.41        30.83 o                         
   6  -2   2       1434.23       1502.61        39.93 o                         
   7  -2   2       1071.76       1135.71        25.66 o                         
   8  -2   2        429.49        430.30        13.17 o                         
  -8  -1   2        317.63        294.22         9.37 o                         
  -7  -1   2        181.90        192.71         8.06 o                         
  -6  -1   2       1991.07       2081.29        76.17 o                         
  -5  -1   2       2874.98       2890.46        86.25 o                         
  -4  -1   2         51.29         67.58         5.04 o                         
  -3  -1   2       3459.30       3957.25        70.66 o                         
  -2  -1   2       1161.23       1282.62        39.76 o                         
  -1  -1   2       4226.62       4318.53        84.74 o                         
   0  -1   2       1168.00       1141.47        21.58 o                         
   1  -1   2        274.38        267.21         4.06 o                         
   2  -1   2       2793.11       2851.09        31.26 o                         
   3  -1   2       4369.60       4447.96       105.01 o                         
   4  -1   2       1315.23       1328.21        22.04 o                         
   5  -1   2       1183.49       1135.90        18.84 o                         
   6  -1   2        291.36        282.79         9.53 o                         
   7  -1   2       1066.82       1046.48        30.78 o                         
   8  -1   2        842.25        888.13        19.10 o                         
  -8   0   2        186.31        167.58         7.23 o                         
  -7   0   2        585.71        537.80        15.84 o                         
  -6   0   2        244.36        238.93         7.37 o                         
  -5   0   2       1639.73       1639.75        32.29 o                         
  -4   0   2       5343.09       5511.92       168.91 o                         
  -3   0   2        520.37        635.22         9.27 o                         
  -2   0   2       2032.64       2137.93        31.18 o                         
  -1   0   2       1023.88       1059.36        10.38 o                         
   0   0   2        769.60        817.91        10.18 o                         
   1   0   2      13595.05      12538.88       253.91 o                         
   2   0   2          4.11          7.66         1.82 o                         
   3   0   2       2301.44       2372.41        24.84 o                         
   4   0   2        787.39        792.79        12.52 o                         
   5   0   2        218.51        206.94         7.18 o                         
   6   0   2       2248.04       1894.32        45.85 o                         
   7   0   2         34.82         43.21         3.62 o                         
  -9   1   2        338.46        296.48         8.62 o                         
  -8   1   2        172.76        160.26         7.34 o                         
  -7   1   2        155.60        158.88         6.31 o                         
  -6   1   2       5869.21       5762.44       110.41 o                         
  -5   1   2          6.35          9.69         1.16 o                         
  -4   1   2       6733.93       7178.99        81.01 o                         
  -3   1   2       7693.31       8228.84        43.39 o                         
  -2   1   2        122.10        132.84         2.80 o                         
  -1   1   2      13241.89      12040.23       111.31 o                         
   0   1   2        300.87        342.99         6.93 o                         
   1   1   2      21524.12      18270.25       235.28 o                         
   2   1   2       4323.87       4394.73        94.64 o                         
   3   1   2          6.80         11.39         1.81 o                         
   4   1   2       4230.29       3954.80       155.69 o                         
   5   1   2        223.59        218.95        11.68 o                         
   6   1   2       3899.66       3935.57        58.10 o                         
   7   1   2        463.10        480.11        17.92 o                         
  -9   2   2        278.80        251.76         8.60 o                         
  -8   2   2        695.41        659.84        16.51 o                         
  -7   2   2        359.75        358.98         9.15 o                         
  -6   2   2       1554.37       1595.46        20.75 o                         
  -5   2   2       3196.10       3357.54        53.86 o                         
  -4   2   2       1789.49       1884.50        27.23 o                         
  -3   2   2       5666.81       6080.81        73.59 o                         
  -2   2   2       1359.24       1338.96        21.63 o                         
  -1   2   2       2572.71       2585.68        49.02 o                         
   0   2   2       5235.87       4914.75        71.66 o                         
   1   2   2        723.85        756.84        15.77 o                         
   2   2   2       2433.70       2417.38        25.77 o                         
   3   2   2       3410.33       3028.43       114.93 o                         
   4   2   2        674.30        612.95        24.88 o                         
   5   2   2        204.95        193.34         8.55 o                         
   6   2   2         45.65         52.99         3.28 o                         
   7   2   2        255.76        263.61         7.47 o                         
  -9   3   2       1123.99       1005.44        20.25 o                         
  -8   3   2       1156.19       1116.94        20.78 o                         
  -7   3   2       1201.29       1256.18        18.87 o                         
  -6   3   2         13.40         33.31         4.05 o                         
  -5   3   2       3478.06       3720.13        67.25 o                         
  -4   3   2      10863.56      11168.40        70.69 o                         
  -3   3   2       1461.43       1634.28        21.80 o                         
  -2   3   2       1394.28       1353.24        22.71 o                         
  -1   3   2         43.67         46.90         2.59 o                         
   0   3   2       1056.29        928.78        10.77 o                         
   1   3   2      10841.55       9026.51       194.21 o                         
   2   3   2        339.02        323.93        18.90 o                         
   3   3   2       4626.87       4156.10       136.70 o                         
   4   3   2        220.33        212.72         9.14 o                         
   5   3   2         84.66         85.86         4.52 o                         
   6   3   2       1666.22       1873.21        82.07 o                         
  -9   4   2         58.85         61.62         4.23 o                         
  -8   4   2         50.32         55.89         4.16 o                         
  -7   4   2         22.86         31.93         3.03 o                         
  -6   4   2       2407.95       2703.35        45.48 o                         
  -5   4   2          5.44         11.36         1.51 o                         
  -4   4   2        269.21        264.63         9.00 o                         
  -3   4   2       2702.80       3370.44        97.33 o                         
  -2   4   2         55.85         88.60         5.06 o                         
  -1   4   2       2762.52       2730.83        63.48 o                         
   0   4   2        206.17        233.64         5.66 o                         
   1   4   2       4961.99       4138.69       134.76 o                         
   2   4   2       1477.11       1234.29        36.26 o                         
   3   4   2         17.12         20.48         1.80 o                         
   4   4   2        338.83        320.64         9.85 o                         
   5   4   2         45.41         55.67         3.70 o                         
   6   4   2       1510.41       1502.50        22.64 o                         
  -9   5   2         10.55         12.53         2.45 o                         
  -8   5   2       1746.08       1722.00        30.55 o                         
  -7   5   2       1037.43       1184.18        29.73 o                         
  -6   5   2      10113.32      11408.68       328.60 o                         
  -5   5   2       3788.96       4152.79        86.90 o                         
  -4   5   2         34.55         41.26         2.79 o                         
  -3   5   2       5387.40       6314.98       238.21 o                         
  -2   5   2       2730.01       2832.34       103.69 o                         
  -1   5   2       7591.93       7156.20       200.29 o                         
   0   5   2       4369.55       3837.78        64.09 o                         
   1   5   2         61.06         60.47         2.77 o                         
   2   5   2       2327.56       2034.54        33.38 o                         
   3   5   2       2248.39       2185.62        38.71 o                         
   4   5   2        371.64        393.48        13.64 o                         
   5   5   2        441.59        520.59        31.81 o                         
  -9   6   2        221.37        199.55        21.40 o                         
  -8   6   2        285.56        293.50        11.20 o                         
  -7   6   2         82.08        107.96         6.54 o                         
  -6   6   2        151.48        170.97         9.50 o                         
  -5   6   2        738.91        813.53        29.52 o                         
  -4   6   2       3321.54       3912.94       169.82 o                         
  -3   6   2        318.90        354.01        11.58 o                         
  -2   6   2        143.48        146.57         5.04 o                         
  -1   6   2         65.48         60.28         2.32 o                         
   0   6   2       2198.63       1986.66        28.63 o                         
   1   6   2       1906.06       1697.39        17.90 o                         
   2   6   2         34.78         35.53         3.08 o                         
   3   6   2        924.60        952.25        16.78 o                         
   4   6   2         39.27         42.80         2.63 o                         
  -8   7   2         31.79         33.31         3.51 o                         
  -7   7   2        348.95        422.68        19.74 o                         
  -6   7   2       2647.56       2930.65       232.97 o                         
  -5   7   2        330.62        378.76        31.84 o                         
  -4   7   2       2787.28       3187.02       137.54 o                         
  -3   7   2        309.94        359.70        11.76 o                         
  -2   7   2        131.63        131.22         4.73 o                         
  -1   7   2       2056.37       1948.12        40.90 o                         
   0   7   2        249.95        256.37         7.35 o                         
   1   7   2       1752.70       1778.34        20.86 o                         
   2   7   2       1729.35       1815.72        35.41 o                         
   3   7   2        149.28        151.31         6.90 o                         
  -8   8   2        744.70        667.13        12.59 o                         
  -7   8   2          5.39         11.05         3.92 o                         
  -6   8   2       2508.21       2632.47       234.01 o                         
  -5   8   2       1015.01       1083.50        38.31 o                         
  -4   8   2         17.21         31.95         3.66 o                         
  -3   8   2       1332.68       1377.04        48.74 o                         
  -2   8   2         28.32         32.40         2.79 o                         
  -1   8   2       4096.60       3971.16        62.69 o                         
   0   8   2        889.32        884.35        12.64 o                         
   1   8   2        429.72        429.96        12.24 o                         
   2   8   2        954.26        977.81        23.69 o                         
  -7   9   2        790.24        733.04        20.55 o                         
  -6   9   2          3.64          5.98         1.22 o                         
  -5   9   2        359.73        399.73         9.35 o                         
  -4   9   2       1375.15       1498.35        38.14 o                         
  -3   9   2         11.02         12.79         1.59 o                         
  -2   9   2        176.88        179.88         5.78 o                         
  -1   9   2          1.60          3.79         1.03 o                         
   0   9   2        261.54        276.79         8.08 o                         
   1   9   2       1573.61       1623.48        48.63 o                         
  -6  10   2       1669.68       1494.61        66.37 o                         
  -5  10   2          1.01          3.88         0.82 o                         
  -4  10   2       1032.03        983.99        18.22 o                         
  -3  10   2         91.21         86.04         3.10 o                         
  -2  10   2        587.88        564.26        10.06 o                         
  -1  10   2        668.81        673.37        17.00 o                         
  -1 -10   3         18.47         21.37         1.75 o                         
   0 -10   3        375.24        383.73         9.20 o                         
   1 -10   3        843.58        784.42        14.28 o                         
   2 -10   3        169.53        177.67         5.61 o                         
   3 -10   3        223.94        214.11         6.83 o                         
   4 -10   3         82.10         90.05         4.57 o                         
   5 -10   3        504.10        452.38        24.79 o                         
  -2  -9   3         69.64         73.24         3.41 o                         
  -1  -9   3       2095.09       2059.36        58.90 o                         
   0  -9   3        220.88        216.73         6.92 o                         
   1  -9   3       2479.49       2380.03        29.93 o                         
   2  -9   3        219.73        212.89         6.64 o                         
   3  -9   3        163.49        177.18         7.05 o                         
   4  -9   3       1379.22       1309.41        34.69 o                         
   5  -9   3        171.55        152.26         8.08 o                         
   6  -9   3       1480.48       1413.27       110.22 o                         
  -4  -8   3         62.80         60.42         3.45 o                         
  -3  -8   3       1110.66       1174.43        17.85 o                         
  -2  -8   3          7.90         13.63         1.72 o                         
  -1  -8   3       2080.33       2034.83        27.33 o                         
   0  -8   3       1827.73       1779.23        31.64 o                         
   1  -8   3         42.65         48.55         3.61 o                         
   2  -8   3       2211.05       2289.33        76.89 o                         
   3  -8   3        401.49        416.64        17.09 o                         
   4  -8   3       2647.68       2727.00        71.53 o                         
   5  -8   3        714.89        726.96        16.04 o                         
   6  -8   3         64.14         59.22         3.81 o                         
   7  -8   3       1138.30        968.03       238.75 o                         
  -5  -7   3        132.65        151.26         5.94 o                         
  -4  -7   3        824.71        908.72        21.41 o                         
  -3  -7   3        669.51        653.36        17.38 o                         
  -2  -7   3        534.17        491.90        16.62 o                         
  -1  -7   3        587.94        593.70        16.65 o                         
   0  -7   3        272.51        271.49         7.39 o                         
   1  -7   3       1812.80       1931.49        35.40 o                         
   2  -7   3         11.63         17.52         1.98 o                         
   3  -7   3        406.95        468.46        16.35 o                         
   4  -7   3        261.60        319.64        15.78 o                         
   5  -7   3         86.09        114.83         7.25 o                         
   6  -7   3       1375.90       1434.83        77.57 o                         
   7  -7   3          4.70          6.18         1.96 o                         
  -5  -6   3         64.12         58.95         3.33 o                         
  -4  -6   3        595.98        612.28        13.98 o                         
  -3  -6   3        227.55        238.19         9.35 o                         
  -2  -6   3        468.22        477.23        17.95 o                         
  -1  -6   3       9848.87       8844.53        65.22 o                         
   0  -6   3          0.74          3.88         0.89 o                         
   1  -6   3       5336.39       5576.26        57.70 o                         
   2  -6   3       2158.42       2499.49        42.65 o                         
   3  -6   3        544.85        579.67        10.67 o                         
   4  -6   3       3914.36       4132.66       113.99 o                         
   5  -6   3         31.47         32.53         2.92 o                         
   6  -6   3       3869.10       4013.37       193.73 o                         
   7  -6   3        689.98        734.31        45.38 o                         
  -6  -5   3        837.02        832.71        31.76 o                         
  -5  -5   3        574.47        585.38        11.45 o                         
  -4  -5   3          4.87          9.41         1.84 o                         
  -3  -5   3        386.59        351.14        12.05 o                         
  -2  -5   3        134.04        134.78         4.75 o                         
  -1  -5   3       7175.90       6538.55       115.06 o                         
   0  -5   3       1909.73       2101.43        50.88 o                         
   1  -5   3        134.50        197.40         7.07 o                         
   2  -5   3        805.60        840.21        12.05 o                         
   3  -5   3        236.99        234.62         6.73 o                         
   4  -5   3       3187.21       3312.51       117.94 o                         
   5  -5   3        865.88        935.05        30.99 o                         
   6  -5   3         85.29         96.78         5.49 o                         
   7  -5   3       1178.75       1114.94        20.72 o                         
   8  -5   3        187.83        158.04         9.50 o                         
  -7  -4   3       1062.84       1136.67        41.04 o                         
  -6  -4   3         75.12         84.61         4.66 o                         
  -5  -4   3       1425.94       1493.26       127.55 o                         
  -4  -4   3       2816.62       2807.49       138.38 o                         
  -3  -4   3       4007.77       3758.71       147.04 o                         
  -2  -4   3       3256.03       2763.96       100.41 o                         
  -1  -4   3         39.89         48.01         2.67 o                         
   0  -4   3       5879.92       6698.60       147.36 o                         
   1  -4   3      10851.79      11557.98       180.00 o                         
   2  -4   3        818.47        826.77        17.58 o                         
   3  -4   3       1816.52       1792.26        41.19 o                         
   4  -4   3         31.93         43.96         3.63 o                         
   5  -4   3       1898.87       2034.07        28.00 o                         
   6  -4   3       1877.48       1922.33        54.57 o                         
   7  -4   3         17.84         22.63         2.30 o                         
   8  -4   3        613.20        506.88        26.47 o                         
  -7  -3   3        421.42        422.95        13.05 o                         
  -6  -3   3        978.10        977.01        74.94 o                         
  -5  -3   3        103.94        121.49         5.14 o                         
  -4  -3   3        768.09        811.44        27.55 o                         
  -3  -3   3       1366.56       1454.04        59.33 o                         
  -2  -3   3       1365.25       1468.97        51.70 o                         
  -1  -3   3       2202.78       2130.33        39.03 o                         
   0  -3   3         51.72         93.19         3.22 o                         
   1  -3   3       2250.01       2193.95        23.99 o                         
   2  -3   3        218.63        229.43         5.01 o                         
   3  -3   3         79.47         92.83         4.15 o                         
   4  -3   3       4212.42       4485.53       125.00 o                         
   5  -3   3        328.95        358.96         8.58 o                         
   6  -3   3       3404.62       3373.44        90.38 o                         
   7  -3   3        416.00        380.73        14.97 o                         
   8  -3   3         20.73         24.95         2.79 o                         
  -8  -2   3       2270.74       2287.95        26.01 o                         
  -7  -2   3        185.29        186.13        12.14 o                         
  -6  -2   3       2841.76       2864.74       115.63 o                         
  -5  -2   3       2528.28       2617.38        62.19 o                         
  -4  -2   3         25.28         31.88         1.94 o                         
  -3  -2   3       5741.25       6209.02       213.33 o                         
  -2  -2   3       1904.14       2028.04        40.80 o                         
  -1  -2   3      27810.64      24652.62       479.87 o                         
   0  -2   3      13841.33      13115.76       195.95 o                         
   1  -2   3         38.88         53.60         2.06 o                         
   2  -2   3       5779.64       5972.28       101.08 o                         
   3  -2   3         37.18         59.81         3.75 o                         
   4  -2   3       3976.22       4184.80        30.26 o                         
   5  -2   3       1247.16       1270.95        20.02 o                         
   6  -2   3         44.74         41.46         3.66 o                         
   7  -2   3        668.44        644.75        25.04 o                         
  -8  -1   3       1613.73       1386.91        22.09 o                         
  -7  -1   3       1459.14       1287.12        26.95 o                         
  -6  -1   3          1.40         14.05         2.12 o                         
  -5  -1   3       1792.94       1844.00        40.67 o                         
  -4  -1   3         79.13        104.92         7.77 o                         
  -3  -1   3       6299.38       6773.61        66.50 o                         
  -2  -1   3       5769.39       6062.06        47.97 o                         
  -1  -1   3       3691.35       3856.22        62.81 o                         
   0  -1   3       5110.90       4796.33        75.72 o                         
   1  -1   3       9822.83       9267.02       116.37 o                         
   2  -1   3       5838.69       5998.33       119.78 o                         
   3  -1   3       1191.08       1233.43        42.05 o                         
   4  -1   3        516.46        517.39        11.90 o                         
   5  -1   3       3607.50       3549.13        40.13 o                         
   6  -1   3       3919.99       3926.18        51.87 o                         
   7  -1   3       1005.56       1063.51        26.12 o                         
  -8   0   3         38.20         43.35         3.93 o                         
  -7   0   3        683.67        618.86        15.24 o                         
  -6   0   3       3007.37       2876.08        61.69 o                         
  -5   0   3        213.89        241.68         5.27 o                         
  -4   0   3        588.60        593.29        11.56 o                         
  -3   0   3        252.47        290.62         8.84 o                         
  -2   0   3       3550.13       3683.78        75.14 o                         
  -1   0   3      10756.36      10087.49       236.65 o                         
   0   0   3       2980.96       2766.61        27.92 o                         
   1   0   3       1529.25       1346.58        24.64 o                         
   2   0   3        601.16        625.30        12.28 o                         
   3   0   3         71.58         85.21         3.99 o                         
   4   0   3       2197.44       2114.82        48.18 o                         
   5   0   3         23.73         32.64         4.55 o                         
   6   0   3        537.59        511.34        22.94 o                         
   7   0   3        536.80        579.84        11.28 o                         
  -9   1   3        486.82        424.79         8.70 o                         
  -8   1   3       2603.07       2392.15        46.54 o                         
  -7   1   3          6.87         12.16         2.48 o                         
  -6   1   3       3446.62       3368.75        57.41 o                         
  -5   1   3        868.04        932.87        16.34 o                         
  -4   1   3       2747.67       2822.57        36.92 o                         
  -3   1   3       5287.56       5376.13       100.95 o                         
  -2   1   3        706.42        753.43         8.38 o                         
  -1   1   3      25187.02      21196.75       339.48 o                         
   0   1   3       4548.63       4594.01        96.73 o                         
   1   1   3        243.74        230.54         7.87 o                         
   2   1   3       4068.36       3795.88        55.96 o                         
   3   1   3        121.53        118.30         3.90 o                         
   4   1   3      13142.42      11407.63       251.26 o                         
   5   1   3        871.74        865.10        37.49 o                         
   6   1   3        145.37        154.65         7.19 o                         
   7   1   3       1197.54       1237.93        17.28 o                         
  -9   2   3         81.51         71.70         4.98 o                         
  -8   2   3       1511.99       1376.05        29.29 o                         
  -7   2   3       1245.08       1249.83        18.26 o                         
  -6   2   3        552.60        534.30        10.69 o                         
  -5   2   3       1750.80       1853.48        21.07 o                         
  -4   2   3        209.41        199.12         8.12 o                         
  -3   2   3       5724.26       6038.73        51.00 o                         
  -2   2   3       6565.58       6832.69       104.01 o                         
  -1   2   3         41.31         42.12         1.93 o                         
   0   2   3       5160.43       4981.49        82.92 o                         
   1   2   3       1192.66       1043.60        30.89 o                         
   2   2   3       2067.03       1919.06        49.01 o                         
   3   2   3         96.13         97.87         4.07 o                         
   4   2   3        439.15        420.10        16.53 o                         
   5   2   3        665.46        665.84        23.33 o                         
   6   2   3        963.50        978.84        11.72 o                         
  -9   3   3       1205.99       1082.14        19.58 o                         
  -8   3   3         66.27         71.57         4.98 o                         
  -7   3   3       2011.50       2050.14        26.62 o                         
  -6   3   3       4496.40       4712.88        43.96 o                         
  -5   3   3        763.76        821.62        13.16 o                         
  -4   3   3       1741.56       1835.50        27.83 o                         
  -3   3   3          7.37         29.73         5.35 o                         
  -2   3   3       5600.03       5843.37       147.81 o                         
  -1   3   3      12544.77      11776.04       102.40 o                         
   0   3   3        138.84        184.59         9.78 o                         
   1   3   3       4857.42       4120.57       116.88 o                         
   2   3   3         13.90         15.94         1.71 o                         
   3   3   3        897.73        791.67        33.42 o                         
   4   3   3       4057.15       3735.61       114.20 o                         
   5   3   3         35.44         35.81         2.34 o                         
   6   3   3       2245.94       2417.66        93.32 o                         
  -9   4   3        441.90        424.86        17.35 o                         
  -8   4   3       1031.85       1014.95        17.96 o                         
  -7   4   3         12.82         20.43         2.42 o                         
  -6   4   3       1132.49       1311.01        24.28 o                         
  -5   4   3         60.87         72.31         3.40 o                         
  -4   4   3        499.21        545.34        10.17 o                         
  -3   4   3       3408.61       4017.80       121.34 o                         
  -2   4   3        481.32        512.31        14.54 o                         
  -1   4   3       6829.23       6335.81       129.10 o                         
   0   4   3        689.84        620.81        11.00 o                         
   1   4   3        138.25        139.76         4.04 o                         
   2   4   3        519.51        431.14         9.39 o                         
   3   4   3        112.37        102.36         4.69 o                         
   4   4   3       3305.92       3096.26        79.60 o                         
   5   4   3        210.12        213.61         9.49 o                         
  -9   5   3        144.22        144.89        10.27 o                         
  -8   5   3       1897.40       1973.11        57.22 o                         
  -7   5   3       1742.80       1895.34        27.26 o                         
  -6   5   3        469.50        552.18        11.32 o                         
  -5   5   3       2019.46       2309.60        59.29 o                         
  -4   5   3        691.91        764.01        24.94 o                         
  -3   5   3       5945.74       6794.96       232.54 o                         
  -2   5   3       1978.11       1989.64        56.44 o                         
  -1   5   3        373.69        377.02        11.44 o                         
   0   5   3       1492.81       1263.89        27.32 o                         
   1   5   3       1980.73       1638.38        41.90 o                         
   2   5   3       1295.85       1047.83        29.51 o                         
   3   5   3        773.42        732.52        13.37 o                         
   4   5   3        207.88        214.70        12.82 o                         
   5   5   3        485.77        449.62         9.03 o                         
  -9   6   3        460.86        469.39        17.05 o                         
  -8   6   3         80.53         82.00         7.35 o                         
  -7   6   3       1108.59       1227.08        28.04 o                         
  -6   6   3        667.72        720.63        33.60 o                         
  -5   6   3       1128.62       1257.12        42.93 o                         
  -4   6   3       2258.49       2669.09       103.88 o                         
  -3   6   3       1325.48       1465.20        54.71 o                         
  -2   6   3       4287.37       4111.21       146.87 o                         
  -1   6   3       3276.67       2935.46        75.95 o                         
   0   6   3        976.63        868.37        10.54 o                         
   1   6   3       1213.09       1183.80        18.09 o                         
   2   6   3        453.39        453.19        11.33 o                         
   3   6   3       1009.13       1182.18        25.41 o                         
   4   6   3        807.52       1052.89        24.47 o                         
  -8   7   3       3163.67       3289.02        47.82 o                         
  -7   7   3         23.49         30.42         4.98 o                         
  -6   7   3       1164.53       1150.09       123.25 o                         
  -5   7   3         28.83         42.52        10.79 o                         
  -4   7   3         36.16         46.81         3.69 o                         
  -3   7   3       2299.09       2386.86        96.67 o                         
  -2   7   3        258.56        255.58         6.67 o                         
  -1   7   3       2494.35       2438.69        55.24 o                         
   0   7   3        279.28        293.50         7.40 o                         
   1   7   3         68.39         77.19         4.03 o                         
   2   7   3        331.15        377.71        10.01 o                         
   3   7   3          5.37          7.69         1.34 o                         
  -8   8   3        580.25        562.04        13.30 o                         
  -7   8   3        299.56        283.71        16.82 o                         
  -6   8   3        118.75        106.18        12.15 o                         
  -5   8   3        439.57        427.47        34.56 o                         
  -4   8   3          4.09          7.05         2.48 o                         
  -3   8   3       3117.90       3148.41        84.97 o                         
  -2   8   3       1314.60       1336.00        23.62 o                         
  -1   8   3        147.38        163.86         5.51 o                         
   0   8   3        677.49        684.78        13.55 o                         
   1   8   3        369.43        386.12        11.52 o                         
   2   8   3       1165.76       1370.83        20.19 o                         
  -7   9   3        278.96        237.09         6.44 o                         
  -6   9   3        968.97        890.82        33.83 o                         
  -5   9   3        411.49        397.71         9.46 o                         
  -4   9   3        595.41        603.33        13.16 o                         
  -3   9   3        283.79        277.88         7.29 o                         
  -2   9   3        393.48        383.68         7.50 o                         
  -1   9   3        745.34        771.50        17.26 o                         
   0   9   3         38.40         38.01         2.28 o                         
   1   9   3        141.03        155.86         7.11 o                         
  -6  10   3        614.15        537.14        14.30 o                         
  -5  10   3         30.63         32.95         2.07 o                         
  -4  10   3        873.38        913.73        17.03 o                         
  -3  10   3       1033.59       1003.77        15.45 o                         
  -2  10   3          3.21          6.13         0.95 o                         
  -1  10   3       1891.81       1722.53        17.82 o                         
  -1 -10   4        408.32        389.23        11.08 o                         
   0 -10   4        269.61        272.98         5.70 o                         
   1 -10   4        183.56        173.74         7.09 o                         
   2 -10   4        209.53        209.78         8.04 o                         
   3 -10   4       1021.95        951.06        18.36 o                         
   4 -10   4       1340.75       1207.81        35.27 o                         
  -2  -9   4         57.06         58.37         2.66 o                         
  -1  -9   4        628.94        634.99        13.58 o                         
   0  -9   4        183.66        183.46         6.72 o                         
   1  -9   4         31.43         34.21         3.37 o                         
   2  -9   4        996.39        971.14        31.38 o                         
   3  -9   4          1.92          6.57         1.74 o                         
   4  -9   4       1482.41       1407.01        26.19 o                         
   5  -9   4        243.37        214.43         9.21 o                         
  -4  -8   4         38.57         41.81         2.90 o                         
  -3  -8   4       2722.77       2801.22        63.89 o                         
  -2  -8   4        892.44        906.81        27.89 o                         
  -1  -8   4         22.58         25.13         2.79 o                         
   0  -8   4       1777.21       1779.74        32.47 o                         
   1  -8   4         14.27         22.86         2.83 o                         
   2  -8   4       5396.74       5108.39        78.17 o                         
   3  -8   4       1509.26       1541.75        44.43 o                         
   4  -8   4        401.03        441.84        18.56 o                         
   5  -8   4       1737.69       1825.67        81.45 o                         
   6  -8   4        428.99        409.34        41.32 o                         
  -5  -7   4        774.43        936.43        22.98 o                         
  -4  -7   4        347.22        334.59        11.58 o                         
  -3  -7   4          0.20          1.71         0.94 o                         
  -2  -7   4        468.38        477.17        18.06 o                         
  -1  -7   4       2179.19       2270.86        44.95 o                         
   0  -7   4        732.15        732.72        25.83 o                         
   1  -7   4         78.32         90.06         4.16 o                         
   2  -7   4        196.28        204.25         6.15 o                         
   3  -7   4        455.16        498.94        14.51 o                         
   4  -7   4       1837.53       2041.61        43.78 o                         
   5  -7   4         19.98         27.50         2.75 o                         
   6  -7   4        273.88        250.73        18.43 o                         
   7  -7   4         75.36         53.51         3.61 o                         
  -6  -6   4        469.60        461.92        12.88 o                         
  -5  -6   4         59.98         57.12         4.44 o                         
  -4  -6   4        954.02        953.48        17.62 o                         
  -3  -6   4       3466.43       3405.51        52.26 o                         
  -2  -6   4         22.45         23.92         2.00 o                         
  -1  -6   4       2380.80       2223.85        78.97 o                         
   0  -6   4        321.55        320.45         9.65 o                         
   1  -6   4       1089.62       1183.64        21.51 o                         
   2  -6   4       4217.05       4352.55        57.45 o                         
   3  -6   4         46.00         58.55         3.29 o                         
   4  -6   4       4728.12       5098.14       184.99 o                         
   5  -6   4        993.53       1073.46        39.24 o                         
   6  -6   4        131.76        120.58         7.46 o                         
   7  -6   4        581.41        523.17        15.25 o                         
  -6  -5   4         70.22         71.55         3.73 o                         
  -5  -5   4        854.16        905.78        31.94 o                         
  -4  -5   4         14.86         16.22         2.38 o                         
  -3  -5   4       9779.52       9396.13       209.32 o                         
  -2  -5   4         83.92         84.05         3.57 o                         
  -1  -5   4         68.94         76.07         4.20 o                         
   0  -5   4       1171.41       1307.89        27.78 o                         
   1  -5   4        124.32        131.36         4.72 o                         
   2  -5   4       9430.98       9902.98       167.49 o                         
   3  -5   4        552.42        549.36        11.18 o                         
   4  -5   4        568.80        599.03        27.18 o                         
   5  -5   4       1036.19       1151.55        42.29 o                         
   6  -5   4         10.29         12.61         2.40 o                         
   7  -5   4       1213.20       1154.45        53.42 o                         
  -7  -4   4        518.28        530.91        20.81 o                         
  -6  -4   4        316.31        345.90        12.71 o                         
  -5  -4   4        844.27        896.47        47.75 o                         
  -4  -4   4       3036.65       2882.31       166.48 o                         
  -3  -4   4        385.20        383.61        16.04 o                         
  -2  -4   4       1763.24       1680.08        63.54 o                         
  -1  -4   4       6770.64       7146.34        90.36 o                         
   0  -4   4       1290.94       1341.50        46.32 o                         
   1  -4   4       2934.88       3060.12        24.59 o                         
   2  -4   4         35.14         34.43         2.25 o                         
   3  -4   4       4175.63       4310.13        94.11 o                         
   4  -4   4       3754.56       3942.74       148.80 o                         
   5  -4   4         49.30         64.19         5.35 o                         
   6  -4   4        908.62        862.36        16.58 o                         
   7  -4   4          2.07          5.21         1.23 o                         
  -7  -3   4        410.05        393.33        19.16 o                         
  -6  -3   4       1696.37       1814.64       130.76 o                         
  -5  -3   4       2144.33       2216.12       100.03 o                         
  -4  -3   4       2722.39       2753.52        92.79 o                         
  -3  -3   4       3546.83       3688.23       121.86 o                         
  -2  -3   4        405.03        426.62        12.03 o                         
  -1  -3   4       6344.12       6586.66       210.77 o                         
   0  -3   4       3443.62       3667.50        27.32 o                         
   1  -3   4       1334.19       1273.84        18.06 o                         
   2  -3   4       4750.38       4626.80       101.56 o                         
   3  -3   4        540.86        582.37        10.09 o                         
   4  -3   4       3752.63       3704.50        87.99 o                         
   5  -3   4        493.20        544.71        21.10 o                         
   6  -3   4        660.84        645.23        23.85 o                         
   7  -3   4        572.50        555.07        13.18 o                         
  -8  -2   4        425.89        419.99        38.03 o                         
  -7  -2   4        320.14        328.63        15.69 o                         
  -6  -2   4         35.45         42.16         3.94 o                         
  -5  -2   4       2400.49       2521.04       104.14 o                         
  -4  -2   4        377.56        408.14        10.84 o                         
  -3  -2   4       4031.08       4423.98        49.34 o                         
  -2  -2   4       3929.47       4181.96        70.58 o                         
  -1  -2   4         55.79         56.38         2.56 o                         
   0  -2   4       1669.29       1719.70        12.62 o                         
   1  -2   4         12.61         19.14         1.84 o                         
   2  -2   4       9863.79       9499.76       222.24 o                         
   3  -2   4       1109.02       1092.35        20.38 o                         
   4  -2   4        105.91        105.29         3.94 o                         
   5  -2   4        547.72        604.17        15.09 o                         
   6  -2   4         49.06         63.42         4.90 o                         
   7  -2   4        828.37        811.55        20.11 o                         
  -8  -1   4        160.24        144.17         7.21 o                         
  -7  -1   4        574.10        523.91        14.68 o                         
  -6  -1   4        134.33        150.80         6.62 o                         
  -5  -1   4       6821.88       6918.26       148.72 o                         
  -4  -1   4       5452.66       5841.06       193.93 o                         
  -3  -1   4       2984.78       3140.49       305.89 o                         
  -2  -1   4       3750.40       3399.48        38.02 o                         
  -1  -1   4       1884.37       1761.67        23.24 o                         
   0  -1   4       8172.89       7282.70        77.81 o                         
   1  -1   4       3744.04       3597.49        19.98 o                         
   2  -1   4        379.82        297.96         8.39 o                         
   3  -1   4       6650.87       6736.68       147.65 o                         
   4  -1   4       3486.44       3366.09        72.68 o                         
   5  -1   4       1324.40       1244.08        27.97 o                         
   6  -1   4        420.30        414.03        13.20 o                         
   7  -1   4         17.37         18.84         2.05 o                         
  -9   0   4        257.24        217.95        11.29 o                         
  -8   0   4       1702.88       1457.51        24.79 o                         
  -7   0   4        247.99        228.15         8.24 o                         
  -6   0   4       1103.14       1054.09        17.74 o                         
  -5   0   4         47.97         59.22         3.32 o                         
  -4   0   4       2679.76       2866.82       105.28 o                         
  -3   0   4       7423.76       8046.95       100.75 o                         
  -2   0   4         58.34         74.27         4.53 o                         
  -1   0   4       6539.85       6199.67       143.50 o                         
   0   0   4        986.96        890.87        13.69 o                         
   1   0   4       4995.15       4592.62        86.84 o                         
   2   0   4       1835.77       1747.75        64.02 o                         
   3   0   4        436.73        441.51        11.92 o                         
   4   0   4       2827.92       2749.50        93.65 o                         
   5   0   4         82.49         81.61         5.59 o                         
   6   0   4        333.68        342.28         9.99 o                         
   7   0   4        118.40        120.22        10.89 o                         
  -9   1   4          9.12          9.08         1.49 o                         
  -8   1   4       2049.71       1761.25        29.89 o                         
  -7   1   4         28.25         32.29         2.95 o                         
  -6   1   4       1823.00       1764.75        38.93 o                         
  -5   1   4       2584.17       2537.62        47.71 o                         
  -4   1   4        386.64        409.74        13.50 o                         
  -3   1   4       6420.89       6598.26        67.94 o                         
  -2   1   4        967.21        966.58        20.42 o                         
  -1   1   4         67.83         90.48         3.70 o                         
   0   1   4       4895.56       4299.52       126.40 o                         
   1   1   4        126.75        130.43         5.41 o                         
   2   1   4       7565.39       6401.32       166.19 o                         
   3   1   4       2109.35       1964.17        46.62 o                         
   4   1   4        303.72        318.09        10.51 o                         
   5   1   4       2389.15       2389.46        59.66 o                         
   6   1   4        142.35        157.94         6.87 o                         
  -9   2   4        224.88        203.98         8.46 o                         
  -8   2   4         10.18         20.78         2.91 o                         
  -7   2   4        297.96        289.88         8.91 o                         
  -6   2   4        190.62        195.31         5.85 o                         
  -5   2   4       3353.12       3490.98        94.03 o                         
  -4   2   4       2380.98       2683.88       115.07 o                         
  -3   2   4        177.42        177.13         6.34 o                         
  -2   2   4       3535.70       3756.25        50.22 o                         
  -1   2   4         19.32         38.36         4.48 o                         
   0   2   4       4312.57       4092.82       128.92 o                         
   1   2   4       1124.57        999.03        47.44 o                         
   2   2   4       3052.10       2657.76        58.62 o                         
   3   2   4       1564.84       1395.27        31.71 o                         
   4   2   4        113.98        114.24         4.83 o                         
   5   2   4        586.19        595.81        17.06 o                         
   6   2   4        134.57        155.82         5.95 o                         
  -9   3   4       1005.95        944.46        18.38 o                         
  -8   3   4       1660.19       1579.41        23.12 o                         
  -7   3   4        914.15        901.97        16.18 o                         
  -6   3   4       4310.84       4362.60        61.84 o                         
  -5   3   4        245.60        270.39        12.07 o                         
  -4   3   4       4991.64       5517.65        87.87 o                         
  -3   3   4      10762.21      11103.88       290.43 o                         
  -2   3   4       3032.14       3193.87        30.44 o                         
  -1   3   4       4114.99       3892.69        42.87 o                         
   0   3   4          0.84          6.54         2.20 o                         
   1   3   4       2244.25       1790.43        41.08 o                         
   2   3   4       7307.69       6000.05       174.84 o                         
   3   3   4        491.94        456.82        14.82 o                         
   4   3   4       2646.28       2545.10        25.21 o                         
   5   3   4          3.39          9.15         1.56 o                         
  -9   4   4        129.07        110.74         6.01 o                         
  -8   4   4        763.79        750.32        17.40 o                         
  -7   4   4         78.13         87.16         5.05 o                         
  -6   4   4        982.00       1083.48        15.71 o                         
  -5   4   4       1076.41       1255.02        23.20 o                         
  -4   4   4        316.76        335.39         8.00 o                         
  -3   4   4       4201.58       4514.01       151.91 o                         
  -2   4   4         21.84         30.30         2.49 o                         
  -1   4   4        691.44        657.18        22.01 o                         
   0   4   4        856.41        763.47        18.97 o                         
   1   4   4       1117.73        939.59        20.92 o                         
   2   4   4       2722.31       2339.18        27.67 o                         
   3   4   4        141.35        131.55         4.82 o                         
   4   4   4        261.65        275.49         7.00 o                         
   5   4   4        176.98        203.65         9.00 o                         
  -9   5   4        566.39        500.98        20.11 o                         
  -8   5   4         16.52         19.25         2.64 o                         
  -7   5   4        530.51        568.44        13.61 o                         
  -6   5   4        278.59        304.21         9.79 o                         
  -5   5   4       2924.02       3338.61        98.83 o                         
  -4   5   4        974.56       1173.94        52.08 o                         
  -3   5   4        101.61        122.51         6.07 o                         
  -2   5   4        911.83        905.53        29.53 o                         
  -1   5   4       3150.03       2853.39        46.44 o                         
   0   5   4       3065.88       2549.43        22.00 o                         
   1   5   4        750.40        637.39        11.81 o                         
   2   5   4         22.51         31.96         2.70 o                         
   3   5   4       1065.98       1069.47        39.32 o                         
   4   5   4        957.47       1096.21        48.26 o                         
  -9   6   4       1038.37        945.11        23.78 o                         
  -8   6   4        410.21        394.99        15.02 o                         
  -7   6   4       1343.34       1331.35        35.16 o                         
  -6   6   4       1941.26       1969.69        88.30 o                         
  -5   6   4        875.42        955.60        51.50 o                         
  -4   6   4       3711.53       4106.18       128.85 o                         
  -3   6   4       2533.77       2574.40       103.60 o                         
  -2   6   4       2872.19       2730.17        99.66 o                         
  -1   6   4       1842.37       1733.37        36.20 o                         
   0   6   4       1303.17       1194.78        37.65 o                         
   1   6   4       1673.49       1558.23        54.36 o                         
   2   6   4        774.15        803.00        29.89 o                         
   3   6   4        627.71        715.71        32.42 o                         
  -8   7   4        300.79        287.95        15.37 o                         
  -7   7   4          5.42          8.99         2.11 o                         
  -6   7   4        351.66        294.92        19.02 o                         
  -5   7   4        528.53        430.19        25.33 o                         
  -4   7   4         39.94         42.36         5.43 o                         
  -3   7   4       2209.84       2171.19        96.98 o                         
  -2   7   4         67.28         67.59         3.75 o                         
  -1   7   4         44.23         48.05         3.29 o                         
   0   7   4        386.60        366.95         9.76 o                         
   1   7   4         44.72         42.55         3.10 o                         
   2   7   4       1615.55       1944.03        28.81 o                         
  -8   8   4        160.26        116.26        10.02 o                         
  -7   8   4        599.38        492.04        24.90 o                         
  -6   8   4         34.63         26.58         3.91 o                         
  -5   8   4       2797.86       2217.14        87.97 o                         
  -4   8   4       1235.57       1197.41        64.04 o                         
  -3   8   4        308.08        339.67        10.66 o                         
  -2   8   4        795.63        837.42        22.91 o                         
  -1   8   4        617.73        614.49        15.17 o                         
   0   8   4       1759.96       1863.97        74.04 o                         
   1   8   4        372.99        422.17        11.34 o                         
  -7   9   4        311.66        264.80        39.70 o                         
  -6   9   4         43.40         44.32         3.15 o                         
  -5   9   4        251.10        226.21         7.39 o                         
  -4   9   4        365.96        357.60        10.24 o                         
  -3   9   4        472.21        484.14        12.56 o                         
  -2   9   4        244.51        229.58         7.87 o                         
  -1   9   4        335.21        349.43         8.73 o                         
   0   9   4        700.37        712.44        17.63 o                         
  -5  10   4        593.93        548.46        25.54 o                         
  -4  10   4         73.63         72.21         2.88 o                         
  -3  10   4       1518.32       1376.51        59.13 o                         
   0 -10   5        143.85        150.40         5.68 o                         
   1 -10   5       1639.96       1520.57        53.46 o                         
   2 -10   5        681.04        646.61        21.25 o                         
   3 -10   5        136.11        131.73         5.58 o                         
  -2  -9   5         24.57         26.64         1.76 o                         
  -1  -9   5        130.12        116.37         7.37 o                         
   0  -9   5        541.91        588.04        33.16 o                         
   1  -9   5        146.45        136.25         7.56 o                         
   2  -9   5       1003.08        919.54        20.44 o                         
   3  -9   5         11.33         14.50         2.64 o                         
   4  -9   5         35.02         39.13         2.97 o                         
   5  -9   5        203.31        173.71        37.19 o                         
  -4  -8   5        236.96        211.44        32.22 o                         
  -3  -8   5         23.92         29.10         2.24 o                         
  -2  -8   5       1394.86       1389.83        20.09 o                         
  -1  -8   5          3.37          5.88         1.72 o                         
   0  -8   5       3177.04       3199.21        49.74 o                         
   1  -8   5       1792.62       1706.19        91.91 o                         
   2  -8   5         81.38         83.99         4.59 o                         
   3  -8   5       1892.96       1757.95        52.21 o                         
   4  -8   5        126.97        144.40        10.09 o                         
   5  -8   5        987.04        943.21        20.06 o                         
   6  -8   5        497.32        429.04        13.37 o                         
  -5  -7   5         13.11         12.58         1.55 o                         
  -4  -7   5        335.99        344.38         9.85 o                         
  -3  -7   5        657.04        644.97        12.24 o                         
  -2  -7   5       1701.91       1737.48        34.11 o                         
  -1  -7   5        159.92        157.80         8.96 o                         
   0  -7   5        671.71        627.03        22.94 o                         
   1  -7   5       1445.52       1429.97        34.90 o                         
   2  -7   5        892.98        870.72        19.91 o                         
   3  -7   5        957.57       1017.42        41.23 o                         
   4  -7   5        783.43        815.46        20.50 o                         
   5  -7   5       1152.13       1180.86        68.05 o                         
   6  -7   5        792.44        710.74        65.34 o                         
  -6  -6   5        816.96        749.73        16.67 o                         
  -5  -6   5       1527.89       1440.41        74.56 o                         
  -4  -6   5        154.14        165.01         7.74 o                         
  -3  -6   5       2190.74       1982.18        55.43 o                         
  -2  -6   5         18.82         24.95         5.18 o                         
  -1  -6   5        734.29        741.00        29.13 o                         
   0  -6   5       4603.37       4652.83       101.94 o                         
   1  -6   5        198.41        219.50         6.88 o                         
   2  -6   5       3243.90       3490.57        59.47 o                         
   3  -6   5        451.03        466.13        17.09 o                         
   4  -6   5        179.78        195.48         9.52 o                         
   5  -6   5        706.15        761.34        36.06 o                         
   6  -6   5         23.05         23.03         2.24 o                         
  -6  -5   5         66.55         71.38         4.42 o                         
  -5  -5   5       2018.26       1918.71        40.31 o                         
  -4  -5   5         22.45         30.11         2.93 o                         
  -3  -5   5        156.46        159.19         7.58 o                         
  -2  -5   5        653.79        611.99        19.49 o                         
  -1  -5   5        225.06        230.18         6.41 o                         
   0  -5   5       6113.98       6393.01       107.51 o                         
   1  -5   5         65.75         72.12         3.50 o                         
   2  -5   5        452.30        472.04         8.86 o                         
   3  -5   5       1029.05       1043.94        25.69 o                         
   4  -5   5          0.46          7.70         1.72 o                         
   5  -5   5       2697.36       2886.86        90.42 o                         
   6  -5   5        322.58        318.25        12.33 o                         
   7  -5   5        946.39        793.67        14.09 o                         
  -7  -4   5        924.36        938.95        28.57 o                         
  -6  -4   5       1136.98       1188.87        80.60 o                         
  -5  -4   5         79.62         84.79         7.50 o                         
  -4  -4   5       1183.86       1278.43        46.71 o                         
  -3  -4   5       3112.90       3311.27        73.87 o                         
  -2  -4   5       2857.45       2829.14        59.50 o                         
  -1  -4   5       4575.29       4925.57       116.27 o                         
   0  -4   5        872.73        934.79        14.64 o                         
   1  -4   5       4108.92       4051.44        46.06 o                         
   2  -4   5       3207.19       3190.04        62.54 o                         
   3  -4   5       1361.88       1382.66        35.10 o                         
   4  -4   5       1190.28       1255.04        56.50 o                         
   5  -4   5        457.47        448.36        12.85 o                         
   6  -4   5        701.95        672.86        14.85 o                         
   7  -4   5        318.58        312.24         9.72 o                         
  -7  -3   5        225.04        230.29        33.01 o                         
  -6  -3   5       1897.84       1887.43       134.80 o                         
  -5  -3   5       3167.70       3223.84       218.67 o                         
  -4  -3   5       2692.46       2914.75        36.21 o                         
  -3  -3   5       4279.63       4468.39        63.14 o                         
  -2  -3   5       1838.09       1957.17        56.17 o                         
  -1  -3   5       2943.19       2969.55        78.85 o                         
   0  -3   5       3123.10       3131.04        38.56 o                         
   1  -3   5       1794.18       1732.26        33.70 o                         
   2  -3   5       6601.04       6370.38       147.53 o                         
   3  -3   5         29.41         38.52         2.24 o                         
   4  -3   5       1717.36       1769.21        35.84 o                         
   5  -3   5        907.19        942.84        22.22 o                         
   6  -3   5        508.70        526.66        12.24 o                         
   7  -3   5       2357.70       2273.52        38.60 o                         
  -8  -2   5         94.74         98.02         5.31 o                         
  -7  -2   5        119.16        114.40         9.51 o                         
  -6  -2   5         11.05         15.74         2.41 o                         
  -5  -2   5       1352.42       1536.04        46.47 o                         
  -4  -2   5        298.99        331.36         7.74 o                         
  -3  -2   5         84.60        108.19         5.42 o                         
  -2  -2   5        133.74        135.67         7.49 o                         
  -1  -2   5        415.81        454.60        11.21 o                         
   0  -2   5       4702.10       4404.97        59.01 o                         
   1  -2   5       1068.52        991.81        32.00 o                         
   2  -2   5        167.46        153.66         3.82 o                         
   3  -2   5        403.09        420.98        10.95 o                         
   4  -2   5        168.17        166.24         5.85 o                         
   5  -2   5       1005.09       1023.52        28.82 o                         
   6  -2   5        161.21        155.12         7.30 o                         
  -8  -1   5        426.24        354.34        12.38 o                         
  -7  -1   5       6037.99       5591.07       188.17 o                         
  -6  -1   5       1243.30       1288.93        53.33 o                         
  -5  -1   5        690.93        725.55        20.51 o                         
  -4  -1   5       6035.96       6102.89       165.23 o                         
  -3  -1   5       2217.28       2356.53       130.97 o                         
  -2  -1   5       9694.47       8551.59        57.63 o                         
  -1  -1   5       4372.57       3949.99        77.77 o                         
   0  -1   5       3327.24       3067.78        61.80 o                         
   1  -1   5       7429.26       6637.72        96.25 o                         
   2  -1   5       2006.01       1823.10        18.94 o                         
   3  -1   5       2568.88       2398.20        53.27 o                         
   4  -1   5       2172.61       2107.16        72.61 o                         
   5  -1   5        979.33        939.90        24.06 o                         
   6  -1   5       1880.10       1905.84        57.64 o                         
  -8   0   5        261.34        232.85         8.83 o                         
  -7   0   5        459.45        441.60        11.46 o                         
  -6   0   5       1104.49       1130.57        28.11 o                         
  -5   0   5       1373.80       1365.89        42.86 o                         
  -4   0   5        862.21        859.28        25.49 o                         
  -3   0   5       2684.99       2572.81        38.06 o                         
  -2   0   5       1060.11        999.41        29.84 o                         
  -1   0   5       6754.66       5904.25        63.64 o                         
   0   0   5        650.56        575.78        15.41 o                         
   1   0   5       2878.23       2558.39        66.45 o                         
   2   0   5       4180.28       3804.61        61.65 o                         
   3   0   5        681.16        637.70        15.76 o                         
   4   0   5        552.27        530.35        14.65 o                         
   5   0   5        131.55        143.37         6.14 o                         
   6   0   5        507.06        545.79        11.81 o                         
  -9   1   5         69.06         58.55         4.14 o                         
  -8   1   5        601.14        515.02        11.94 o                         
  -7   1   5       1772.56       1657.01        21.62 o                         
  -6   1   5        127.37        121.51         5.07 o                         
  -5   1   5       9422.48       9072.74       169.57 o                         
  -4   1   5        138.68        134.39         5.81 o                         
  -3   1   5        219.54        223.57        15.13 o                         
  -2   1   5       2135.55       2165.12        54.63 o                         
  -1   1   5        136.64        143.71         4.64 o                         
   0   1   5       3310.15       2527.67        92.12 o                         
   1   1   5       3924.85       3310.31        72.61 o                         
   2   1   5        218.73        190.41         5.22 o                         
   3   1   5       1601.96       1468.91        36.98 o                         
   4   1   5         58.53         61.58         3.70 o                         
   5   1   5       1229.19       1200.97        20.78 o                         
   6   1   5        325.78        391.97         7.52 o                         
  -9   2   5         56.42         56.19         4.47 o                         
  -8   2   5          8.55         11.36         1.92 o                         
  -7   2   5       1791.87       1705.51        23.13 o                         
  -6   2   5        396.65        416.83        11.88 o                         
  -5   2   5        477.92        483.98        12.68 o                         
  -4   2   5       1662.90       1785.52        50.97 o                         
  -3   2   5        720.03        769.19        18.25 o                         
  -2   2   5       7184.00       7042.09       116.86 o                         
  -1   2   5       1041.73       1047.90        23.93 o                         
   0   2   5       4042.09       3515.23       129.09 o                         
   1   2   5       5213.17       4328.11        78.18 o                         
   2   2   5        598.57        539.60        13.66 o                         
   3   2   5       2465.84       2275.24        28.26 o                         
   4   2   5        573.16        563.01        10.20 o                         
   5   2   5       1474.66       1573.52        38.61 o                         
  -9   3   5        380.96        322.15        11.65 o                         
  -8   3   5       1710.97       1602.26        23.17 o                         
  -7   3   5        987.89        955.81        17.79 o                         
  -6   3   5       2606.98       2726.70        90.95 o                         
  -5   3   5       2926.60       3047.17        34.19 o                         
  -4   3   5       1622.66       1757.17        18.46 o                         
  -3   3   5        884.30        816.22        26.03 o                         
  -2   3   5        173.83        166.02         6.99 o                         
  -1   3   5       2450.02       2327.30        60.45 o                         
   0   3   5       1663.93       1332.98        17.66 o                         
   1   3   5       1149.52        951.58        16.44 o                         
   2   3   5        542.75        481.27        10.68 o                         
   3   3   5         70.33         72.89         3.76 o                         
   4   3   5        246.34        269.42         7.00 o                         
   5   3   5         44.47         51.54         2.52 o                         
  -9   4   5         68.52         62.19         4.34 o                         
  -8   4   5       1038.30       1002.91        19.61 o                         
  -7   4   5        419.60        475.90        22.52 o                         
  -6   4   5        386.32        433.36        13.14 o                         
  -5   4   5       7177.74       7663.31       130.18 o                         
  -4   4   5         30.90         42.85         2.93 o                         
  -3   4   5       2045.01       2031.64        21.25 o                         
  -2   4   5       1189.55       1275.30        22.91 o                         
  -1   4   5       2120.97       1914.91        45.44 o                         
   0   4   5      10160.01       8346.74       209.52 o                         
   1   4   5         36.92         37.25         2.14 o                         
   2   4   5       1309.45       1195.56        28.81 o                         
   3   4   5        446.37        446.27        11.16 o                         
   4   4   5         42.85         43.69         2.42 o                         
  -9   5   5        161.90        148.19         6.26 o                         
  -8   5   5          0.37          4.04         1.58 o                         
  -7   5   5       1750.67       1931.15        37.28 o                         
  -6   5   5        612.68        685.17        28.12 o                         
  -5   5   5         33.72         46.73         3.77 o                         
  -4   5   5        666.94        756.60        38.56 o                         
  -3   5   5        768.90        822.26        34.75 o                         
  -2   5   5       1587.32       1539.99        35.56 o                         
  -1   5   5         56.80         52.49         2.76 o                         
   0   5   5        130.92        120.17         4.25 o                         
   1   5   5       2010.52       1795.13        27.62 o                         
   2   5   5        811.18        776.89        15.65 o                         
   3   5   5        398.21        430.71        14.85 o                         
  -8   6   5        460.49        444.16        24.16 o                         
  -7   6   5        969.45        879.61        39.19 o                         
  -6   6   5       2373.36       1923.94       231.21 o                         
  -5   6   5        887.92        824.90        40.39 o                         
  -4   6   5       1120.76       1183.14        63.55 o                         
  -3   6   5       1979.12       1790.43        53.40 o                         
  -2   6   5       2978.32       2762.65        67.47 o                         
  -1   6   5       2510.23       2352.23        52.38 o                         
   0   6   5        710.55        676.21        12.53 o                         
   1   6   5       1162.03       1130.92        30.46 o                         
   2   6   5       1252.54       1414.37        55.69 o                         
   3   6   5        203.31        268.04         6.88 o                         
  -8   7   5        426.95        355.29        15.43 o                         
  -7   7   5        593.07        485.50        17.69 o                         
  -6   7   5        461.05        425.48        28.46 o                         
  -5   7   5       1428.66       1570.37        34.94 o                         
  -4   7   5         75.68         73.53         4.44 o                         
  -3   7   5         54.98         60.41         5.07 o                         
  -2   7   5        299.05        289.19        10.87 o                         
  -1   7   5        500.90        479.88        16.54 o                         
   0   7   5       2301.37       2343.54        81.95 o                         
   1   7   5          3.17          7.58         1.15 o                         
   2   7   5         29.17         38.79         2.13 o                         
  -7   8   5       2099.72       1735.37        42.76 o                         
  -6   8   5        696.98        573.50        17.92 o                         
  -5   8   5        254.79        263.88        22.45 o                         
  -4   8   5        632.65        664.15        35.28 o                         
  -3   8   5         19.19         23.19         2.11 o                         
  -2   8   5       2122.21       2202.61        65.95 o                         
  -1   8   5        303.88        318.97         9.97 o                         
   0   8   5        649.19        706.67        28.98 o                         
  -6   9   5        299.66        278.21         9.70 o                         
  -5   9   5        360.89        381.27         8.58 o                         
  -4   9   5        368.10        367.61         7.63 o                         
  -3   9   5         44.54         51.31         2.80 o                         
  -2   9   5        711.96        710.37        23.69 o                         
  -1   9   5        522.85        524.24        18.04 o                         
   1 -10   6        491.38        443.47        12.41 o                         
   2 -10   6       1338.73       1135.98        15.18 o                         
  -2  -9   6         48.64         38.65         3.83 o                         
  -1  -9   6        410.96        398.88        20.73 o                         
   0  -9   6        392.16        381.45         9.63 o                         
   1  -9   6          3.79          9.03         1.44 o                         
   2  -9   6         55.49         57.85         3.17 o                         
   3  -9   6         90.62         75.95         3.95 o                         
   4  -9   6        180.67        151.29        11.34 o                         
  -3  -8   6         18.51         19.85         4.06 o                         
  -2  -8   6       2139.05       2436.05       137.97 o                         
  -1  -8   6       1061.01       1092.17        25.92 o                         
   0  -8   6        255.18        260.77         7.55 o                         
   1  -8   6       1135.49       1061.19        19.02 o                         
   2  -8   6        171.52        171.47         7.54 o                         
   3  -8   6       1478.07       1321.42        28.87 o                         
   4  -8   6        507.42        464.86        14.62 o                         
   5  -8   6        932.90        822.12        19.42 o                         
  -4  -7   6       1122.59        905.24        65.97 o                         
  -3  -7   6        139.14        148.09         7.19 o                         
  -2  -7   6       1394.12       1413.60        37.63 o                         
  -1  -7   6       2396.65       2372.35       187.44 o                         
   0  -7   6        613.01        643.12        68.37 o                         
   1  -7   6       2821.66       2657.91       106.95 o                         
   2  -7   6        320.03        311.34        12.91 o                         
   3  -7   6       1069.70       1100.72        47.65 o                         
   4  -7   6       1604.54       1568.80        22.22 o                         
   5  -7   6        619.13        576.35        35.48 o                         
  -5  -6   6        759.35        677.87        14.97 o                         
  -4  -6   6         19.38         20.72         2.76 o                         
  -3  -6   6        710.62        683.28        19.86 o                         
  -2  -6   6        972.96       1026.75        29.90 o                         
  -1  -6   6        157.46        158.46         7.67 o                         
   0  -6   6       2745.80       2887.07        48.88 o                         
   1  -6   6         36.53         49.36         3.75 o                         
   2  -6   6        309.82        327.15        11.70 o                         
   3  -6   6         50.19         66.34         4.90 o                         
   4  -6   6         88.11        100.38         5.03 o                         
   5  -6   6       1318.42       1223.80        71.77 o                         
   6  -6   6         35.51         31.71         1.98 o                         
  -6  -5   6         15.56         16.50         2.16 o                         
  -5  -5   6        372.12        369.43        12.26 o                         
  -4  -5   6        372.90        412.43        20.03 o                         
  -3  -5   6        780.08        833.91        26.48 o                         
  -2  -5   6       6720.01       6636.30       167.02 o                         
  -1  -5   6         61.85         54.99         3.23 o                         
   0  -5   6        663.48        704.03        13.64 o                         
   1  -5   6       1887.50       1918.13        38.73 o                         
   2  -5   6        163.69        174.59         5.38 o                         
   3  -5   6       6116.03       6215.25       221.22 o                         
   4  -5   6        330.43        343.77        11.59 o                         
   5  -5   6       1206.04       1135.40        31.07 o                         
   6  -5   6       1548.98       1427.84        18.44 o                         
  -7  -4   6         18.73         21.69         2.17 o                         
  -6  -4   6        724.27        791.37        28.45 o                         
  -5  -4   6        452.15        534.08        32.69 o                         
  -4  -4   6        925.67       1084.01        24.12 o                         
  -3  -4   6        770.50        851.08        22.11 o                         
  -2  -4   6       1116.25       1180.34        23.47 o                         
  -1  -4   6       2874.28       3034.61       105.05 o                         
   0  -4   6       1309.08       1388.37        25.89 o                         
   1  -4   6       1090.68       1091.88        21.31 o                         
   2  -4   6        336.34        332.07         8.57 o                         
   3  -4   6       2406.08       2281.65        51.56 o                         
   4  -4   6        607.98        626.97        11.89 o                         
   5  -4   6         73.48         80.16         5.11 o                         
   6  -4   6        306.02        296.88         8.74 o                         
  -7  -3   6       1122.50       1192.30        31.22 o                         
  -6  -3   6       1269.98       1446.09        28.28 o                         
  -5  -3   6       1256.82       1371.23        29.53 o                         
  -4  -3   6       1376.82       1481.22        21.88 o                         
  -3  -3   6       4849.68       4747.80       104.60 o                         
  -2  -3   6       1373.37       1382.90        24.84 o                         
  -1  -3   6       3078.53       3039.06        66.33 o                         
   0  -3   6       8706.22       8011.22       121.99 o                         
   1  -3   6        556.68        568.07        18.40 o                         
   2  -3   6       1686.79       1577.71        36.60 o                         
   3  -3   6        831.91        837.68        14.48 o                         
   4  -3   6       1018.22       1055.83        31.84 o                         
   5  -3   6       4792.32       4636.26        50.25 o                         
   6  -3   6          8.93         12.26         1.72 o                         
  -8  -2   6         89.76         80.63        10.21 o                         
  -7  -2   6       1936.91       2122.17        40.57 o                         
  -6  -2   6          5.09          6.04         3.23 o                         
  -5  -2   6         64.76         77.97         4.86 o                         
  -4  -2   6        386.72        399.03         8.59 o                         
  -3  -2   6        352.00        338.84         9.00 o                         
  -2  -2   6       6308.29       6090.82       113.79 o                         
  -1  -2   6       1190.08       1081.71        35.08 o                         
   0  -2   6       1001.28        895.35        17.27 o                         
   1  -2   6        137.21        124.95         4.03 o                         
   2  -2   6         15.11         23.93         1.92 o                         
   3  -2   6       3196.95       3055.48        57.14 o                         
   4  -2   6         30.34         33.09         3.21 o                         
   5  -2   6       1063.48       1000.89        18.10 o                         
   6  -2   6        341.42        358.96        10.54 o                         
  -8  -1   6        391.59        352.58        22.00 o                         
  -7  -1   6        127.01        121.26         6.97 o                         
  -6  -1   6       1686.87       1736.90        31.36 o                         
  -5  -1   6        161.97        181.73         9.00 o                         
  -4  -1   6       5232.35       5235.32       137.79 o                         
  -3  -1   6        575.66        549.17        16.50 o                         
  -2  -1   6       2456.45       2265.37        82.68 o                         
  -1  -1   6       5560.55       4748.05        92.46 o                         
   0  -1   6       2009.81       1756.61        40.57 o                         
   1  -1   6       1253.32       1156.38        11.88 o                         
   2  -1   6       2173.17       2011.13        29.38 o                         
   3  -1   6       2176.57       2089.78        56.13 o                         
   4  -1   6       2274.59       2197.17        62.24 o                         
   5  -1   6        828.56        856.78        18.07 o                         
   6  -1   6        461.51        518.46        14.30 o                         
  -8   0   6        410.67        345.32        17.37 o                         
  -7   0   6        691.52        690.84        18.63 o                         
  -6   0   6        806.19        798.25        19.53 o                         
  -5   0   6        810.80        826.95        23.13 o                         
  -4   0   6       3659.81       3562.47       110.72 o                         
  -3   0   6       4181.12       4176.99        48.46 o                         
  -2   0   6        722.41        631.57        17.57 o                         
  -1   0   6       2832.46       2376.14        53.96 o                         
   0   0   6       3190.89       2726.61        31.15 o                         
   1   0   6       1859.58       1661.66        34.37 o                         
   2   0   6       1899.82       1818.77        41.44 o                         
   3   0   6        245.45        229.51         7.22 o                         
   4   0   6       1209.36       1226.10        32.46 o                         
   5   0   6       1922.23       1910.52        68.26 o                         
  -9   1   6       1580.03       1174.88        36.02 o                         
  -8   1   6         44.03         39.23         3.83 o                         
  -7   1   6       4140.24       3640.06        47.12 o                         
  -6   1   6         73.37         72.72         4.97 o                         
  -5   1   6        397.09        380.84        10.07 o                         
  -4   1   6       2014.01       2015.99        25.21 o                         
  -3   1   6       1125.36       1184.02        21.40 o                         
  -2   1   6       9521.55       8805.24       211.11 o                         
  -1   1   6       1858.80       1641.73        41.81 o                         
   0   1   6        855.28        728.04        16.33 o                         
   1   1   6        873.92        714.26        11.67 o                         
   2   1   6         56.92         51.14         3.46 o                         
   3   1   6       3803.41       3562.63        71.27 o                         
   4   1   6        450.03        454.30         9.03 o                         
   5   1   6        652.95        664.11        21.57 o                         
  -8   2   6         84.32         77.32         6.83 o                         
  -7   2   6       1437.85       1353.31        26.99 o                         
  -6   2   6         83.23         94.44         4.72 o                         
  -5   2   6         24.19         33.44         3.24 o                         
  -4   2   6       5474.76       5396.48       145.51 o                         
  -3   2   6        415.48        432.36         7.65 o                         
  -2   2   6       3003.47       2766.49        37.83 o                         
  -1   2   6       4100.23       3621.54        90.13 o                         
   0   2   6         77.37         66.19         2.78 o                         
   1   2   6       1854.16       1605.89        28.03 o                         
   2   2   6        123.44        118.56         5.15 o                         
   3   2   6       2171.67       2096.05        36.45 o                         
   4   2   6       1585.37       1620.77        32.67 o                         
   5   2   6        205.37        256.61        11.17 o                         
  -9   3   6        134.12        102.21         7.34 o                         
  -8   3   6        701.00        663.72        19.57 o                         
  -7   3   6       1564.45       1447.00        33.86 o                         
  -6   3   6        319.80        347.30        13.07 o                         
  -5   3   6        650.09        643.41        19.30 o                         
  -4   3   6       1792.67       1895.46        38.60 o                         
  -3   3   6       1743.61       1789.98        49.34 o                         
  -2   3   6       1051.89        952.72        11.97 o                         
  -1   3   6        276.90        251.28         6.05 o                         
   0   3   6       1015.24        830.52        16.23 o                         
   1   3   6        243.34        224.58         6.67 o                         
   2   3   6       1029.65        959.19        27.18 o                         
   3   3   6         13.55         17.43         1.82 o                         
   4   3   6        412.35        463.44        19.31 o                         
  -9   4   6        213.46        207.19         9.53 o                         
  -8   4   6        333.42        343.29        13.23 o                         
  -7   4   6       2773.94       2935.85       159.92 o                         
  -6   4   6         52.99         59.14         5.63 o                         
  -5   4   6       2537.54       2458.99        47.94 o                         
  -4   4   6       1219.67       1280.21        25.45 o                         
  -3   4   6       2117.17       2160.64        48.48 o                         
  -2   4   6      10571.93       9405.19       170.13 o                         
  -1   4   6         11.64         16.37         2.18 o                         
   0   4   6        813.99        707.47        20.57 o                         
   1   4   6        707.41        674.52        16.55 o                         
   2   4   6        749.01        676.78        23.92 o                         
   3   4   6       2897.62       3180.09       143.26 o                         
   4   4   6         38.66         39.17         3.77 o                         
  -9   5   6       1602.27       1370.07        29.85 o                         
  -8   5   6        151.73        141.51         7.39 o                         
  -7   5   6        318.73        334.00        14.96 o                         
  -6   5   6         72.42         95.27         7.55 o                         
  -5   5   6        507.88        512.30        19.55 o                         
  -4   5   6       1337.70       1340.38        66.55 o                         
  -3   5   6         78.80         74.14         3.84 o                         
  -2   5   6       1204.70       1081.47        18.48 o                         
  -1   5   6        379.03        347.64         8.92 o                         
   0   5   6         28.80         33.67         2.86 o                         
   1   5   6        484.48        486.04        13.56 o                         
   2   5   6         20.87         22.67         2.01 o                         
   3   5   6       1255.10       1521.63        21.42 o                         
  -8   6   6        684.90        584.72        25.23 o                         
  -7   6   6        791.50        744.55        50.03 o                         
  -6   6   6        719.62        699.14        25.15 o                         
  -5   6   6       1150.33       1071.30        40.08 o                         
  -4   6   6        837.32        793.11        58.20 o                         
  -3   6   6       2482.10       2432.73       130.32 o                         
  -2   6   6       2955.06       2742.18        98.82 o                         
  -1   6   6        710.22        690.82        16.32 o                         
   0   6   6       1724.57       1709.43        38.89 o                         
   1   6   6        390.52        413.73        12.78 o                         
   2   6   6        357.92        402.04         8.69 o                         
  -8   7   6        318.25        270.26         8.90 o                         
  -7   7   6        218.47        170.01        10.36 o                         
  -6   7   6        204.55        181.60        10.70 o                         
  -5   7   6        705.30        571.51        30.00 o                         
  -4   7   6         16.15         18.50         2.26 o                         
  -3   7   6       1358.96       1332.45        28.25 o                         
  -2   7   6        700.53        705.06        31.78 o                         
  -1   7   6         15.00         18.24         2.42 o                         
   0   7   6        327.38        373.59        16.62 o                         
   1   7   6         49.92         55.87         3.19 o                         
  -7   8   6        263.64        225.64        29.48 o                         
  -6   8   6        410.40        400.48        55.38 o                         
  -5   8   6         17.49         16.25         1.82 o                         
  -4   8   6       3325.99       3201.26       182.35 o                         
  -3   8   6        237.37        228.73         6.77 o                         
  -2   8   6        751.29        687.88        18.28 o                         
  -1   8   6        210.70        236.52         7.25 o                         
   0   8   6        139.43        154.58         7.24 o                         
  -5   9   6         65.82         61.72         3.36 o                         
  -4   9   6        253.04        271.84         5.62 o                         
  -3   9   6        747.79        781.78        10.53 o                         
  -1  -9   7        312.20        333.91        26.86 o                         
   0  -9   7        308.71        282.38        12.97 o                         
   1  -9   7         43.28         45.01         2.50 o                         
   2  -9   7        731.00        664.93        20.85 o                         
   3  -9   7       1056.24        908.64        14.12 o                         
  -3  -8   7        646.91        549.28        15.47 o                         
  -2  -8   7        106.06        104.47        23.90 o                         
  -1  -8   7        344.48        339.53        11.83 o                         
   0  -8   7        126.46        133.72         5.69 o                         
   1  -8   7       2368.81       2150.15        98.97 o                         
   2  -8   7        252.63        242.34        12.12 o                         
   3  -8   7        417.68        368.06        14.59 o                         
   4  -8   7        696.59        679.89        23.17 o                         
  -4  -7   7       1736.98       1500.94        88.18 o                         
  -3  -7   7       1112.75        983.78        49.87 o                         
  -2  -7   7         15.57         18.01         7.91 o                         
  -1  -7   7       1042.91       1006.06        57.34 o                         
   0  -7   7         49.41         65.57         6.92 o                         
   1  -7   7       1969.95       1934.62        35.87 o                         
   2  -7   7       1848.29       1887.51        28.31 o                         
   3  -7   7         69.56         71.75         4.05 o                         
   4  -7   7        922.81        957.33        21.78 o                         
   5  -7   7        186.47        195.03        10.29 o                         
  -5  -6   7        763.61        661.53        19.41 o                         
  -4  -6   7        608.31        598.90        16.38 o                         
  -3  -6   7         46.40         47.93         5.26 o                         
  -2  -6   7       2721.12       2657.42        83.54 o                         
  -1  -6   7        252.73        238.25        13.59 o                         
   0  -6   7        630.86        623.82        19.13 o                         
   1  -6   7        270.29        259.04         9.55 o                         
   2  -6   7        856.30        830.45        14.33 o                         
   3  -6   7       4112.23       4156.38        76.19 o                         
   4  -6   7        251.00        246.38         6.62 o                         
   5  -6   7         98.35         88.33         5.58 o                         
  -6  -5   7        282.60        247.79         8.35 o                         
  -5  -5   7       1272.03       1315.31        25.79 o                         
  -4  -5   7       3797.42       3901.00        53.94 o                         
  -3  -5   7        279.42        290.29        16.79 o                         
  -2  -5   7       1153.85       1186.43        28.35 o                         
  -1  -5   7        628.75        595.67        14.03 o                         
   0  -5   7        442.32        448.52        12.33 o                         
   1  -5   7       4370.94       4316.21       120.69 o                         
   2  -5   7        268.09        256.24         8.52 o                         
   3  -5   7        557.57        530.20        11.58 o                         
   4  -5   7       1987.67       1955.05        38.89 o                         
   5  -5   7         43.98         45.12         3.54 o                         
  -7  -4   7          9.55         11.99         1.80 o                         
  -6  -4   7        625.94        655.96        25.57 o                         
  -5  -4   7         78.14         89.32         7.71 o                         
  -4  -4   7        922.90        991.88        35.45 o                         
  -3  -4   7        461.02        502.38        15.79 o                         
  -2  -4   7        168.91        181.73         5.97 o                         
  -1  -4   7        744.36        714.91        17.70 o                         
   0  -4   7        239.63        223.66         7.39 o                         
   1  -4   7       6581.99       5950.39        51.32 o                         
   2  -4   7        425.22        416.77        10.25 o                         
   3  -4   7        167.51        175.64         6.46 o                         
   4  -4   7        648.93        666.67        13.98 o                         
   5  -4   7         98.14        104.31         5.20 o                         
  -7  -3   7        576.38        587.07        16.95 o                         
  -6  -3   7        492.52        498.50        19.02 o                         
  -5  -3   7       3587.20       3879.74        68.51 o                         
  -4  -3   7       2376.59       2509.63        42.74 o                         
  -3  -3   7       1973.45       2081.51        58.29 o                         
  -2  -3   7       3047.23       3125.19        94.45 o                         
  -1  -3   7        191.63        193.63         5.77 o                         
   0  -3   7       2239.77       2067.39        18.97 o                         
   1  -3   7       1890.16       1752.18        33.99 o                         
   2  -3   7       1206.52       1173.75        22.16 o                         
   3  -3   7       5454.50       5257.92       145.11 o                         
   4  -3   7          2.09          6.60         1.67 o                         
   5  -3   7        331.97        311.70         8.36 o                         
  -8  -2   7        130.73        136.51         8.60 o                         
  -7  -2   7        367.77        400.66        31.77 o                         
  -6  -2   7         77.89         84.82         7.88 o                         
  -5  -2   7       1168.21       1165.37        26.35 o                         
  -4  -2   7       4239.84       4138.89        67.16 o                         
  -3  -2   7          6.64          7.74         1.35 o                         
  -2  -2   7       3143.93       3015.09        46.02 o                         
  -1  -2   7        193.58        202.80         4.96 o                         
   0  -2   7       2326.80       2042.94        39.91 o                         
   1  -2   7       6630.25       6021.20       104.73 o                         
   2  -2   7        185.09        168.71         5.45 o                         
   3  -2   7       3205.49       3246.56        42.34 o                         
   4  -2   7         41.40         49.73         3.43 o                         
   5  -2   7        124.26        123.73         5.10 o                         
  -8  -1   7        328.52        343.96        29.23 o                         
  -7  -1   7          2.80          3.37         1.86 o                         
  -6  -1   7       3904.74       3731.25        39.51 o                         
  -5  -1   7        268.04        262.99         8.51 o                         
  -4  -1   7        658.53        655.38        14.94 o                         
  -3  -1   7       1789.29       1654.46        28.49 o                         
  -2  -1   7       1141.24       1013.89        19.50 o                         
  -1  -1   7       1492.50       1307.15        13.01 o                         
   0  -1   7       1105.14        973.16        10.27 o                         
   1  -1   7       1224.84       1163.10        13.77 o                         
   2  -1   7       1893.06       1766.07        28.83 o                         
   3  -1   7       1624.38       1578.89        36.30 o                         
   4  -1   7        376.71        400.80        10.33 o                         
   5  -1   7        552.91        542.97        15.08 o                         
  -8   0   7        550.59        506.90        30.61 o                         
  -7   0   7        220.00        230.46         9.31 o                         
  -6   0   7       1937.35       1870.61        28.07 o                         
  -5   0   7       1577.95       1569.79        20.85 o                         
  -4   0   7        791.25        776.54        19.54 o                         
  -3   0   7       1716.94       1600.40        33.38 o                         
  -2   0   7       2463.58       2231.85        27.19 o                         
  -1   0   7       3507.78       3086.42        46.54 o                         
   0   0   7       3857.87       3502.82        32.05 o                         
   1   0   7         10.00         10.85         1.36 o                         
   2   0   7       1918.38       1889.80        38.99 o                         
   3   0   7       2887.05       2803.81        51.40 o                         
   4   0   7        455.60        455.37        11.65 o                         
   5   0   7        442.29        477.05        10.83 o                         
  -8   1   7         27.72         26.17         4.37 o                         
  -7   1   7       1091.36       1048.24        18.23 o                         
  -6   1   7        495.77        462.89        12.77 o                         
  -5   1   7        831.92        846.39        20.63 o                         
  -4   1   7       6552.40       6557.44        69.80 o                         
  -3   1   7         63.66         70.48         3.63 o                         
  -2   1   7       1126.58       1011.21        10.79 o                         
  -1   1   7         96.37         81.56         2.95 o                         
   0   1   7        783.97        724.06        10.57 o                         
   1   1   7       3682.63       3170.98        42.80 o                         
   2   1   7         49.14         47.72         3.73 o                         
   3   1   7       1020.37       1022.70        30.68 o                         
   4   1   7         23.97         32.72         2.39 o                         
  -8   2   7        150.64        138.59         6.31 o                         
  -7   2   7        163.47        158.75         7.85 o                         
  -6   2   7       4211.48       4139.85       131.37 o                         
  -5   2   7        322.29        320.04        13.73 o                         
  -4   2   7       3834.97       3874.55        95.45 o                         
  -3   2   7        964.96        941.11        19.16 o                         
  -2   2   7          5.60         10.90         1.29 o                         
  -1   2   7       4234.28       3664.85        61.27 o                         
   0   2   7        210.93        191.96         4.96 o                         
   1   2   7       3871.06       3299.37        67.67 o                         
   2   2   7       1584.38       1492.72        19.54 o                         
   3   2   7        162.67        173.47         5.94 o                         
   4   2   7        824.61        915.91        25.93 o                         
  -8   3   7        204.95        189.11         9.22 o                         
  -7   3   7        172.21        170.81         9.11 o                         
  -6   3   7        837.18        837.69        21.54 o                         
  -5   3   7        858.74        901.66        19.45 o                         
  -4   3   7        431.00        441.18        10.36 o                         
  -3   3   7        149.02        150.25         4.96 o                         
  -2   3   7       1324.73       1131.70        18.02 o                         
  -1   3   7        755.46        650.65        10.16 o                         
   0   3   7        891.38        743.13        20.31 o                         
   1   3   7        286.69        269.93         7.45 o                         
   2   3   7        637.47        633.09        22.56 o                         
   3   3   7        825.86        870.28        20.53 o                         
  -8   4   7        305.28        307.51        11.44 o                         
  -7   4   7       1854.63       1798.14        55.52 o                         
  -6   4   7        247.67        274.65        15.41 o                         
  -5   4   7       1000.77       1053.55        30.12 o                         
  -4   4   7       5248.69       4872.45       140.54 o                         
  -3   4   7         32.31         32.53         2.77 o                         
  -2   4   7       2800.65       2416.52        26.89 o                         
  -1   4   7         26.97         28.02         4.63 o                         
   0   4   7       1164.48       1094.45        55.45 o                         
   1   4   7       2989.08       2870.99       122.84 o                         
   2   4   7         15.24         19.04         1.82 o                         
   3   4   7        500.57        607.58        31.74 o                         
  -8   5   7         82.49         75.81         5.77 o                         
  -7   5   7        495.98        518.40        23.83 o                         
  -6   5   7       1581.82       1839.44        58.69 o                         
  -5   5   7          1.84          5.71         1.93 o                         
  -4   5   7       2317.77       2143.23        94.48 o                         
  -3   5   7         68.69         67.84         4.49 o                         
  -2   5   7        109.84        104.72         5.81 o                         
  -1   5   7       1317.70       1178.50        28.24 o                         
   0   5   7          1.50          3.05         1.27 o                         
   1   5   7       1922.17       2334.00       168.90 o                         
   2   5   7        266.54        344.49        24.65 o                         
  -8   6   7        496.58        483.32        17.82 o                         
  -7   6   7        347.92        335.33        11.44 o                         
  -6   6   7        254.14        262.38        15.17 o                         
  -5   6   7       1799.42       1720.41        67.52 o                         
  -4   6   7        445.00        425.99        21.31 o                         
  -3   6   7        356.22        340.59        11.94 o                         
  -2   6   7        795.67        667.71        15.08 o                         
  -1   6   7        329.61        349.95        13.12 o                         
   0   6   7        605.92        649.43        17.93 o                         
   1   6   7        237.85        272.10        17.47 o                         
  -7   7   7        662.18        635.94        15.21 o                         
  -6   7   7         21.39         20.32         2.80 o                         
  -5   7   7       1057.25        780.16        23.94 o                         
  -4   7   7       1323.28       1206.47        60.67 o                         
  -3   7   7        165.81        155.10         6.79 o                         
  -2   7   7       1450.19       1391.54        59.73 o                         
  -1   7   7         75.30         77.16         4.22 o                         
   0   7   7        606.73        687.86        34.46 o                         
  -6   8   7        993.48        910.18        20.05 o                         
  -5   8   7          7.24          7.62         1.22 o                         
  -4   8   7         82.70         84.32         4.23 o                         
  -3   8   7        281.25        282.37         6.19 o                         
  -2   8   7          5.97          8.39         1.19 o                         
  -2  -8   8         16.05         14.64         1.32 o                         
  -1  -8   8       1335.80       1412.58        46.89 o                         
   0  -8   8         38.13         44.85         3.28 o                         
   1  -8   8        256.95        260.87         7.69 o                         
   2  -8   8        148.79        139.42         4.47 o                         
   3  -8   8          5.97          7.40         1.02 o                         
  -4  -7   8          0.93         13.01         2.28 o                         
  -3  -7   8        979.79        939.56       116.30 o                         
  -2  -7   8        250.88        202.90         8.80 o                         
  -1  -7   8       2438.48       2617.61       122.03 o                         
   0  -7   8       1233.06       1237.76        34.80 o                         
   1  -7   8        173.70        167.75         5.47 o                         
   2  -7   8       1071.07       1044.77        20.11 o                         
   3  -7   8        560.16        561.30        14.38 o                         
   4  -7   8        719.50        660.20        16.53 o                         
  -5  -6   8         44.79         30.90         3.91 o                         
  -4  -6   8        725.40        666.72        15.72 o                         
  -3  -6   8        283.07        255.64        12.14 o                         
  -2  -6   8        712.30        698.82        26.81 o                         
  -1  -6   8        149.26        135.33         7.77 o                         
   0  -6   8       1007.58        927.50        29.05 o                         
   1  -6   8       1830.98       1740.52        23.51 o                         
   2  -6   8        500.71        483.77        10.81 o                         
   3  -6   8        186.96        186.96         6.19 o                         
   4  -6   8          3.24          6.58         1.07 o                         
  -6  -5   8       2368.75       2059.98        33.09 o                         
  -5  -5   8          3.43          5.84         2.02 o                         
  -4  -5   8       2239.33       2312.10        61.90 o                         
  -3  -5   8         85.56        100.09         7.13 o                         
  -2  -5   8       1184.42       1170.47        22.88 o                         
  -1  -5   8       3521.83       3393.40        45.58 o                         
   0  -5   8         16.73         25.99         4.11 o                         
   1  -5   8       2358.37       2340.70        35.30 o                         
   2  -5   8        329.79        325.62         8.76 o                         
   3  -5   8        101.41        102.95         4.14 o                         
   4  -5   8       1522.71       1454.01        24.72 o                         
  -6  -4   8        503.13        504.54        27.15 o                         
  -5  -4   8        130.89        134.20         9.48 o                         
  -4  -4   8         41.38         43.05         5.00 o                         
  -3  -4   8       1114.79       1081.59        22.47 o                         
  -2  -4   8         60.95         72.86         5.31 o                         
  -1  -4   8       2108.79       2028.61        39.45 o                         
   0  -4   8        876.36        813.61        18.04 o                         
   1  -4   8        589.79        582.53        15.15 o                         
   2  -4   8       2027.95       1940.05        50.81 o                         
   3  -4   8         82.78         78.51         4.58 o                         
   4  -4   8       1337.18       1321.50        16.61 o                         
   5  -4   8        324.72        287.57         8.02 o                         
  -7  -3   8       1290.56       1419.28       111.19 o                         
  -6  -3   8        307.51        337.24        15.78 o                         
  -5  -3   8        904.06        923.12        94.77 o                         
  -4  -3   8       1289.61       1434.76        26.86 o                         
  -3  -3   8        417.64        451.64        12.88 o                         
  -2  -3   8       2397.20       2397.39        35.90 o                         
  -1  -3   8         28.15         29.83         2.15 o                         
   0  -3   8        931.85        847.53        11.92 o                         
   1  -3   8       2302.75       2224.06        72.40 o                         
   2  -3   8         60.91         68.43         4.64 o                         
   3  -3   8        809.95        822.66        15.40 o                         
   4  -3   8          5.82          9.55         1.53 o                         
   5  -3   8        459.51        422.25        19.22 o                         
  -7  -2   8        706.24        823.28       122.28 o                         
  -6  -2   8       2851.96       2837.07        53.95 o                         
  -5  -2   8        709.87        663.69        17.87 o                         
  -4  -2   8       1791.23       1740.05        39.29 o                         
  -3  -2   8         89.20         92.16         4.45 o                         
  -2  -2   8       2350.72       2083.52        26.44 o                         
  -1  -2   8       9051.85       7860.94       148.69 o                         
   0  -2   8       1438.01       1342.47        14.78 o                         
   1  -2   8       3953.83       3716.26        61.80 o                         
   2  -2   8         26.42         41.15         4.79 o                         
   3  -2   8        535.04        567.03        13.60 o                         
   4  -2   8       1962.08       2001.42        22.23 o                         
  -7  -1   8        192.27        184.59        13.04 o                         
  -6  -1   8        734.23        740.17        16.40 o                         
  -5  -1   8        723.81        711.76        20.74 o                         
  -4  -1   8         48.84         54.02         4.47 o                         
  -3  -1   8        779.77        709.71        11.00 o                         
  -2  -1   8         20.88         21.12         1.70 o                         
  -1  -1   8        608.98        560.61         8.18 o                         
   0  -1   8       1200.95       1092.03        13.17 o                         
   1  -1   8        408.43        388.47         8.84 o                         
   2  -1   8        411.23        412.75         9.76 o                         
   3  -1   8        353.81        356.62         9.73 o                         
   4  -1   8        745.96        757.66        18.86 o                         
  -7   0   8        838.67        897.07        18.30 o                         
  -6   0   8         49.14         53.76         4.87 o                         
  -5   0   8       1831.51       1875.11        31.38 o                         
  -4   0   8       3157.87       2904.86        94.29 o                         
  -3   0   8       5243.75       4773.35        46.38 o                         
  -2   0   8       2366.23       2124.02        25.75 o                         
  -1   0   8        116.77        111.39         3.46 o                         
   0   0   8       4210.15       3810.68        27.55 o                         
   1   0   8       4085.27       3709.59        51.32 o                         
   2   0   8       1358.86       1301.06        25.46 o                         
   3   0   8       1215.00       1232.04        24.19 o                         
   4   0   8         16.28         15.55         1.50 o                         
  -8   1   8         61.36         78.00        10.00 o                         
  -7   1   8        534.95        537.70        20.06 o                         
  -6   1   8       1711.80       1647.84        39.02 o                         
  -5   1   8         92.60        111.02         7.76 o                         
  -4   1   8        340.55        346.54        10.79 o                         
  -3   1   8         77.60         81.03         3.72 o                         
  -2   1   8        544.33        509.29         9.19 o                         
  -1   1   8       2079.16       1904.21        34.69 o                         
   0   1   8        229.09        238.62         5.75 o                         
   1   1   8        644.43        675.11        12.85 o                         
   2   1   8         12.31         18.02         2.19 o                         
   3   1   8        175.85        200.16         5.94 o                         
   4   1   8        494.85        574.78        14.42 o                         
  -8   2   8       1836.60       1890.06        27.80 o                         
  -7   2   8         54.83         55.00         4.74 o                         
  -6   2   8       3833.41       3660.21       106.54 o                         
  -5   2   8        549.17        569.91        15.14 o                         
  -4   2   8         22.19         31.36         2.88 o                         
  -3   2   8       4783.87       4331.25        66.05 o                         
  -2   2   8         61.85         53.84         2.59 o                         
  -1   2   8       6557.42       5500.55       107.86 o                         
   0   2   8       1200.55       1123.33        19.04 o                         
   1   2   8         30.35         35.56         3.37 o                         
   2   2   8       1228.55       1181.67        26.55 o                         
   3   2   8         40.61         41.84         2.40 o                         
  -8   3   8        964.06       1028.87        32.81 o                         
  -7   3   8        654.48        633.21        17.89 o                         
  -6   3   8          0.61          5.44         2.20 o                         
  -5   3   8        391.14        417.17        13.82 o                         
  -4   3   8        435.62        418.13        14.71 o                         
  -3   3   8       2144.31       1999.37        36.29 o                         
  -2   3   8        409.82        372.68         8.34 o                         
  -1   3   8         16.71         19.25         2.18 o                         
   0   3   8       1077.75       1023.44        18.69 o                         
   1   3   8       1306.54       1255.35        21.15 o                         
   2   3   8        861.77        911.93        23.54 o                         
   3   3   8        488.38        532.06        11.97 o                         
  -8   4   8         54.37         48.39         4.58 o                         
  -7   4   8        493.62        490.96        14.81 o                         
  -6   4   8       2745.57       2634.90        39.25 o                         
  -5   4   8          8.70         21.60         5.55 o                         
  -4   4   8       1458.28       1368.45        41.54 o                         
  -3   4   8          9.78         12.21         1.81 o                         
  -2   4   8        512.13        466.24        11.64 o                         
  -1   4   8       3789.22       3456.90       179.72 o                         
   0   4   8         29.30         31.77         3.66 o                         
   1   4   8        410.03        400.14        14.28 o                         
   2   4   8        142.70        151.37         5.65 o                         
  -8   5   8       1084.27        950.11       121.50 o                         
  -7   5   8         64.39         67.83         4.53 o                         
  -6   5   8       1706.23       1701.08        29.73 o                         
  -5   5   8         39.86         38.28         3.98 o                         
  -4   5   8        450.71        420.24        18.04 o                         
  -3   5   8        656.04        604.99        13.37 o                         
  -2   5   8         66.70         72.76         5.03 o                         
  -1   5   8       3279.36       3271.34       383.33 o                         
   0   5   8        205.48        205.82         8.92 o                         
   1   5   8         81.90        104.78         6.86 o                         
  -7   6   8        750.00        682.75        17.01 o                         
  -6   6   8         75.28         80.66         5.55 o                         
  -5   6   8        382.79        380.70        13.16 o                         
  -4   6   8        375.49        351.17        11.49 o                         
  -3   6   8       1352.64       1226.11        45.84 o                         
  -2   6   8        633.30        573.33        11.82 o                         
  -1   6   8          4.15          7.47         1.73 o                         
   0   6   8        399.89        447.51        11.13 o                         
  -7   7   8        646.73        558.02        14.77 o                         
  -6   7   8        912.88        822.67        16.23 o                         
  -5   7   8        103.62        101.62         6.77 o                         
  -4   7   8        430.84        430.96        10.85 o                         
  -3   7   8         17.66         15.87         1.80 o                         
  -2   7   8        773.52        862.37        52.44 o                         
  -1   7   8       1484.71       1681.61        28.12 o                         
  -4   8   8        123.76        100.75         5.54 o                         
  -1  -8   9        512.28        434.77        41.03 o                         
   0  -8   9         12.65         14.77         1.35 o                         
   1  -8   9         67.74         63.67         3.66 o                         
  -3  -7   9       1941.49       1553.97        27.22 o                         
  -2  -7   9       1041.58        927.71        55.20 o                         
  -1  -7   9         56.40         59.98         3.82 o                         
   0  -7   9        835.01        860.54        17.66 o                         
   1  -7   9        638.77        642.80        26.22 o                         
   2  -7   9        718.75        701.50        12.30 o                         
  -4  -6   9        190.98        164.29         9.25 o                         
  -3  -6   9        117.85        113.62         9.25 o                         
  -2  -6   9        844.46        830.40        37.16 o                         
  -1  -6   9        848.87        869.02        15.28 o                         
   0  -6   9        692.72        680.03        19.84 o                         
   1  -6   9        491.21        475.13         8.77 o                         
   2  -6   9        456.13        484.06        13.75 o                         
   3  -6   9       1361.95       1257.71        36.05 o                         
  -5  -5   9         82.91         75.19         7.45 o                         
  -4  -5   9        645.21        631.61        28.03 o                         
  -3  -5   9       2708.99       2755.81        43.71 o                         
  -2  -5   9          4.66          9.61         2.02 o                         
  -1  -5   9       1799.69       1809.81        33.08 o                         
   0  -5   9        351.33        345.56         9.42 o                         
   1  -5   9         84.39         85.59         5.16 o                         
   2  -5   9       1151.50       1189.94        35.01 o                         
   3  -5   9          3.35          7.56         1.33 o                         
  -6  -4   9         43.16         46.52         5.95 o                         
  -5  -4   9        685.34        631.93        51.64 o                         
  -4  -4   9        134.92        124.41         7.38 o                         
  -3  -4   9       2644.49       2653.30        44.21 o                         
  -2  -4   9       1204.96       1135.96        35.27 o                         
  -1  -4   9        184.14        199.40         6.93 o                         
   0  -4   9       1450.08       1343.58        28.74 o                         
   1  -4   9         26.90         27.55         3.75 o                         
   2  -4   9       2728.52       2592.25        25.11 o                         
   3  -4   9        676.98        673.12        14.35 o                         
   4  -4   9        210.66        197.36         6.19 o                         
  -6  -3   9        741.66        798.55        30.49 o                         
  -5  -3   9       1103.66       1244.87        45.88 o                         
  -4  -3   9        713.29        738.95        17.32 o                         
  -3  -3   9          5.08          7.75         1.71 o                         
  -2  -3   9       1224.46       1186.97        18.63 o                         
  -1  -3   9       1996.65       1947.40        32.17 o                         
   0  -3   9        160.36        169.78         7.15 o                         
   1  -3   9        480.52        459.20        10.14 o                         
   2  -3   9         17.93         18.83         2.27 o                         
   3  -3   9        594.28        584.64         9.87 o                         
   4  -3   9       1379.56       1394.28        16.46 o                         
  -7  -2   9        164.95        135.18        11.30 o                         
  -6  -2   9        458.76        469.56        18.46 o                         
  -5  -2   9          5.54         15.20         3.12 o                         
  -4  -2   9       1827.56       1813.72        32.97 o                         
  -3  -2   9       3670.11       3505.57        31.43 o                         
  -2  -2   9        441.42        411.44         9.44 o                         
  -1  -2   9       1421.30       1399.12        32.23 o                         
   0  -2   9        307.20        292.63         6.79 o                         
   1  -2   9       1472.80       1463.37        22.22 o                         
   2  -2   9       1297.80       1285.94        19.02 o                         
   3  -2   9        353.72        362.84         8.69 o                         
   4  -2   9       1631.26       1532.72        85.31 o                         
  -7  -1   9         96.65        101.09        13.93 o                         
  -6  -1   9         65.72         76.32         5.59 o                         
  -5  -1   9       1105.33       1053.06        21.59 o                         
  -4  -1   9         82.61         76.74         5.15 o                         
  -3  -1   9       4999.51       4974.31        43.55 o                         
  -2  -1   9        344.60        326.04         8.34 o                         
  -1  -1   9         37.29         43.14         2.74 o                         
   0  -1   9        615.21        588.00        10.28 o                         
   1  -1   9         23.32         33.43         2.50 o                         
   2  -1   9       2708.09       2688.04        68.48 o                         
   3  -1   9        272.49        274.90         7.03 o                         
  -7   0   9        841.87        830.42        22.74 o                         
  -6   0   9        395.12        391.81        12.74 o                         
  -5   0   9       2264.73       2267.35        31.90 o                         
  -4   0   9       1116.38       1097.99        21.56 o                         
  -3   0   9        652.65        617.51        11.86 o                         
  -2   0   9       4111.33       3849.84        35.85 o                         
  -1   0   9       2268.98       2194.57        20.03 o                         
   0   0   9       1025.28       1033.01        19.63 o                         
   1   0   9        617.24        629.61        11.97 o                         
   2   0   9          4.85          9.23         1.21 o                         
   3   0   9       1524.11       1647.95        18.25 o                         
  -7   1   9         71.54         75.32         5.38 o                         
  -6   1   9        469.21        524.63        14.94 o                         
  -5   1   9       1313.05       1374.82        24.85 o                         
  -4   1   9        843.73        832.21        27.90 o                         
  -3   1   9       1521.59       1466.30        21.98 o                         
  -2   1   9        265.32        266.69         7.56 o                         
  -1   1   9        650.45        633.06        11.07 o                         
   0   1   9        213.30        208.45         6.43 o                         
   1   1   9        512.32        533.84         9.65 o                         
   2   1   9        682.00        739.35        16.61 o                         
   3   1   9        205.22        223.44         8.53 o                         
  -8   2   9        966.60       1103.55        30.75 o                         
  -7   2   9        463.35        472.27        17.59 o                         
  -6   2   9         31.79         43.31         4.41 o                         
  -5   2   9       4272.51       4233.98        71.19 o                         
  -4   2   9          4.26          4.32         1.60 o                         
  -3   2   9       5065.81       4887.45        54.08 o                         
  -2   2   9       1018.16        958.40        24.56 o                         
  -1   2   9         95.42         80.44         3.79 o                         
   0   2   9       1608.02       1527.18        23.38 o                         
   1   2   9         42.16         48.24         3.03 o                         
   2   2   9       2071.87       2285.47        46.97 o                         
  -8   3   9        178.41        188.94         8.65 o                         
  -7   3   9        256.53        280.31        12.90 o                         
  -6   3   9        129.40        140.83         7.55 o                         
  -5   3   9       3149.21       3061.52        98.35 o                         
  -4   3   9        403.47        391.57        11.36 o                         
  -3   3   9        687.11        626.54        12.00 o                         
  -2   3   9        673.41        640.30        12.66 o                         
  -1   3   9        296.89        295.83        11.33 o                         
   0   3   9       1609.01       1653.24        27.70 o                         
   1   3   9        183.93        216.86        10.27 o                         
   2   3   9        317.33        305.37        16.21 o                         
  -7   4   9        107.42        113.00         6.32 o                         
  -6   4   9        349.50        361.34        12.48 o                         
  -5   4   9         19.24         27.02         4.04 o                         
  -4   4   9        516.80        520.76        19.63 o                         
  -3   4   9       3668.75       3324.82        76.79 o                         
  -2   4   9         14.61         19.20         2.18 o                         
  -1   4   9        594.05        600.13        14.84 o                         
   0   4   9         28.76         41.07         4.19 o                         
   1   4   9        253.21        317.23         9.55 o                         
  -7   5   9         22.07         25.64         2.27 o                         
  -6   5   9        647.73        628.32        14.36 o                         
  -5   5   9        962.78        975.64        43.92 o                         
  -4   5   9        144.05        151.16         6.26 o                         
  -3   5   9       2840.68       2658.32        38.31 o                         
  -2   5   9        155.22        157.92         5.59 o                         
  -1   5   9        100.56        102.97         8.07 o                         
   0   5   9        664.76        731.02        20.31 o                         
  -6   6   9         11.05         12.55         2.05 o                         
  -5   6   9       1628.67       1498.30        41.94 o                         
  -4   6   9        300.52        297.40        10.83 o                         
  -3   6   9         38.70         45.96         4.48 o                         
  -2   6   9        176.61        199.95        10.97 o                         
  -5   7   9        113.80         91.97         5.77 o                         
  -4   7   9        760.03        714.39        16.63 o                         
  -1  -7  10         93.30         85.71         4.20 o                         
   0  -7  10       1344.91       1108.22        15.71 o                         
  -3  -6  10        256.83        241.45        18.13 o                         
  -2  -6  10        597.97        595.12        13.29 o                         
  -1  -6  10        477.40        433.37        11.95 o                         
   0  -6  10        750.63        790.74        17.21 o                         
   1  -6  10       1279.52       1159.53        23.29 o                         
   2  -6  10        689.23        648.55        12.12 o                         
  -4  -5  10         25.42         26.17         2.98 o                         
  -3  -5  10        708.30        738.24        12.26 o                         
  -2  -5  10         23.58         29.27         2.20 o                         
  -1  -5  10        312.13        298.03         7.00 o                         
   0  -5  10        643.96        652.05        10.11 o                         
   1  -5  10         20.41         24.68         2.12 o                         
   2  -5  10       1776.53       1765.80        42.58 o                         
  -5  -4  10       2876.48       3017.28        53.03 o                         
  -4  -4  10        418.55        454.90        15.07 o                         
  -3  -4  10        508.58        500.14        13.98 o                         
  -2  -4  10       1327.58       1279.55        17.81 o                         
  -1  -4  10        241.65        234.49         7.92 o                         
   0  -4  10       4688.19       4764.64        33.01 o                         
   1  -4  10        934.96        961.04        18.08 o                         
   2  -4  10        510.19        488.08         8.86 o                         
  -6  -3  10        284.03        301.97        14.75 o                         
  -5  -3  10          5.51         13.31         4.49 o                         
  -4  -3  10        322.81        330.18        11.64 o                         
  -3  -3  10        236.35        252.80         7.89 o                         
  -2  -3  10        201.76        204.82         6.17 o                         
  -1  -3  10        171.55        181.72         5.85 o                         
   0  -3  10        204.52        206.06         6.65 o                         
   1  -3  10        517.42        521.05         9.47 o                         
   2  -3  10        698.01        701.56        14.60 o                         
   3  -3  10         63.82         65.63         3.15 o                         
  -6  -2  10       1004.87       1062.74        33.27 o                         
  -5  -2  10       2336.46       2415.32        60.58 o                         
  -4  -2  10        141.80        138.13         7.94 o                         
  -3  -2  10       1877.21       1926.21        38.04 o                         
  -2  -2  10         15.99         16.45         2.43 o                         
  -1  -2  10       2360.97       2357.74        38.34 o                         
   0  -2  10       2423.57       2431.34        33.10 o                         
   1  -2  10        187.74        186.39         5.99 o                         
   2  -2  10       2458.35       2411.23        40.39 o                         
   3  -2  10        165.20        164.63         5.83 o                         
  -6  -1  10         63.52         56.70         5.65 o                         
  -5  -1  10       2292.35       2271.96        54.98 o                         
  -4  -1  10         34.91         37.07         3.66 o                         
  -3  -1  10        148.85        150.39         6.37 o                         
  -2  -1  10        514.28        495.68        12.52 o                         
  -1  -1  10        646.48        663.62        10.85 o                         
   0  -1  10       2531.38       2635.28        28.58 o                         
   1  -1  10         94.57         95.66         4.23 o                         
   2  -1  10        253.28        282.14         7.52 o                         
  -7   0  10       1345.10       1491.36        38.94 o                         
  -6   0  10       1087.77       1133.64        21.33 o                         
  -5   0  10         63.75         71.38         7.27 o                         
  -4   0  10       1169.88       1209.08        20.75 o                         
  -3   0  10        359.70        368.99        10.11 o                         
  -2   0  10       1398.25       1380.99        20.08 o                         
  -1   0  10        867.76        881.31        12.85 o                         
   0   0  10        182.06        194.03         5.52 o                         
   1   0  10       1418.38       1458.24        18.22 o                         
   2   0  10        858.16        944.66        11.33 o                         
  -7   1  10        242.72        272.92        13.21 o                         
  -6   1  10        918.95       1049.39        30.39 o                         
  -5   1  10       1643.00       1783.12        24.61 o                         
  -4   1  10        601.93        621.00        19.46 o                         
  -3   1  10        901.71        888.41        14.33 o                         
  -2   1  10        344.50        355.54         7.84 o                         
  -1   1  10        887.50        868.33        15.27 o                         
   0   1  10       1935.79       2005.93        22.23 o                         
   1   1  10        429.47        467.80         7.42 o                         
   2   1  10       1579.77       1844.07        32.94 o                         
  -7   2  10        712.11        837.82        25.07 o                         
  -6   2  10          7.55          9.32         2.30 o                         
  -5   2  10        795.53        826.90        16.23 o                         
  -4   2  10        521.14        551.73        17.33 o                         
  -3   2  10        126.25        144.14         6.23 o                         
  -2   2  10        561.99        568.77        11.19 o                         
  -1   2  10        107.07        105.78         4.15 o                         
   0   2  10       1741.78       1854.14        27.07 o                         
   1   2  10        130.47        133.41         5.35 o                         
  -7   3  10       3605.35       4171.01        66.09 o                         
  -6   3  10        288.78        300.63        13.41 o                         
  -5   3  10        763.32        806.28        23.51 o                         
  -4   3  10        862.09        856.00        17.78 o                         
  -3   3  10         52.87         55.76         4.32 o                         
  -2   3  10       2920.22       2986.48        53.48 o                         
  -1   3  10        327.89        349.07         7.88 o                         
   0   3  10        737.39        775.90        16.28 o                         
  -7   4  10        102.63        106.40         8.69 o                         
  -6   4  10        500.92        554.50        27.18 o                         
  -5   4  10        824.92        885.27        17.45 o                         
  -4   4  10         73.97         83.19         5.51 o                         
  -3   4  10        253.08        262.83        10.78 o                         
  -2   4  10         81.12         96.75         3.73 o                         
  -1   4  10        436.77        488.46        10.83 o                         
   0   4  10        583.20        680.40        17.47 o                         
  -6   5  10        214.28        214.57        23.48 o                         
  -5   5  10       2019.96       2136.77        75.41 o                         
  -4   5  10         23.52         24.80         3.18 o                         
  -3   5  10        374.54        349.85         9.47 o                         
  -2   5  10        514.49        564.25        11.29 o                         
  -3  -5  11        284.28        283.51         8.32 o                         
  -2  -5  11        271.47        263.17         7.05 o                         
  -1  -5  11         25.92         27.55         1.85 o                         
   0  -5  11        963.71        981.88        16.35 o                         
  -4  -4  11        932.01       1042.57        27.23 o                         
  -3  -4  11         59.51         59.69         4.04 o                         
  -2  -4  11       3697.17       4067.61        81.01 o                         
  -1  -4  11        476.50        511.02         9.08 o                         
   0  -4  11        912.23        980.97        13.05 o                         
   1  -4  11        401.36        418.92        11.39 o                         
  -5  -3  11         47.43         44.60         5.80 o                         
  -4  -3  11        880.29        965.54        21.67 o                         
  -3  -3  11         91.69        100.32         4.86 o                         
  -2  -3  11        737.08        808.15        20.93 o                         
  -1  -3  11        437.60        447.19         7.77 o                         
   0  -3  11        403.93        429.32         8.93 o                         
   1  -3  11        683.09        675.86         9.51 o                         
  -5  -2  11       1470.95       1572.29        38.73 o                         
  -4  -2  11         17.22         26.26         4.03 o                         
  -3  -2  11       1161.35       1241.85        21.58 o                         
  -2  -2  11       1538.30       1639.36        19.38 o                         
  -1  -2  11        159.61        172.61         5.36 o                         
   0  -2  11       1763.13       1788.55        24.40 o                         
   1  -2  11         73.43         80.89         3.93 o                         
  -6  -1  11         19.38         17.97         7.27 o                         
  -4  -1  11         55.21         68.31         4.69 o                         
  -3  -1  11        377.96        406.67        19.59 o                         
  -2  -1  11       2755.73       2991.17        47.78 o                         
  -1  -1  11         22.78         30.13         2.02 o                         
   0  -1  11        541.49        563.02        11.18 o                         
   1  -1  11        262.13        277.50        10.46 o                         
  -6   0  11        721.81        735.46        83.54 o                         
  -5   0  11        344.53        366.18        13.35 o                         
  -4   0  11       1106.50       1222.67        26.83 o                         
  -3   0  11        808.34        877.60        24.48 o                         
  -2   0  11        360.54        387.71         7.10 o                         
  -1   0  11       1057.22       1086.25        16.15 o                         
   0   0  11        439.52        444.37         6.71 o                         
   1   0  11        341.48        368.11         7.82 o                         
  -6   1  11        575.57        615.74        67.81 o                         
  -5   1  11        554.89        610.88        13.78 o                         
  -4   1  11        790.25        857.79        21.66 o                         
  -3   1  11       1266.16       1411.85        24.32 o                         
  -2   1  11        370.93        406.19         9.02 o                         
  -1   1  11        858.69        901.24        14.31 o                         
   0   1  11       1695.60       1837.53        15.36 o                         
  -6   2  11        141.69        167.37         8.08 o                         
  -5   2  11        194.83        231.87        16.08 o                         
  -4   2  11        182.51        185.22         8.76 o                         
  -3   2  11         31.20         33.10         2.91 o                         
  -2   2  11       1831.16       1991.98        58.85 o                         
  -1   2  11         61.82         61.53         3.55 o                         
   0   2  11         56.33         54.47         4.76 o                         
  -6   3  11       1085.16       1244.00        31.51 o                         
  -5   3  11          0.80          4.34         1.61 o                         
  -4   3  11       1453.33       1447.02        44.01 o                         
  -3   3  11        217.10        203.22         6.95 o                         
  -2   3  11        686.79        712.64        17.10 o                         
  -1   3  11        848.47        906.86        16.12 o                         
  -5   4  11        120.10        121.12         7.97 o                         
  -4   4  11        630.90        662.34        52.11 o                         
  -3   4  11        692.27        669.40        13.92 o                         
  -3  -3  12        360.06        386.06        10.39 o                         
  -2  -3  12         30.25         37.44         2.37 o                         
  -1  -3  12        899.95        921.81        56.39 o                         
  -3  -2  12        161.79        180.51         8.84 o                         
  -2  -2  12       1756.41       2039.11        47.41 o                         
  -1  -2  12        125.18        134.03         5.97 o                         
  -4  -1  12       2555.44       2934.19        43.31 o                         
  -3  -1  12          0.82          3.47         1.07 o                         
  -2  -1  12        235.55        249.95         7.21 o                         
  -1  -1  12        397.88        428.27         9.13 o                         
  -5   0  12        385.78        370.29        13.66 o                         
  -4   0  12        916.36       1083.12        19.30 o                         
  -3   0  12        383.34        421.57        18.00 o                         
  -2   0  12        100.54        104.06         4.02 o                         
  -1   0  12        360.14        347.71        21.03 o                         
  -4   1  12        218.24        234.85         8.14 o                         
  -3   1  12        815.58        963.33        18.22 o                         
  -2   1  12       1045.21       1181.44        19.22 o                         
  -4   2  12       1008.06       1064.11        22.93 o                         
  -3   2  12         72.87         77.45         4.20 o                         
                                                                                
